# Supplementary material for: Hypoxia-Like Signatures Induced by BCR-ABL Potentially Alter the Glutamine Uptake for Maintaining Oxidative Phosphorylation
Source: PLoS One. 2016 Apr 7;11(4):e0153226. doi: 10.1371/journal.pone.0153226 (PMC4824381; doi:10.1371/journal.pone.0153226)
Supplement: S1 Table — (XLSX) [file pone.0153226.s001.xlsx]

## Sheet: BCR-ABL data
Supplementary table S1. Transcriptome data used for GSEA (log2 transformed, quantile normalized)
Probe ID	Gene symbol	RefSeq	Entrez	probe sequence	CB CD34+ MiNR1 #1	CB CD34+ BCR-ABL #1	CB CD34+ MiNR1 #2	CB CD34+ BCR-ABL #2	fold BCR-ABL/MiNR1 average
610437	CD24	NM_013230	100133941	TAGACACTCCCCGAAGTCTTTTGTTCGCATGGTCACACACTGATGCTTAG	2.67362	10.033	2.28285	5.44739	38.3714
6280243	DNTT	NM_001017520	1791	TGTCACTGGTGGCTCATTCAGGGAAGCTCATCAAAGCCCACTTTGTTCGC	2.61312	10.0912	2.02323	2.25309	14.4597
1770593	CH25H	NM_003956	9023	CGGTGGGTGCCCCTAAGACTCGGGACTGCTGTGCCTTTCACACTTGAATG	5.83755	8.86303	6.01114	9.75159	10.4322
7200520	DNTT	NM_001017520	1791	GCCATCCGTGTGGATTTAGTTCTGTGCCCCTACGAGCGTCGTGCCTTTGC	3.53872	9.85642	3.30522	3.07812	8.25518
6510367	JUN	NM_002228	3725	GGGAGGTTTGTGAGAGCGAGGCTGAGCCTACAGATGAACTCTTTCTGGCC	0.656667	6.05777	3.37413	3.68893	7.24985
2710735	RASD1	NM_016084	51655	GTCAGGACCCACGGGGCATTATCTTGTCTGTGATTCCGGGTTGCTGTGAC	4.29442	8.55011	4.55063	5.79947	6.73774
6840477	NA	CD640673		AGCTCAGCGGTTACTTCGCGTGTCATCAAACCACCTCTCTGGGTTGTTCG	4.4003	6.43455	5.87249	9.32567	6.69793
6770608	BNIP3	NM_004052	664	CACCCTGGATGATCAGTTTTCTGCTGAAGGCACCTACTCAGTATCTTTTC	5.62228	8.44789	5.87571	8.33862	6.25175
6450685	PLXNA1	NM_032242	5361	TAGCTGTCCTTTAACACCGCAGAACCCCCTCCCAGAAGAAGAGCGATCCC	5.64368	7.7873	5.82883	8.83117	5.95037
4640768	VPREB3	NM_013378	29802	AGGCCCACAATGCCTGTGTCCTCACCATTAGTCCCGTGCAGCCTGAAGAC	4.18288	8.84853	3.62246	3.97794	5.69843
1030333	CCL2	NM_002982	6347	CAGGATTCCATGGACCACCTGGACAAGCAAACCCAAACTCCGAAGACTTG	5.43536	7.76842	5.53918	8.13593	5.52091
7510414	IGFBP4	NM_001552	3487	ACCGGGATGAACCTATCCTTCCAGTGGCTCGCTCCCTGTAGCTCTGCCTC	9.23178	10.3196	7.33938	11.1337	5.43044
3130220	TMEM158	NM_015444	25907	GAACCTTTTCCAAGTTGATCTATCCAGTGACGTGGCCTGGTGGGCGTTTC	5.9753	7.76028	5.94293	9.00386	5.36268
7560593	OSM	NM_020530	5008	GCTGCTCCCCCTGGTGGTGGATCCTGGAATTTTCTCACGCAGGAGCCATT	5.47004	7.36059	4.57417	7.20082	4.78527
450762	FCGR2A	NM_021642	2212	CCCCTTGGGGAAGACGAAGGGATGCTGCAGTTCCAAAAGAGAAGGACTCT	3.55326	6.14712	5.95915	7.75628	4.58047
5690687	CTGF	NM_001901	1490	CAGTGTCCTTGGCAGGCTGATTTCTAGGTAGGAAATGTGGTAGCTCACGC	5.36868	9.44315	5.4376	5.73662	4.55277
7400653	PFKFB4	NM_004567	5210	GCTGGCGTGCCCATGTTGCAGATATTTTCCCGAGTTCCCCAGAATGGATG	5.58187	8.42381	6.2293	7.69448	4.44924
610201	HES6	NM_018645	55502	GCTGCACTGCCCAGAGCTGTGATGCTCTGTACATCTTGTTTGTAGCACAC	6.84886	8.22983	6.76957	9.64597	4.37319
2260309	RPPH1	NR_002312	85495	TACCCCGCAGGGGACCTCATAACCCAATTCAGACTACTCTCCTCCGCCCA	4.80186	7.51725	5.17283	6.66303	4.29541
1190367	IER3	NM_003897	8870	GAGGACGTCCCGGCTGGGATGAAGTCTGGTGGTGGGTCGTAAGTTTAGGA	4.93694	6.54291	3.99171	6.55124	4.23614
6020273	RPS4Y2	NM_001039567	140032	GGGGACAAAGGGAATTCCACACCTGGTGACTCATGATGCTCGAACCATTC	4.15329	7.5407	5.53829	6.29036	4.19811
670386	ID1	NM_181353	3397	TGAGGGAGAACAAGACCGATCGGCGGCCACTGCGCCCTTAACTGCATCCA	4.77745	6.45425	5.34864	7.80188	4.1844
5090347	CD24	NM_013230	100133941	CTGCTGCTGGCACTGCTCCTACCCACGCAGATTTATTCCAGTGAAACAAC	5.34002	9.03798	5.43867	5.72528	3.97867
50719	TTYH1	NM_020659	57348	TCGCACCCTTCATCCCTGGCTGCCGGTCCCATCCTTGGAGGGACTAAGCT	1.98512	6.01322	5.64669	5.57857	3.9449
50402	ENO2	NM_001975	2026	TGCGTTGGTCCAGAGCGGAGGCTGTGTGCCTGGGGGAGTTTTCCTCTATA	4.90921	7.7749	7.08635	8.07665	3.80526
5670674	MME	NM_000902	4311	GAGTCTGCCTCCATGCTGCAGTGTTCGAGTGGATTGTAGGTGCAAGATGG	4.29776	8.61959	4.80468	4.33712	3.80299
70110	TCL1A	NM_001098725	8115	CGTGCAGCTCAAGGAAAGGCCTGAAAGGAGCCCTTATCTGTGCTCAGGAC	6.1705	10.0591	5.74594	5.61461	3.67727
2060674	CA2	NM_000067	760	AGTACCTTGACTTTGTTCACAGCATGTAGGGTGATGAGCACTCACAATTG	2.37203	4.12009	4.09693	6.068	3.62898
5910010	ALB	NM_000477	213	GCCCTGTGCAGAAGACTATCTATCCGTGGTCCTGAACCAGTTATGTGTGT	6.33433	7.68936	6.07231	8.41642	3.60393
1110592	EBF1	NM_024007	1879	GAAGAGGGATCTGCAAGTGCAGGGTGTTGGTTAAAGTTGTACCTCCCAAG	4.40995	7.62081	4.15385	4.60484	3.55765
1940563	NA	AK026966		GTGTTTATGATGAGTCAGAGTGCTTTTCCTCGGTGGGACAGTTGCTGGCC	6.89825	8.53925	7.10246	9.02146	3.43426
2640735	BHLHE40	NM_003670	8553	GGTCCAGAGTACTTGTTTTCCCGATGTGTCCAGCCAGCTCCGCAGCAGCT	4.27328	5.93884	4.4687	6.33378	3.39949
3800168	SLC2A3	NM_006931	6515	CTTTCTGGCTCCTCAAACAGTAGGTTGGCAGTAAGGCAGGGTCCCATTTC	4.87379	6.67739	6.06715	7.78176	3.38488
1230047	CBS	NM_000071	875	CTCCCGTCTTCCTCCTCCCCTGGCAACTGCTGATCGACTTTGTGTCTCTG	7.98963	9.14317	7.19931	9.5503	3.36887
110719	SLC16A3	NM_004207	9123	CACCCCTGGAAGATGGAAATAAACCTGCGTGTGGGTGGAGTGTTAGGACC	6.53567	8.01292	5.74792	7.7677	3.36013
4670113	NA	NM_175870	90925	TTGCTTGCCTTCCTCCCTTCTGTCCGCTCTTACTCCCTCCTTCTTTTATT	4.41277	8.58568	4.35915	3.68288	3.35967
3310747	CLEC14A	NM_175060	161198	AGTGGAAGTGCCTTTAGGATGGTGATACTGGGGGACCGGGTAGTGCTGGG	5.02336	8.71323	4.97886	4.7809	3.35417
7560138	PMP22	NM_153321	5376	TAGAGCTTGGCTGGGTCTAGGCTGTTCTGTGCCTCCAAGGACTGTCTGGC	6.28241	8.2228	7.6816	9.2076	3.32463
3610072	A4GALT	NM_017436	53947	TCTTTAGGCTCAGGAGAAGCATTTTAAAGAAACCCCCACCCTGCCGCCCG	5.37909	6.1937	5.44725	8.06654	3.28741
2320689	NA	XM_928387	653610	ATGCTGGCCACTCTCAGTCCAGCGTTCCTCAGTAGTGAATAGCGAACCTG	2.25732	5.1992	4.1513	4.52976	3.16054
3850692	KLF2	NM_016270	10365	ATTACTGTACATAGAGAGACAGGTGGGCATTTTTGGGCTACCTGGTTCGT	1.84773	5.53108	2.37232	1.98429	3.13325
1660437	NA	U62823		TCGGGCCTGACAACACGCATACGGTTAAGGCATTGCCACCTACTTCGTGG	4.64663	6.02551	5.76845	7.6533	3.09913
4830541	HBE1	NM_005330	3046	ATTCTGGCTACTCACTTTGGCAAGGAGTTCACCCCTGAAGTGCAGGCTGC	5.61287	7.07623	8.89853	10.6954	3.09538
3190148	DDIT4	NM_019058	54541	GCTGCGTTTAAGCCTTCCCCCATCGTGTACTGCAGAGTTGAGCTGGCAGG	5.45206	7.23367	6.04287	7.50647	3.07931
1990278	FCGR2A	NM_021642	2212	GCCCTCTCTGTGGATCCCTACTGCTGGTTTCTGCCTTCTCCATGCTGAGA	5.06486	6.39668	5.95902	7.86889	3.07555
3130301	PIM1	NM_002648	5292	GGTTCCCTTCCTATTCCAAGCTTCCATAGCTGCTGCCCTAGTTTTCTTTC	5.56332	6.92303	6.69144	8.5077	3.00629
6330132	ISG20	NM_002201	3669	CAGCCCGTTCCGCAGGGACTAGAGGCTTTCGGCTTTTTGGGACAGCAACT	2.9023	5.99127	3.00618	3.06672	2.97885
160148	AK4	NM_013410	205	GGGGTTGAGCAGAATGTTGTACTAGCTGTGCCTGGACTGAGTATAACAGC	7.66802	8.73864	6.2436	8.31461	2.97072
4050040	TUBB3	NM_006086	10381	TCCTCCCCACCTAGGCCACGTGTGAGCTGCTCCTGTCTCTGTCTTATTGC	4.7629	6.14599	5.22399	6.97588	2.96389
4390064	ELK4	NM_021795	2005	GAGGTTGAGCACCAGAATCTCAGAATTTACCACCAAAGAACTCATCCATG	3.8172	6.15858	5.8021	6.58925	2.95727
7610131	EPAS1	NM_001430	2034	CCCAGAGCACTTTGCAACTCCCTGGGTAAGAGGGACGACACCTCTGGTTT	4.53484	5.32486	4.54469	6.87425	2.94811
110468	S100A16	NM_080388	140576	GCTGTCTGGGGACCCTAAGAGTTTTCTCACCTGTTCAGTCTCATCTAACC	5.45391	7.93757	4.82156	5.4435	2.93386
240682	ANKRD37	NM_181726	353322	GGAAGCCTGGAGTGCCTAAGCCTGCTTGTAGCCAGTGATGCCCAAATTGA	4.40297	6.4567	5.96823	6.96443	2.8778
7040670	DHRS3	NM_004753	9249	TGACCCCCACAGGGAGGCAGGAAAACAGCCAGAAGCCACCTTGACACTTT	4.81356	7.60354	5.95696	6.2126	2.8735
50626	PLA2G3	NM_015715	50487	CCCCCCTGCGACACCTAGCTGAACTATGGTTTGGTGTCTGATCTTGAGAG	6.37904	8.52112	6.38584	7.28877	2.87289
4590092	OSBPL6	NM_032523	114880	CCACACGATTGTTCCACTGTCTGGAAGCACCATCCCCTATCGCAGGACTC	5.72019	6.4556	6.64942	8.92981	2.84396
4780128	ATF3	NM_001040619	467	CTCCCAGCGTTAACACAAAATCCATGGGCAGTATGATGGCAGGTCCTCTG	4.09295	6.73438	4.43942	4.80246	2.83281
2230594	LAMC2	NM_005562	3918	CGCTGGGGTTACAATCCAAGACACACTCAACACATTAGACGGCCTCCTGC	3.5258	5.87154	5.31094	5.96695	2.83014
6590594	HIST1H2AC	NM_003512	8334	TCTGGACGTGGTAAGCAAGGAGGCAAAGCTCGCGCCAAAGCGAAATCCCG	3.06125	5.50137	3.08554	3.62564	2.8091
1990300	SOCS1	NM_003745	8651	CTCCTGGTGCTCCCTCTGGGTCCCCCTGGTTGTTGTAGCAGCTTAACTGT	5.40152	6.44868	5.37348	7.2912	2.79421
7510259	ATP7B	NM_000053	540	ACTCCAGCCCGCAGCACATTTCCGCTGTCCGTCAGTAATTGTGTCCTCTC	4.77184	6.75676	7.19337	8.16682	2.78791
4150600	EIF1AY	NM_004681	9086	CTGAGGATGGTTCTACAGTTGGGATTTTGGCCATCATCAACCAAGAAGAG	3.04211	5.67528	7.30375	7.60279	2.76275
3780100	OSBP2	NM_030758	23762	GGCCACTGACCCAGCCCCTCAGAATCCCACACTCCAATCCTTTCCATTTC	4.61257	5.90861	6.15147	7.78344	2.75873
1690692	SOCS2	NM_003877	8835	GGAATACTGAAGAAGTGGGAAGGAACCAAGCTGACACAGGCCTCACTGCA	4.76664	6.62418	5.73661	6.79635	2.74849
1010592	CD36	NM_001001548	948	CACCATCATCCCAGTAGCTGCCCTATTCAACTGCAACAGTCTCCAGGACC	3.68646	4.95317	6.61818	8.26461	2.74455
7210035	SNORD13	NR_003041	692084	GAGCGTGATGATTGGGTGTTCATACGCTTGTGTGAGATGTGCCACCCTTG	3.21583	4.34521	3.285	5.05673	2.73313
2190020	GNG2	NM_053064	54331	GGTGACTGAGGCATCATTAGAAGGCCCAGACGATTTCCACTATTCACAGC	4.02353	5.23147	4.96849	6.66083	2.73235
3420554	PBK	NM_018492	55872	GACTCTGGTTACAGATTGTCTTGATCTCTTGGATCTCCTCAGATCTTTGG	5.88411	7.97123	7.91007	8.71508	2.72464
130021	IL2RA	NM_000417	3559	GGTTCCTTTCTCAGCCGCTTCTGACTGCTGATTCTCCCGTTCACGTTGCC	5.09103	7.20432	5.40398	6.16969	2.71227
7330544	ALDOC	NM_005165	230	CCATGATGAGGTAGCTTCTCCCTGGGCTCTCCTTCTTGCCTGCCCTGTCT	6.70729	8.14861	6.72292	8.15292	2.70506
6250370	ARHGEF4	NM_032995	50649	TGTGTGGAGATGGCGCCCTGTCCTGCCAAGGGGCGCCAGGAGCAGAGCCA	5.69057	6.21827	3.92669	6.26716	2.70211
4590370	SLC2A1	NM_006516	6513	AGGGCCTGTGGGAGCCTGCAAACTCACTGCTCAAGAAGACATGGAGACTC	5.11685	6.90373	6.08938	7.16276	2.69471
7570324	ID3	NM_002167	3399	CCCCAACTTCGCCCTGCCCACTTGACTTCACCAAATCCCTTCCTGGAGAC	4.2932	7.71263	4.28976	3.70854	2.6742
2030577	TIMP3	NM_000362	7078	CCCCTCGTTCCAGACCTGCCTCATGGTGGCAACATGGTTCTTGAACAATT	6.32113	8.16845	9.30354	10.2551	2.63799
1240594	TBC1D29	NM_015594	26083	CCTCAAGGGCACTGGAAGAGCCAGACCCATTTGTGAGAGCCTCCACTCCT	6.32892	6.31979	1.89269	4.69264	2.63063
6860240	NA	BC070337		AGTAAACCCATATATCCAGAACCCTGACCCTGCCGTGTACCAGCTGAGAG	4.40562	6.87053	4.50915	4.82721	2.62349
4780196	CD300A	NM_007261	11314	AGGTGGCACCTGCCAATAGCTTTGTCAATCACAGCCCCATAGGAACGTCT	6.16047	7.38165	5.65244	7.19116	2.60259
7610615	SLC6A10P	NR_003083	386757	GTCCCGAGACGGCTGAGTGACCCCAAGAAAGGCTTCCCTGACACCCGGAC	4.99605	6.77225	5.31007	6.28214	2.59212
3400332	RHOB	NM_004040	388	GCAGGTCATGCACACAGTTTTGATAAAGGGCAGTAACAAGTATTGGGGCC	4.20391	6.76673	4.13999	4.32331	2.59021
2680605	IGJ	NM_144646	3512	GACCTGCTACACTTATGACAGAAACAAGTGCTACACAGCTGTGGTCCCAC	4.16358	7.10326	3.52052	3.29959	2.56574
6330184	HBBP1	NR_001589	3044	GCCCACAAGACCACTGAGTTCCCTGTCCACTATGTTTGTACCTATGGTCC	7.75332	9.38657	10.0077	11.0733	2.54811
5390161	DUSP5	NM_004419	1847	CTCCCTGCCCCTGGAGGTTGTCTTCAAGCTGTGGACTTCTGGGATTTGCA	5.62695	6.51628	5.15089	6.96018	2.5479
2100521	STARD8	NM_014725	9754	TGAGGGGCACTTCAGATGAGAATGGAGAGGTAGGGAGCCAGGTGCAGCAG	6.05949	8.07328	7.76048	8.4402	2.54339
3360112	TMEM2	NM_013390	23670	GGCTGATGGCCTCTACCTTTGTATCCAGGAGAAACTGCAGAGCAGCCCTG	4.6062	5.73793	6.58329	8.12193	2.52308
4880075	NA	BC063871		AACGCACAGCGATTTGGGGTGAGGGATATTTGTGGGGAGGCAGGACGTGC	5.50663	7.60952	6.29503	6.85457	2.51614
4070647	ALDH3B2	NM_001031615	222	GGCCGTCTCCACCAGAAAACCATCGCCAACTCCTGCGATCAGCTTGTGAC	6.08727	6.14742	3.26824	5.87031	2.51596
2750196	CSF2	NM_000758	1437	TGGACCTGCCCTGGGCCACACTGACCCTGATACAGGCATGGCAGAAGAAT	6.47038	8.11113	6.34008	7.35116	2.50692
3890523	NA	XM_937367	3575	GCTGATTTCCTACCAGCCTTTGCCTCTTCCTTCAATGTGGTTTCCATGGG	3.86559	5.13613	4.07427	5.44839	2.5007
4730431	GRAP	NM_006613	10750	AGCTTCCGCCGTGGCGACATCATTGAGGTCCTGGAGCGCCCAGACCCCCA	5.37648	7.49652	5.8447	6.36678	2.4985
1410113	ARL4A	NM_005738	10124	GCTAAGCTGGAAGGGTGCTTATCCCTGCGTAGAAACGCCTGCCAATGCTT	3.74539	4.86894	4.23266	5.74358	2.49188
1050040	AQP3	NM_004925	360	GCTTCTACAGGCTTTTGGGAAGTAGGGTGGATGTGGGTAGGGCTGGGAGG	5.22334	6.34437	5.44064	6.94861	2.48716
7150661	HK2	NM_000189	3099	GAGCACAGAGGGGCTAGGGGCTGGTCCTTCTCGTTTGCTCTAGTCTTGCT	6.5107	7.62512	6.79031	8.30426	2.48662
2680382	LEPR	NM_001003679	3953	TGAATTGAGCTTTTTGCCCACAGATTCTTGATTTGTAGTTGTTTGGCAGG	5.19318	5.9979	5.80218	7.6241	2.48513
1240228	PAG1	NM_018440	55824	ACCTTGAGCCAGGACGAAGCCAAGACAACGTGACTCCCAAGTAGCAGGAG	4.51256	6.68174	4.88646	5.33795	2.47999
5900521	RPL36A	NM_021029	6173	CTTTTGGGAGGGAATAAGCTAGAGCCATCAATACAATTCCGCTTGTGGGG	5.82636	7.41674	5.48898	6.51489	2.47623
5340707	TMEM202	NM_001080462	338949	GTGATTCCAACAGAGAGATCAAGGCTGGGGGTTGGTCCGGTGACTACAGT	5.36213	7.20051	6.06577	6.84037	2.47339
580332	SLC41A1	NM_173854	254428	AGGCCCTGAGTGAGCAGAGGAGGACTGTAGGGTGAGAGGGAAAGAAAATG	4.74935	6.67434	6.32686	6.99355	2.4552
4490025	KIF21B	NM_017596	23046	CTCCTCCACAAAGAGCCGAGGATCAGAGAAGACCCCTGAGATGAATCAGG	5.21667	6.53902	6.55316	7.81435	2.44828
2970019	HIST1H4H	NM_003543	8365	CGCACTCTTTACGGCTTCGGTGGCTAAGGCTCCTGCTTGCTGCACTCTTA	4.42081	5.82618	4.90227	6.07809	2.44629
4260309	MAST4	NM_198828	375449	GGTCAAACGCCCTGTGTGTCCAAATGCTGGGAGAACATCACCCCTTGGAT	5.53218	6.09605	6.07983	8.08315	2.43445
430546	HIST1H2BG	NM_003518	8339	ACAAGGTGCTAAAACAGGTTCACCCCGATACTGGCATCTCATCCAAGGCC	4.53513	6.34901	5.02089	5.77351	2.43387
1980288	CTSH	NM_004390	1512	CAAAGATCACCAGCCATGTGCCTTAGTGTCCTTCTTAACAGACTCAAACC	3.17498	4.11889	4.00839	5.62236	2.42661
6350446	TSC22D3	NM_004089	1831	AGGGCCTAACCAGCCTTGGGAGTATTGACTGGTCCCTTACCTCTTATGGC	1.87207	5.15344	3.11966	2.39471	2.42538
4850253	TNFRSF8	NM_152942	943	CCGCTCAGATGTTTTGGGGAAAGTTGGAGAAGCCGTGGCCTTGCGAGAGG	7.43846	8.02687	6.59325	8.55951	2.42391
2630204	ENPP3	NM_005021	5169	GGGTGGCTGGATGTCCTACCCTTTATCATCCCTCACCGACCTACCAACGT	5.57571	5.93046	6.37421	8.55768	2.41013
3610753	SNORD14C	NR_001453	85389	GCTTGGCTAATGATGGCAACACCTTCCTTGGATGTCTGAGCGAGTGATAG	4.73348	6.54077	6.17316	6.87765	2.38814
830152	FCER2	NM_002002	2208	TATGGCCCCTGCCTTCCCAGGAGTACACCCCAACAGCACCCTCTCCAGAT	1.12514	5.06811	4.73703	3.3027	2.38555
4220743	JMJD6	NM_015167	23210	AAACGGGGACACCACCTCCCAGGACGACTGTGTCAGCAAAGAGCGCAGCT	5.32141	6.81336	6.53928	7.55167	2.38199
60452	GAL	NM_015973	51083	TGAGTTTCTGTCTTTCTTGCATCTCAAAGAGGCCGGTGCCCTCGACCGCC	7.66269	8.16621	7.54834	9.54683	2.38007
4200746	BPI	NM_001725	671	GGGCACCGGCTGCCTTTCCCCAGGGAATCCTCTCCAGATCTTAACCAAGA	4.93081	6.64945	4.68112	5.4569	2.37382
290730	HIST1H2BD	NM_138720	3017	TGTGGATCCCACCCAAATCCAACTCATCCTGGTTTGCTGCACACTGGTTC	2.434	5.20998	4.59161	4.30785	2.37201
7000270	PYHIN1	NM_198930	149628	GTGTGGAAATTTTGCCTGAAGTCCTCCACCTAAAAACCTGATGCCATTGG	3.04211	5.10707	3.772	4.19256	2.36651
1850402	NA	XM_001132080	731007	AATGCCCAGTCAGGTCTGAATCGTCAGTGCATTATATTGACTCTGAGCAC	5.55136	7.04363	6.5	7.49309	2.36638
5820601	CCND1	NM_053056	595	CGGCGCTTCCCAGCACCAACATGTAACCGGCATGTTTCCAGCAGAAGACA	5.57627	7.38492	8.03199	8.70433	2.3628
7650026	MUC1	NM_001044391	4582	TAGCGGGGATCCTGAACTGGACTGAATAAAACGTGGTCTCCCACTGCGCC	4.15593	5.55236	5.6854	6.76729	2.36061
1230129	DDN	NM_015086	23109	TCTCTCCGATCCTTGGACACCTCCTCTGTCTGCCATTTATTAGCCATGTG	7.42439	8.05743	6.85011	8.67887	2.34713
4850278	SNORA25	NR_003028	684959	GAGGGCTTATGAGGCTGTGAAACCCAGAGCTCTTAACGCTGTGACCAAAG	3.85121	5.60966	5.66133	6.3476	2.33328
1240450	CD27	NM_001242	939	GGCAGGGACGAGGACAAATATGGATGAGGTGGAGAGTGGGAAGCAGGAGC	5.13171	7.22183	4.73989	5.09383	2.33275
7160750	MIIP	NM_021933	60672	TGTCCGGCACCAGCAGCCCTTTTCACCCGGCCTCACCAATGCAGATGCTG	6.99815	7.52902	6.61266	8.51872	2.32699
990128	MBNL2	NM_207304	10150	GACTAACTCTCCACTTGTATGGGAACTACATTTCACTCTTGGTTTTCAGG	4.39358	5.78295	5.15018	6.19661	2.32608
2140541	LRRC26	NM_001013653	389816	TGCCTTTGCCCTCCCTTTACACTGTCTGCCGGCGTCAACAAGCGACACAG	5.61288	7.36765	5.404	6.06803	2.31241
7150270	LRRC26	NM_001013653	389816	AAGCTTCCCCCATGCCTTTGCCCTCCCTTTACACTGTCTGCCGGCGTCAA	4.71093	7.25804	5.28019	5.15003	2.31093
7100731	CYGB	NM_134268	114757	CGTCTTCAAGGATGTTTTGCTGCTGTGGCTCCTGCTGTGTCCCCTCCTGG	6.19359	8.42674	5.44119	5.61766	2.30507
7320288	CXCR4	NM_003467	7852	TAGCAAAGTGACGCCGAGGGCCTGAGTGCTCCAGTAGCCACCGCATCTGG	3.65388	6.43875	1.5425	1.16707	2.30493
1780273	NA	XM_001127464	240	GCACAGCGTCCTGTCCACACCCAGCTCAGCATTTCCACACCAAGCAGCAA	1.74103	3.72433	2.55464	2.95822	2.28697
1690368	LOC440864	XM_945185	440864	AGCCCATCTGCAAGGCAGGAAGACGGCCTTCAACAGCAACGAAATCAGTC	6.07486	8.27821	5.9882	6.16317	2.2802
3990324	TANC1	NM_033394	85461	CCCCAGTCACGATTTGCATGTTCTCTGTAAGCTTCATCCATGCTGGTTAT	6.24227	7.49997	7.02088	8.13894	2.27818
4590201	NA	XM_925785	641699	CCAATGGCTCCTGCTACACATCTAGGGTATATGATACAGCCAATGGCAGG	4.56474	6.32661	6.73906	7.34846	2.27463
1820594	HBEGF	NM_001945	1839	CTGGTGCTACTCCATGCAGGGGTCAGTGCAGCAGAGGACAGTCTGGAGAA	4.75999	6.64175	5.61421	6.09812	2.27022
6290612	TMEM107	NM_032354	84314	CAGGACTTGCAACACCCTGATTGCTCCTGTCTGATTCTTTCTGACGATCA	4.68941	5.6995	5.19428	6.5496	2.27002
4850674	PSAT1	NM_021154	29968	GCATTCCATTAGCAAGAGTTGTACCCCCTCCCCAGTCTTCGCCTTCCTCT	8.50831	9.27303	8.7059	10.3027	2.26696
7550500	JUNB	NM_002229	3726	AACGGCTGTCAGCTGCTGCTTGGGGTCAAGGGACACGCCTTCTGAACGTC	4.23874	6.01479	3.89813	4.48084	2.26479
1400446	PLIN2	NM_001122	123	ACCAAGGTGCAGAGATGGACAAGAGCAGCCAGGAGACCCAGCGATCTGAG	5.9428	6.99878	6.54738	7.84187	2.2583
3420241	SLC2A14	NM_153449	144195	CCCAGGACTGCTTCTGAATGCTGCTACTTGATTTCTTTCTCATCCCACGC	4.71962	5.28768	5.861	7.64326	2.25818
4010064	P4HA2	NM_001017973	8974	CTGCCCTGTGCTTGTGGGCTGCAAGTGGGTCTCCAATAAGTGGTTCCATG	5.53361	7.08592	6.23154	7.02865	2.25747
6100687	RPS4Y1	NM_001008	6192	ACAGGCAATTTGTGTATGGTGATTGGTGGAGCCAACCTCGGTCGTGTTGG	3.86062	5.8918	8.06601	8.38358	2.25695
6450274	POLR3G	NM_006467	10622	GCCCACGCTTCGAGACTTAGGGAGCAGTGCCTTTCAGAATTTGCCCACTC	5.99816	7.22324	7.19899	8.32193	2.25638
610451	HIST2H2AA3	NM_003516	8337	CGACTTTCCCGATCGCCAGGCAGGAGTTTCTCTCGGTGACTACTATCGCT	3.20822	5.57086	2.49442	2.47508	2.25269
1030364	NDFIP2	NM_019080	54602	TGGCATATAGGACTGTGGGGTCTGTGTGTGTAGTGAGAGTGTGTAGCCAC	7.09601	7.79684	6.8722	8.48497	2.22962
7050220	NMU	NM_006681	10874	GCTGCAGCTCGTTCCTCACCTGCATGAGAGAAGAATGAAGAGATTCAGAG	5.21723	6.45353	6.46971	7.54089	2.2249
4220731	P4HA1	NM_000917	5033	CCTGCATAACAACACTGGGCCTTCTTAACTAAAATGCTCACCACTTAGCC	6.46087	7.78354	6.44366	7.42369	2.22122
2940280	OGN	NM_014057	4969	AATGACACCAGTTACATCCGGGACCGCATTGAAGAGATACGCCTGGAGGG	3.68061	5.77719	5.28314	5.4882	2.2204
5720184	KLF10	NM_005655	7071	GGCCAAGCAGCCAACCATGCTCAACTTCGGTGCCTCTCTCCAGCAGACTG	4.3031	5.83284	3.98217	4.73699	2.2073
7320370	STAT4	NM_003151	6775	CCCATGTCTCCAAGTGTGTATGCGGTGTTGAGAGAAAACCTGAGTCCCAC	4.56727	5.61087	5.08382	6.31411	2.19915
6200669	HIST1H2BD	NM_138720	3017	CTATTAACGCTACGATGCCTGAACCTACCAAGTCTGCTCCTGCCCCAAAG	3.46041	5.65356	4.51102	4.58241	2.19203
4640647	NA	XM_939956	650867	GCATTTCAGGTCACCACTGGATATCAGTTGCCTGTATATAATTATCAGGT	5.5679	6.71918	6.1778	7.28908	2.19053
580364	NA	NM_001011538	402176	ACTGCATCCAAATCAACCATCTACAGGATACCCTCAGCATGTCGGTGCTC	3.88824	6.02155	5.46012	5.58915	2.19036
2450020	SNORD56	NR_002739	26793	TTCGTCAACAGCAGTTCACCTAGTGAGTGTTGAGACTCTGGGTCTGAGTG	3.39395	5.1562	5.84286	6.33994	2.18808
7320349	KCNA5	NM_002234	3741	GTTTCCTGTGTCTCCAAGCCTCTGTCTTTTCTGGGATGTGGTATTGGTGC	6.25469	8.25656	5.73627	5.99362	2.188
4290192	AK4	NM_203464	205	CTGAGAGCGATGGGGCTATATTGAATCTCTGTATGCACTGAGAACTGAGC	8.04849	8.58042	6.98152	8.70592	2.18581
50136	CMTM5	NM_001037288	116173	TTTGCCTATGATGCCTTCAAGATCTACCGGACTGAGATGGCACCCGGGGC	5.70234	7.90949	8.83773	8.88208	2.18215
1510240	TNFRSF11A	NM_003839	8792	GATGGAGAAAATGAACAGGACATGGGGCTCCTGGAAAGAAAGGGCCCGGG	4.61704	6.72262	6.60934	6.74816	2.17679
2230379	NAMPT	NM_005746	10135	CGTCTTCAAGGACCCAGTTGCTGATCCCAACAAAAGGTCCAAAAAGGGCC	5.0415	6.05565	6.03424	7.26342	2.17598
1580184	GRAP2	NM_004810	9402	TGTCTGGAGCTGCCCACAAGAAAGAGGGCAAGGAAAAAAGGCTGGACTCC	6.3017	6.8418	6.81992	8.52286	2.17576
2260538	ARHGAP24	NM_001025616	83478	GGCGGCAGAATGCCATCAAGTGTGGGTGGCTGAGGAAGCAAGGAGGCTTT	5.42404	7.46848	5.11736	5.31544	2.17537
3450092	PELI1	NM_020651	57162	TGTTTGGTTGGCAGATGAGCACCAATGACTGCAGCGTGGAGTGACGCACT	3.5673	5.29248	4.64988	5.16008	2.16999
4610168	ZNF804A	NM_194250	91752	CCCCATGCACTCTTTCCTTCACTGCTTTCCCCACACCCTACTGTCATCCC	4.79086	6.88819	6.78224	6.92009	2.16984
4230678	HIST2H2BE	NM_003528	8349	CACTTACCACCTCATTTGCTTTTCTGGAGGCCATGCAATATAGGCGGGAC	3.09911	5.54579	4.29823	4.08054	2.16519
2230088	FAM19A1	NM_213609	407738	GAGGATTCTTAAGGGAGCCACTCCACCATGCTATTAAGACTCTGGCAGAG	5.84563	6.30302	4.23267	5.9954	2.15855
6400091	NA	XM_933328	643918	TTAAAGCTCTAAATCTCATTTCCACTTAGATTTTAATGTTGCATTGTAAC	4.4982	6.13355	6.19078	6.77545	2.15847
4570255	LEF1	NM_016269	51176	GTAATAGCCAAACCCCACTCTGTTGGTAGCAATTGGCAGCCCTATTTCAG	4.69883	7.4025	6.71594	6.22542	2.15334
6770131	OLFM4	NM_006418	10562	TGTTCAAGTCCTAGTCTATAGGATTGGCAGTTTAAATGCTTTACTCCCCC	2.98087	4.47246	3.90897	4.6301	2.15302
1030102	RGS16	NM_002928	6004	CCCAGGGCAGCCCCTTTGTGGCCCAGGATAATCAACACTGTTCTCTCTGT	6.10957	7.38653	6.3966	7.32997	2.15123
2710575	CD69	NM_001781	969	TCCTCAGCTGTAGACAGGTCCTTTTCGATGGTACATATTTCTTTGCCTTT	5.34226	6.48219	4.77483	5.83504	2.14365
780079	NA	XM_943677	654053	TGGGATTCGGCCTCTGGAAAGTGGTGGTAGTTCCAGATTTATGTGAATGT	5.64276	6.74291	5.68802	6.78657	2.14258
10630	IL21R	NM_181078	50615	GCTGGGCCCCCTACCCTGCCCCAATTCAATCCTGCCAATAAATCCTGTCT	5.14546	5.98636	6.59833	7.95408	2.14106
3800673	SGK3	NM_001033578	23678	TGACGCGTCAAGGAGGAAACGCCGGCGCCCGGCGGCCCTGCCGGGAAGGA	4.80727	5.69531	3.53634	4.8421	2.13895
4120053	PFKFB3	NM_004566	5209	TGGGTGAGTTTCCCCCCTCCTTATTCTGTCCTGAGACCACGGGCAAAGCT	5.3519	6.28764	5.59188	6.84182	2.13293
4070711	FAM129B	NM_001035534	64855	CCTAGACCTGCTCCCCAGAGGAGGGGCCTTGACCCACAGGACGTGTGGTG	7.17808	8.37949	7.9154	8.89805	2.13174
6100468	NPTX1	NM_002522	4884	GCAGCCTTTTGGGTATCAAATGGGTCAAAACCATGGGACCTGCCACCTCC	6.45776	8.72356	5.97238	5.87866	2.12291
6960367	GPR110	NM_153840	266977	CTGCCAAACCCAAATTCTCAAAGCCTTTCAACCCACTGCAAAACAAAGGC	6.08095	8.36596	6.15393	6.04016	2.12229
3780050	SNORD34	NR_000019	26817	GTTCCGCAACTACCTACATTGTTTGATCCTCATGAAAGCAGCACTGGCTG	5.12508	6.47025	5.94081	6.76532	2.12114
60397	NA	NR_001449	7206	GCATCAGACTTTTAATCTGAGGGTCCAGGGTTCAAGTCCCTGTTCGGGCG	5.47744	6.47345	5.70342	6.87472	2.1194
7160736	NA	XR_017219	643854	GCTGACGAAACACCTGGCAAGATAGAGCTGTCCTAGGCCCTAAAACTCGC	5.68364	7.16165	5.82273	6.51043	2.11822
4760072	RORA	NM_134261	6095	CGGTGCGCAGACAGAGCTATTCCAGCACCAGCAGAGGTATCTCAGTAACG	4.99022	4.98676	3.236	5.40342	2.11694
6060730	HK2	NM_000189	3099	GCTTTGTGTAAATACAGTGGATCTCAATCTTCGGGGTGTGATGAATAGCG	6.2024	7.3354	5.67098	6.7012	2.1164
10110	NA	XM_001125719	727751	GAGACCGCCGTGCCCATTGCTCGCCTCGGTTGCCGCCGCTTTAGCCGCAG	5.55879	7.15087	5.91394	6.48288	2.11478
360192	INSIG1	NM_198336	3638	CCACCAGTCAGCAGAATGGAAGCTTAGAGGAACTTGCCTGTGAGCGCTGG	7.12414	8.14613	7.61978	8.75734	2.11371
6280520	TMEM45A	NM_018004	55076	TTGGAGAACAGCTGGCTAAGGATGACTCTAAGTGTACTGTTTGCATTTCC	6.09654	7.35024	6.55333	7.45582	2.11125
1470626	CD97	NM_001784	976	CCTCCCTGATCCCGTGTGCCACCAGGAGGGAGTGGCAGCTATAGTCTGGC	3.91503	6.09343	4.74353	4.70979	2.10283
6330471	BLK	NM_001715	640	GGTGTTCAGGACTGGTAAGCGACTGTCATCAAGTAAGGCCCCCGTGCTGG	4.83007	6.23165	4.34764	5.08987	2.10221
6110349	NA	BX103599		GACTGGCTATAAGGTGTTGGACTACAGGGGAAGAGTTATGGTGTCCAGCG	4.80073	6.35374	6.0557	6.64625	2.10203
2070307	EMX2	NM_004098	2018	AGGACTGTAGTTAGCGGGGATGATGTTAAGTGTGGCCAAGCGCACGGCGG	5.95618	7.43952	6.47994	7.13718	2.09986
3940504	CD79A	NM_021601	973	GGGAGCTGATTGTAGCAGCCTCGTTAGTGTCACCCCCTCCTCCCTGATCT	5.2918	7.60895	4.326	4.14383	2.09578
6220538	DOK2	NM_003974	9046	GCTGAGGAGGAACCTGGGGCATTTAGGGCAGAGGACAAAAGGATGTCAGC	6.05721	7.34707	6.78256	7.6274	2.09558
1780440	CD79A	NM_001783	973	CATATACGTGTGCCGGGTCCAGGAGGGCAACGAGTCATACCAGCAGTCCT	4.53343	7.27483	5.08016	4.46744	2.09121
4920064	CISH	NM_145071	1154	CAGAGCCTGTGTCTCACCCCCTCACAGGACAGAGCTGTATCTGCATAGAG	6.90167	7.59055	7.22347	8.66225	2.09047
7200632	NA	BX111983		AAAGAAGGGGCTTCCTGACCCAACTCCCCCAGACAGCCGCCAACTCCGAT	5.6098	7.59751	6.43211	6.56618	2.08622
2140519	SOS1	NM_005633	6654	GTGGACCTTCATTCCATTGCTGGGCCGCCTGTTCCTCCACGACAAAGCAC	5.1117	6.03672	7.25842	8.45371	2.08516
2970575	CCL4L2	NM_207007	388372	AACTTTGTGGTAGATTACTATGAGACCAGCAGCCTCTGCTCCCAGCCAGC	3.92609	5.64606	3.70115	4.09755	2.08231
5360341	SNORD38B	NR_001457	94163	GTCCAGTTCTGCTACTGACAGTAAGTGAAGATAAAGTGTGTCTGAGGAGA	5.89869	7.60197	6.38456	6.79445	2.08
510327	ELK4	NM_001973	2005	GAGCTTTGTGCTGAAGAAGTTTTTGGTGGGCTTTAGTGACTGTGCTTTGC	4.5086	5.40579	5.00659	6.22174	2.0794
4180692	VPREB1	NM_007128	7441	GCCACTCAGCATCTCCTGGTCCTGCAGTGTTGCTGTAAATCCCCATTGGA	6.13688	9.51316	4.49165	3.2243	2.07695
5890097	OXGR1	NM_080818	27199	CTGGGTTTAGCCAGTTCTGTATATTACTTCAAGCCAGTAAGATACCCTTG	5.05919	6.00527	5.26716	6.42866	2.07598
5960411	BCYRN1	NR_001568	618	GGAGGATAGCTTGAGCCCAGGAGTTCGAGACCTGCCTGGGCAATATAGCG	6.92539	7.8044	6.08828	7.31212	2.07258
6180093	IL10	NM_000572	3586	GGAAGAGAAACCAGGGAGCCCCTTTGATGATTAATTCACCTTCCAGTGTC	4.70137	6.33849	6.00093	6.46638	2.07237
4490739	PPAP2A	NM_176895	8611	GCCAGGATGAAGGGAGACTGGGCAAGACTCTTACGCCCCACACTGCAATT	5.25812	6.21496	5.8931	7.03819	2.07192
630706	NACC2	NM_144653	138151	GGTGGCTGCGCGAGGGACCGAGTACTAGAGCTGCTTGCATGCGTTACTAA	4.58984	5.87258	5.73753	6.54979	2.06694
3370438	NA	XM_945431	646628	ATGGGAGACTCAGCCCTGGGCGGCGGGGCCCGACGGCCGGGTTGTGCGGC	4.93797	6.47495	6.11333	6.6656	2.06283
6770673	SOCS2	NM_003877	8835	GTAGGTATAGGCATTCTACCCTTTGAAATAGCTGTGTCCCAACCTGTTGC	5.37047	6.85946	5.72777	6.31954	2.05677
6250139	F2RL3	NM_003950	9002	CATGTGGCGGCAGAGGCAGAGATGGGAGTGATGCGGACGGACACAAACTA	7.55261	8.78463	8.77444	9.62253	2.05631
1340075	BAG3	NM_004281	9531	TTCTGCAGCCCTGTCTACTTGGGCACCCCCACCACCTGTTAGCTGTGGTT	4.77417	5.71057	6.60582	7.7385	2.04846
6940753	TMEM108	NM_023943	66000	CCCGCTCCCCAGCCAATGGCGACTATAGAGACACTGGGATGGTCCTTGTT	5.75361	6.47206	6.12386	7.47438	2.04838
6110736	IRS2	NM_003749	8660	GTAACTCCCCCCAGGTACGATAGGGACTGAATATGGACCCTGCTGAAAGC	4.44032	6.652	4.46482	4.32062	2.04732
430682	NLRP12	NM_033297	91662	ATGATCTCACCATGCACTCCAGCCTAGACAACAGGGCAAGGCCCTCTAAA	5.27653	7.08468	5.92871	6.18701	2.04659
4860180	RAB11FIP2	NM_014904	22841	GGTATGTAGAAGGGTCTGTCAGCACACATGGAAAGCCCCCATTTGCACAG	4.17726	5.92338	5.60192	5.91981	2.04486
940670	TRAM2	NM_012288	9697	CATCTGAAGGATGAACTAAGGCTGCTGGTGCCCTGAGCAACTGATAATGC	4.32072	5.96772	6.84768	7.25898	2.04082
2760767	NA	Z39654		CCCATCACCAACTTGCCAACCTTCCCACTTCCCACGGGTAATGATATTTA	6.57885	7.95644	6.56809	7.24842	2.04055
4590020	YOD1	NM_018566	55432	CAGTTTTCCAGTCACATTGGTGCCATTCAGGACTCCAGCTGTTTACAGGA	4.91073	6.01288	5.94814	6.90163	2.03894
5390669	GABRB3	NM_000814	2562	GTCACCCAACGACCCATGACCGTTCTCTGAGGCAAAGGAGGGCAACCTGA	5.67695	5.46392	3.74502	6.01303	2.03847
4250296	TCTEX1D4	NM_001013632	343521	GATCCACTTGTTCTAAAACACAGCAGGTCCATGGCCAGCAGGCCTCTGCC	5.84666	7.27043	6.11184	6.73981	2.03619
6660630	TP53INP1	NM_033285	94241	AGTACCTGGGGAGGTTAGATGTGTGTTTCAGGCTTGGAGTGTATGAGTGG	3.03467	5.5188	4.56055	4.12809	2.03614
1510603	NA	XM_930172	644423	AAAAAAGTTGAGGGGGCGTGTTCCCGTCGGCTGCGCCCGCGGCCCGGGGC	5.84021	7.54627	6.58509	6.92813	2.03432
160092	HSPA6	NM_002155	3310	GAGGTTGATTGAATGGCCCTTCGTGATAAGTCAGCTGTGACTGTCAGGGC	4.09202	4.90765	4.71407	5.94284	2.03101
7560382	ELK4	NM_001973	2005	CCACTGGGAATACTGAGCCCATCTCTCCCTACAGCTTCTCTTACACCAGC	5.69166	6.79154	5.75669	6.69479	2.0265
2120414	NA	BM666211		GAGATGGAGTCTCGTTATGTTGCCCCTGCACCTAGCCAATGATCTTTTAA	5.96375	7.3153	5.92684	6.6126	2.02603
5690722	NA	XM_944312	645273	CAGCAGAAAACAGAGTTGCCTTCATGTCTTTACTCTCAAGGTTCTGCAGC	5.91889	7.33519	6.01652	6.63616	2.02507
1190019	NA	XM_943107	647911	CGGGGCGCAGCGCGGCACGGGGCGCGGCACGGCCCCGCCGCGTCACTCAC	5.78501	7.30852	6.11113	6.62296	2.02465
1440747	HIST1H4B	NM_003544	8366	GTCACCGAAAAGTGCTGCGGGATAACATCCAAGGCATCACCAAACCGGCC	5.73603	6.77289	5.49768	6.4925	2.02208
5490273	NA	XM_941295	54681	ATGCAGTACCCCAGGAACCCTGAAGGGAGGAAGGTACTGGGTGCACCAGC	6.18067	7.74185	6.31939	6.78716	2.02017
3870068	NR1I2	NM_003889	8856	GAAGCCAGGAGGCCTGCACCAAATGTCAGAAGCTTGGCATGACCTCATTC	5.4899	7.49935	5.98396	6.003	2.01985
4670315	NA	XM_942602	651272	AAGTACCTAGAGGTGGCAGGTGTGCAACCCGGAGAGACCCAGAATGGGAG	5.77014	7.06303	5.94133	6.67147	2.01603
4260681	ACVR2A	NM_001616	92	GCCCAGATCTCCGCGTAAGGAATGCTTTATGATCAACTTGCCATAGGACT	5.97956	6.94228	5.88374	6.94402	2.01601
4920440	CLSTN1	NM_001009566	22883	AGGTGGAGGTGAATGTAATCCACACGGCCAACCCCATGGAACACGCCAAC	5.69908	7.06883	5.73622	6.38841	2.01527
1190731	NA	XM_939875	57501	GTGTAAACTGCTTAGCACAGTGGGACCCAGGGGGTGCAGGTGTGGAGGCA	5.71613	7.03672	6.24463	6.94559	2.01499
5220070	HLA-F	NM_001098479	3134	TATGCAGAGGAGTTCAGGACCTACCTGGAGGGCGAGTGCCTGGAGTTGCT	2.61411	5.39259	4.4667	3.70956	2.01485
6520424	HIST1H3C	NM_003531	8352	TGGGACTCTTCGAAGACACCAATCTGTGCGCTATTCACGCTAAACGCGTC	5.19504	5.85353	5.5594	6.91998	2.01326
1770709	NA	BG700082		GTGGAGCTGAGGAGGCTGGTCCAGGTAGAATGCAGTCGCTAAGAGACGAT	4.93822	6.54113	6.1738	6.58864	2.01234
2070288	MT1E	NM_175617	4493	CAAAGGGGCATCGGAGAAGTGCAGCTGCTGTGCCTGATGTGGGAACAGCT	5.42712	6.50599	6.83321	7.76929	2.01039
3310026	FIGLA	NM_001004311	344018	GTGCTTTCGGCTTGAAGAATGAAGAGGAAGGGCCTTGGGCAGATGGTGGC	4.70145	6.10238	5.5425	6.1563	2.01024
6550730	NA	XM_931540	399761	CGCATGGGACGAAAGGTTTCGTGGGTAGAAAAGCATATAACAAGGAAATC	5.54258	6.85031	6.01818	6.72304	2.00875
3390088	MAP7D2	NM_152780	256714	GAGTGGCTTTCCAGCTGAATGAATCCTATGTCTCGCGTGCAGGTGGTTGG	6.41105	6.16332	6.16775	8.42676	2.00783
7650440	BACH2	NM_021813	60468	CCCTCTGTACCTCTCATAACTGGTCAACGACTGTAACAGGTTACATCAGG	5.40357	5.95206	4.88337	6.34105	2.00428
2470008	PPARA	NM_001001928	5465	GTTGACAGAAACACACGCGAGAATGAGGCAGATCCCAGAGCAAGGACTGG	3.51517	5.65767	6.12436	5.98635	2.00311
6110451	SNX25	NM_031953	83891	CCAGATATGCTTCAGAGCCTTGTTGGACAGCAAAATGCCCGCCACGGTAT	4.77947	6.093	5.94073	6.62743	2.00016
7150326	ZNF253	NM_021047	56242	CCAGCCCTCGACTCTTAGTAAATTTGAGAGTTTATATGGAACACAAACCC	6.16953	7.14024	6.01884	7.04781	1.99978
6400681	SP140	NM_001005176	11262	CCATGTGGTTGAATTGCAGACTGTGGGAGGCAGGGTGTGAGAGCTGACTC	4.52162	6.38748	5.83662	5.96847	1.99841
6100278	RFESD	NM_173362	317671	GGGAGATATAGAGGATTTTGATGGACGACCGTGTATAGTTTGCCCCTGGC	6.39343	6.77422	6.80726	8.42395	1.99825
6180424	NA	NR_003128	284441	CTCCCAGATGGAGGAATCATCAAAGTTGGGGGAGAGAGATTTGAAACACC	4.50393	6.87721	6.22384	5.84725	1.99771
3440193	NA	AI859685		AAGGGATGATGTTTGAAGGAGGCAGGAGGGAAGTGGACGGTGTCAGGAGG	5.60454	6.75624	5.59862	6.44236	1.99684
1240390	NA	XM_927710	644596	CTTCCCTACTGGGAGAAATGTGTGTCGGAGCTGCAGGGGTCCCTACCCTC	6.00698	7.54991	6.12076	6.57321	1.9968
1340554	NA	XM_001124651	727732	GGCCATGTGGGAGTTGTATCTGTGGAGTTCATTGCCCCAGCCTTGGAGGG	5.64444	7.40974	6.51581	6.74505	1.99622
2510605	FAM83A	NM_032899	84985	CAGCCTGGTCACCTCCTGAGGAATAAATGCTGAACCTCACAAGCCCCATC	6.07605	6.01621	5.83957	7.89385	1.99615
7550221	NA	BG207842		GAGAGGCTGAAGATGGAAGAGGGCAGAGGATGGAGAAACAATTAAGGAGT	5.32486	6.78573	6.02474	6.55729	1.99544
2630722	ZNF292	NM_015021	23036	TGAAGATGGCGGACGAAGAGGCCGAGCAGGAGAGGTTGAGTTGCGGCGAA	5.47132	6.6445	5.60548	6.4243	1.99446
6650722	IL23R	NM_144701	149233	GCTTCATGGTCACACATACAGGCACAAAAACAGCATTATGTGGACGCCTC	5.62913	6.54001	4.66452	5.74494	1.99398
1470601	PFKFB3	NM_004566	5209	GGGGCTTGATAGCTGTGGTCCCCTCTCCCCTCTGACTACCTAAAATCAAT	4.88531	6.05615	5.86658	6.68577	1.9931
1070066	NA	BC038187		GCTGCCTGCCCGCACACTCTTTACGGCAGAAGCAGTGACATTTCCCTTGC	4.86068	6.33933	5.89337	6.40312	1.99198
3830170	CBX4	NM_003655	8535	GAAATGTATTGTTTGAGCTCAAAAGGCCCGACCACCCCCCTTCGGGCTGC	5.40932	6.89782	6.13585	6.63445	1.99108
540253	MFN1	NM_033540	55669	CAGTGGAAGAGAGGGAAGACCAAATTGATAGACTGGACTTTATTCGAAAC	4.71834	6.21177	5.79178	6.28472	1.99057
4830068	NA	XM_939893	650803	TGCATCACGGGGCCATTGTGAGGTTGGGGGAAGACCTGGCCGTGGAGCTA	5.9325	7.21335	6.5668	7.27051	1.98933
3140487	BMX	NM_001721	660	ACAGGCTTTACCGGCCCCACCTGGCATCGGACACCATCTACCAGATCATG	6.10668	7.31176	6.09832	6.87645	1.9884
5420377	LGALS3	NM_002306	3958	CCTCACCAGTGCTTCATATACCATGATATAATCTGAAAGGGGCAGATTAA	3.7275	4.27477	4.46928	5.90308	1.98692
2690743	BACH1	NM_206866	571	GTGCTGAGCTGGATTTAGCGAAGACTGGTTTTGGGGACCGGAGAGCCCAG	4.43058	6.28658	5.74146	5.86539	1.98614
7050328	SEMA4C	NM_017789	54910	AAAGGCTGTGTGAGGGGAGAGAAGGGAGAGGGTGGGCCTGCTGTGGACAA	6.1298	7.98215	7.29616	7.42031	1.98378
20139	SLC6A17	NM_001010898	388662	TCCTTCAAATAGGCCCTGAGATGTGAGGTCTGCTGCTTCACTGGGGCCCG	5.35417	7.11608	6.24312	6.45646	1.98292
1070047	CDC42EP4	NM_012121	23580	TCCAGGTTCGGTGCCCTGTTGGTGCTCCTGTTTCCAATAGCTTAGGTCCC	5.698	6.74219	7.08566	8.01347	1.98069
4220068	CD70	NM_001252	970	GAGGGGACACACTCTGCACCAACCTCACTGGGACACTTTTGCCTTCCCGA	4.90521	7.05816	5.82901	5.64379	1.97776
5310204	PREPL	NM_006036	9581	ACGGTTGTACCATACTCAGCCATGCCCTTTCATTTTGACGATAGTGTTTC	4.73839	6.25266	6.86081	7.3131	1.97695
5890091	DUSP26	NM_024025	78986	GCAGAACCAGACAGAGAACCCCACAGACTTTCCACTCCAAGCACAGGAGG	4.52531	6.40358	5.18694	5.27454	1.97648
7210095	CTNNB1	NM_001098209	1499	AGTCTCTCGTAGTGTTAAGTTATAGTGAATACTGCTACAGCAATTTCTAA	6.19384	7.35212	5.83146	6.63763	1.97551
4570451	NA	NM_001013680	401233	CTTTAGGACACAGCCTTGCATAAGAGCCGTGAAGAACTTGGGGCAGTTGC	5.28577	6.55303	6.54216	7.23608	1.97327
7330132	ANXA8L2	NM_001630	244	CTCCGTGAGAAAGGTGCCCCCGAAGTGAAAGAGATGGCCTGGTGGAAAGC	4.15139	5.93572	5.76848	5.94476	1.97288
4850593	TRIM46	NM_025058	80128	CATGCTTTACCTGTCCCACACCCATGCCAATGTGCCAAGTCTCCCTTGGG	4.93362	6.551	5.89368	6.2344	1.97117
2000014	PPP1R12B	NM_032103	4660	GGAGAAACGGGAGAGGCGAGCCTTGGAGCGCAAAATGTCAGAAATGGAGG	6.41291	8.33442	7.41936	7.45448	1.97016
3310259	NA	XM_940430	648852	GGCTCATGCCTGTAATCCCAGCATTTGGGTGGTCCAGTCATTACGATCAC	3.61192	5.31028	4.03028	4.28578	1.96827
1780088	TBXA2R	NM_001060	6915	TTTCAATCTCTGGAGTTTGTGCATTGGGCCTCACCCGGAGCAGACGAGGG	5.45015	6.92318	6.95057	7.43086	1.9679
6860377	DUSP1	NM_004417	1843	GCAGAAGAGAAAGGACTCAGTGTGTGATCCGGTTTCTTTTTGCTCGCCCC	3.1283	5.22484	4.21585	4.06824	1.96491
1580709	NID2	NM_007361	22795	CCTAAACCTTGACAGTTGGAGAAGCCAATGCAGAACTGATGGGAAAGGAC	4.01189	5.85092	5.80037	5.90638	1.96227
2640301	TNF	NM_000594	7124	CCGTGAAAACGGAGCTGAACAATAGGCTGTTCCCATGTAGCCCCCTGGCC	5.1832	6.74564	4.9983	5.379	1.96097
1400039	NA	XM_946140	645227	CGGCATTGCGAATATCATACATTAGTAGGCCCCACAAAATCTGCATCTGT	5.71125	7.11589	6.24442	6.7818	1.96021
2680441	PTGER3	NM_198719	5733	ACAAAGGAGTGATGCAGCTAAGGGCATCCTTGGAGTGTCATAAAAAACAA	6.01057	6.41303	6.95829	8.49344	1.95722
60524	DENND1A	NM_024820	57706	AGAAAAGCATTACCCATTTTGCGGCCAAGTTCCCGACGAGAGGCTGGACC	4.63402	6.13902	6.31948	6.75157	1.95687
5560477	NA	XM_943871	649723	GTCCACACGACCCCAAAGACAAGGGCGGGGGCGGGGGCTGCGGGTACCTG	6.33317	7.74845	6.179	6.69932	1.95586
6510162	DBF4B	NM_145663	80174	TGAAGAGCCCTCCAGCCCTAACTACTTTACTCAGACTAGGTCCCCAGGCC	5.37679	6.34159	6.1533	7.1238	1.95565
4010431	RBMS3	NM_001003793	27303	GCCCACTGACACAGCAGATGAATCACCTTTCGTTGGGCACAACAGGAACG	6.16289	7.65494	6.45645	6.89512	1.95255
520202	DMGDH	NM_013391	29958	GCATCTGGTACAATGGCAAGGTGGTTGGCAACACGACATCTGGAAGCTAT	6.06698	7.97431	6.2335	6.25636	1.95219
1400193	NA	AJ420430		TGGAAATTTGGGGAGGGTGGTTTGTCAGTATAAGGCCCTGTGGGGTAATC	5.95798	7.31307	6.67524	7.24666	1.9497
1580379	KREMEN2	NM_172229	79412	AAGCTGGGCTGTGTGGTACCAACAGCCCCGAGGGGTGGCCTTGCCCTGCT	5.5209	7.01605	5.87705	6.30745	1.94906
5050333	RHAG	NM_000324	6005	GCTGGAACCTGAAGTCTAAACACCATTCCTGCTCTCCAGCTTCCTTTCCC	4.18131	5.07457	8.30515	9.3353	1.94761
1990630	TRIB3	NM_021158	57761	CATGGGGCTTCTGACCTGAGCACCAAGGTTGAGGGACAGGATTAGGCAGG	7.41358	8.06731	6.81012	8.07896	1.94704
6270458	NA	AI525756		ATGTGGATACACCTGCAGTGACCCCTGCCTATGTCCCAGCAGAGAGGCCA	5.96811	6.03315	4.57281	6.42929	1.94633
2690152	BFSP2	NM_003571	8419	TACCACGCCCTGCTGGACAGGGAGGAGAGCGGCTGATGGAGAAACTTCCT	5.39766	6.08237	4.83715	6.07309	1.94575
2320431	NA	AI351498		AGCACGGTGAGACTTTGTCCTGAGCCTGAACTAGAGCTAACTGGGGGGCG	5.86101	7.52516	6.59273	6.84698	1.94423
1940736	PANK3	NM_024594	79646	CCCTTGCCTGAATCTGGAGTGGGGTTGAGCCCTCTGCCTTCAACCTTAAG	5.49511	6.88942	6.8025	7.32114	1.94056
3310538	CD36	NM_000072	948	GTGCCTATTCTTTGGCTTAATGAGACTGGGACCATTGGTGATGAGAAGGC	4.62381	5.07361	6.20283	7.6627	1.93836
6200168	PIM2	NM_006875	11040	GGGTGAGGGGACCCTACTCTGTTATCCCAAGTGCTCTTATTCTGGTGAGA	5.48661	6.74404	5.83982	6.4885	1.93597
6350632	TSC22D3	NM_198057	1831	GAAGGATGGTGTCCTACTGTGGATGAGGGATGAACAAGGGGATGGCTTTG	3.5989	6.4831	3.99551	3.01624	1.93518
4920110	GADD45B	NM_015675	4616	GACCACACTTTGGGACTTGGGAGCTGGGGCTGAAGTTGCTCTGTACCCAT	5.5433	7.60063	5.39117	5.23824	1.93482
4150189	CTSL1	NM_001912	1514	AGGAATTCATCTTCAGTCTACCAGCCCCCGCTGTGTCGGATACACACTCG	3.84365	4.78154	5.26072	6.22432	1.93287
780722	TMSB4X	NM_021109	7114	TTAGCTGTTTAACTTTGTAAGATGCAAAGAGGTTGGATCAAGTTTAAATG	4.98885	7.24094	5.06658	4.7159	1.93282
5570279	HIST1H1C	NM_005319	3006	GTGGCTAAGAGCCCAAAGAAGGCCAAGGTTGCGAAGCCCAAGAAAGCTGC	5.53223	7.22738	5.42404	5.62818	1.9314
5690014	LOC730109	XM_001132464	730109	TTCGCAGACCAAGAGCAAGTCGGCACACCAGGACAGGCACTCGCATGGGT	5.81658	7.50675	6.14728	6.35582	1.93101
6560402	NR3C1	NM_001018077	2908	AGGAAAGGGGCCAGCTTCTGTGACGACTGCTGCAGAGGCAGGTGCAGTTT	2.56886	5.12052	5.72903	5.07543	1.93057
540703	RFESD	NM_173362	317671	GGACACTCTACTGATCTTGCCTCTCTACAACCTCTCTTCCACCTGACCTC	6.4443	6.56284	7.06862	8.84674	1.92964
6660170	NA	XM_941959	652495	ACTCTTCCTGCTAAGCGTGTGCTACAGTGCCACCATCACCTTCTTCAAGG	6.2242	7.67288	6.06532	6.51	1.92743
3830288	C14orf49	NM_152592	161176	CCACTGGGGCACACAGGTGACTTTCTCCTCCAACCTCCATCAGTCCCAGG	5.39545	6.2288	4.56029	5.61863	1.92632
6350437	CELSR3	NM_001407	1951	CCCAGCGGCCCTCTTTCCTGTCTGTGTAAATTGTTCCGTGAAGCCGCGCT	5.1039	6.99477	6.56472	6.56372	1.9251
3780092	TNFRSF21	NM_014452	27242	ATAGGTCCAATCTGCTCTCAAGGCCTTGGTCCTGGTGGGATTCCTTCACC	5.63906	6.74097	6.18369	6.97098	1.92466
4010068	NA	XM_939579	650491	AGAGGAAAGCATTGCGGGTGTGCTGGCATGAAGAAGGGCACTGGGGCACA	6.18365	7.3753	6.02401	6.72129	1.92448
240594	ANXA3	NM_005139	306	GGTGGAGATGACTGAACCAAGAAGATAATCTCCAAAGGTCCACGATGGGC	6.07074	7.02325	6.33424	7.2691	1.92343
3360681	TNFAIP3	NM_006290	7128	CCCCAGAGATAAAGGCTGCCATTTTGGGGGTCTGTACTTATGGCCTGAAA	2.39743	4.94693	3.06331	2.40083	1.9232
1070593	KLHL2	NM_007246	11275	CCACTTCTGAGGAATGGACCTGGTGTAACACACTTGAATATGTGTGATGC	4.47441	6.0509	5.63349	5.94159	1.92158
4120521	FGF12	NM_021032	2257	TGTGCGAGAGGCACGTCCTCGGGGTGTTCAGCAAAGTGCGCTTCTGCAGC	5.44945	7.35199	6.3569	6.33882	1.9215
5960086	NA	BP873537		TGGTATTTGGGCAGCTGGTGATCGTTGGTCCCGGCGCCCTTTCTTTACTG	4.88077	5.64326	5.53512	6.65688	1.92136
2060528	NA	XM_945148	649604	GCGCGGCGCCTGCCAGGCGCCCAGTCCTCCGCCATCGCCCACGCCTCCCT	4.9938	6.21356	5.41354	6.07404	1.9187
630193	NA	DB338274		AGGAGCGGGGAGAGGGAAGAGGCAGCATTGGGAGAAAGGGGAAAGGAGAA	5.75603	7.44421	6.58924	6.77964	1.91758
4250300	NA	AI221882		ACATCCTTTGGGGGGTGATGGCAATGTAACCTGTCTTAACAGGGGTATGG	6.00986	7.14665	6.04912	6.78858	1.91604
2070039	INSIG2	NM_016133	51141	GAGAGAATGTGTCTGTGCATGTGGCCATGCTTTCCTAGAATGTCAAGTAG	5.69236	6.97048	5.75802	6.35563	1.91569
5860039	CALB2	NM_007088	794	GCCAATGGTGTAGCTGTCCTCTCAGAACTCCTGTGTGTGGAAGGCACCCG	6.45238	7.10002	6.9143	8.13971	1.91391
1440736	LDLR	NM_000527	3949	GCACGAACTGGACTGTGTGCAACGCTTTTTGGGAGAATGATGTCCCCGTT	6.53224	7.65322	7.22468	7.9765	1.91375
670392	KDM4A	NM_014663	9682	GCAGAGCCCCTGTGGCAAAGTATTACAGGGTGTGGGTGGGGATTACCCTG	5.27007	7.2175	6.93134	6.85402	1.91196
4150719	NA	XM_938827	649757	TTTCATATTGTTGGAGTATTCATGGTATCCCTGGAGCTTGCAGTTTTCTG	5.39207	6.82833	5.86269	6.29378	1.91014
2490717	NA	BM956082		CTGTGCTAAAGGACCTGTTTTTGTCTCCAAGCCATTCCAGATGGGTGCTT	5.04378	6.33393	5.23173	5.80747	1.90917
4890521	NA	XM_932285	644652	GGTGACTGCACCAAAACACCAGGAAGAAAAGGATGGGGCACGGCTGCACA	4.90707	6.64736	6.04521	6.16736	1.90689
1770053	ATP13A5	NM_198505	344905	AACTCAAATTGGGAGGCCAACCCACAGAACAGCATTTCTGGGCCAGGCTG	5.60141	5.67523	4.49477	6.28301	1.90664
6560494	ARTN	NM_057091	9048	TCCCAGCCTAAAAGACACCAGAGACCTCAGCTATGGAGCCCTTCGGACCC	5.38263	5.71988	5.07102	6.59582	1.90663
620546	RRAS2	NM_012250	22800	GAAGCTGGCTAGTCCTTTCTGTGAAGCTAATACAATGGTCATTTCCAGAC	5.22394	5.90401	5.55089	6.73125	1.90556
2340221	NA	BQ001311		TCGAGTTCTCCGTAAGCTCTCTCTCCAGGGTGTGGGGCATTGTGACACGC	6.10631	7.5863	6.30807	6.6871	1.90463
3830349	IL7R	NM_002185	3575	CTGACATTGAACCCAGTTGCTCAGGGTCAGCCCATTCTTACTTCCCTGGG	3.18819	4.8555	4.68685	4.87761	1.904
6510739	NA	AV744922		GGGGTCAGGAACTAGATTTCAGTCCTGCTTTCACCGTTTACTGTGCCTTG	5.63024	7.01842	5.8067	6.27529	1.90314
670377	SCP2	NM_001007098	6342	CCCCTCTCTCCTCCCCCAGCACCAAGAGGTAATCAATATCCTGAATTTGG	5.47666	6.56734	5.96792	6.73335	1.90271
3840647	WDR74	NM_018093	54663	TTGAACCCGGGAGGCGGAGGTTGAGCAACTACACTGCGCTGCATCGGACT	2.9678	4.9526	4.84273	4.71331	1.90223
6620528	MT1X	NM_005952	4501	CTGTCCCGCTGCGTGTTTTCCTCTTGATCGGGAACTCCTGCTTCTCCTTG	5.3285	6.38357	6.47262	7.26948	1.89995
6860474	NA	CB160856		CTGTCCTTATGGTCCACTCTTAGTGTGACCTTGAATTTATGGCAGGTAGC	5.44719	6.49297	6.76713	7.5722	1.89924
1240435	MFI2	NM_033316	4241	GCAGCCGCCGAAAAACAGGAAAGTTGGGAAGCGGGGGTAGGACTACACTG	5.95214	7.14946	5.73778	6.38602	1.89576
6350131	CTRL	NM_001907	1506	CCCACCCCTCCTCCAGGGCAACCCCTTGGTCCTACAGCAAGAAGCCAGAA	4.57323	5.71906	5.33173	6.03001	1.89481
7380603	WT1	NM_024426	7490	CAAGGCATCGGGGGTGAATCTTGTCTAACATTCCCGAGGTCAGCCAGGCT	5.53174	5.93059	5.76468	7.20993	1.89481
6180465	SLC2A6	NM_017585	11182	TGCCCCAGCCCAACCTCTGGGAACAGGCAGCTCCTATCTGCAAACTGTGT	6.68107	7.4175	5.62984	6.73586	1.89372
4050239	KLHL18	NM_025010	23276	AACAAGGAGATAGGGTAGACATTGTACTCAGTGGGCCTTGGGGCCTAGCC	5.41719	6.41949	6.8605	7.70006	1.89334
270408	P4HA2	NM_001017974	8974	TTCCATTCAGCCTGTGCCATCCCTGGCCCCAAGGCTAGGATCAAAGTGGC	6.6145	6.71917	5.34609	7.08226	1.89267
5310736	FAM162A	NM_014367	26355	GCTCGTCTGAAAGAGGAAGCAGCTATGAAGGCCAAAACAGAGTAGCAGAG	6.30671	7.01744	5.41106	6.53702	1.88995
3710520	NA	XM_926041	642553	GACGGCAAACTAAGAGAGCACCCAGTAACACACGCCTGCTGGGGCTTCAG	5.33712	6.51101	6.27237	6.93421	1.88932
7150209	SLC4A11	NM_032034	83959	AGGTGTAGGTGTGTGGGTGACTGCTCTGTGCTGCGCCTTCTCATGGCTGA	5.28795	6.5728	6.17595	6.72601	1.88878
2030142	CLC	NM_001828	1178	CATGAACAGCCGTGAGTATGGGGCCTGGAAGCAGCAGGTGGAATCCAAGA	7.80938	8.58059	8.46261	9.52528	1.88811
6110102	C20orf46	NM_018354	55321	GCCCCACACGGGCAAGCAGCCCACTGATCTGTTTTGTAGCTGAGGTTTTG	5.29189	6.28343	5.64029	6.47977	1.88624
50020	NA	BC040862		GGTGACTGGTGGGGAGAAGGATGAGGGAATTCAGGGGATTGCTGAGCCCA	6.10926	7.22596	6.07092	6.77956	1.88253
50327	ZNF589	NM_016089	51385	AGAAGGAATGGCTGGTCCAGAGGCTTTTGTCCACTCCCTCTCACTGGAAG	4.49283	5.71862	6.05394	6.6503	1.88045
160674	RHOH	NM_004310	399	CAAAGACTAATGGGGAGAGGGAGGGCCGGGAAGCCAGGAAAGCTTGGTGT	6.88171	8.17424	7.33973	7.86648	1.87858
2470348	NFKBIZ	NM_001005474	64332	TTGCTTGCCGCTGGCATGCCTGAGGAATGTATTTGGCTTTGATTACACAC	2.64406	4.26391	3.62947	3.82887	1.87856
2190452	NA	XM_938171	415116	GCCTGGCGTCTGTCCTGGCCCCGCCTGTCAGAAGATGAACATGTATAGTG	5.21873	6.47027	5.81716	6.38449	1.87831
6900634	CD69	NM_001781	969	AGGCGTGGACTTACTATTTATTGCTGAATGACTACCAACAGTGAGAGCCC	6.39685	7.10317	4.99846	6.10675	1.87554
3840397	POP1	NM_015029	10940	GTGACTCAGGGAGATTTTTCCATGGCTGTTGGCTGTGGAGAAGCCCTGGG	6.00512	6.99935	7.09755	7.91635	1.87451
1580487	CHD7	NM_017780	55636	GGGAGGGTTCTTGCCAGACAGAACTACAGTTCCATTGTCTCGTGGTCTTG	5.76066	6.54209	7.14254	8.1711	1.87254
3840356	TRIM11	NM_145214	81559	AGTCTCTCTACCCTGGGGAGGAACAGTGGCTTCTCAGAGCCTGGGGCATA	5.79378	6.87003	6.58654	7.31972	1.87217
6250487	CD9	NM_001769	928	GGACACCTACAACAAGCTGAAAACCAAGGATGAGCCCCAGCGGGAAACGC	5.08248	7.41472	5.62475	5.09998	1.8709
3850215	FAM169A	NM_015566	26049	GGGCTTCACATGCTGGAGGACTTTGTTGATTCCTTTACAGAAGATGCGCT	4.27506	6.07747	6.38036	6.38531	1.87083
7400280	C6orf114	NM_033069	85411	CCATAACTGAGGAGACAATAGCCTGGGGACTGCATGTATCCCACAGGATG	4.98239	6.43626	6.63682	6.98846	1.86963
6770079	CECR1	NM_177405	51816	GGCGATCCCAGAGAGCATCTGGCTTCAATTTTCCTTTTTCCGGAGGGGAG	5.46342	6.63876	5.7876	6.41726	1.8693
1820592	HIST2H2AA3	NM_003516	8337	GGCCCGCGTCTCGAAGGGGCACCTGTGAACTCAAAAGGCTCTTTTCAGAG	2.9438	4.87076	2.47008	2.34808	1.86928
2480408	NA	BF433799		GCCTGTAACACCCTTTCAGAGGCATGCAGTTGGGATGAAGGGGGCACATA	6.3032	7.20434	5.78838	6.68658	1.86564
160139	NA	BX118491		CCCTTTCTCTTGGGCTCTGGGCCTCCTTACCAACACATCCTGTTGGCCAG	6.06096	7.24562	6.4297	7.04172	1.86392
6580609	ZNF473	NM_015428	25888	TCCTCCTGGACATTTTGGGGGCTCGTCAGCATGGACAGCGAGTCAGCCAT	4.98137	6.17018	5.33183	5.93783	1.86271
2690544	LNPEP	NM_175920	4012	TTCTACCCTAAGAGCCGCCATCACTTCAGGCCGCTGGTTTGTCAGCCATC	4.3659	6.03352	6.08332	6.20899	1.86173
3450521	ECM1	NM_022664	1893	TGAGCCCAAGGAAGAATGAGTCACCCCAGAGCCCTAGAGGGTCAGATGGG	5.74413	7.82897	6.39459	6.10267	1.86149
5090671	GDF15	NM_004864	9518	CCGGGGTGTCGCTCCAGACCTATGATGACTTGTTAGCCAAAGACTGCCAC	5.57284	5.92513	5.99326	7.43321	1.86105
3990646	ITPR1	NM_002222	3708	CTGGTGATGCTGTTTCTCGTTAGTGGCAGTAGTGCCTCCGTCTCCTAGTG	5.13802	6.19145	5.60818	6.34562	1.86017
5420754	IL1RL1	NM_003856	9173	CTGCTCAACACGACTGCAAGCTCCATGAGGGCAGGGACATCATCTCTTCC	5.83494	6.6822	6.34921	7.29186	1.85955
7400717	INTS6	NM_001039938	26512	CATCTGGGCACCACCTACCTGGACACGGCCAAAGGCGCGGTAGAGACCTT	5.05247	6.21502	5.7484	6.37303	1.85779
2570129	SIGLEC12	NM_053003	89858	CATCCCCAAGTGAGAAACTGCAGAGACTCAGGCCTGTTTGAGGGCTCACG	5.53339	5.96206	5.94979	7.30725	1.85712
5900520	SPACA5	NM_205856	389852	GAGCCCAGAGTTCCAGAATGCCCCTAATTCCGAACACCACAGGGTGAGTC	5.15422	6.2833	5.08579	5.74023	1.85544
4260441	CLEC3B	NM_003278	7123	CCCGCATCGCCTACAAGAACTGGGAGACTGAGATCACCGCGCAACCCGAT	6.0355	6.90691	5.71892	6.62912	1.85421
5960079	NA	BX537506		TCCTGAGCTGTGGGACGTCAGCTTTAACCCTAGCCTGTCTCAGGGCCTCG	4.50908	6.08893	6.31591	6.5162	1.85327
4640187	PLOD2	NM_000935	5352	GGATGAATGACTGGCATGAACACGTCTTTGAAGTTGTGGCTGAGAAGATG	6.78096	7.92768	6.97267	7.60512	1.85264
6620484	SPEG	NM_005876	10290	CAGGAGCAGGGGCAGGGGGCCACTGTAGTGAGCGTGGAGAAATTTGGAAA	5.93706	7.45235	6.55984	6.82254	1.85189
7320685	C4A	NM_007293	720	TCGTTCCAGGACCCCTGTCCAGTGTTAGACAGGAGCATGCAGGGGGGTTT	6.78653	7.98777	6.34443	6.91794	1.84981
5090019	DPH2	NM_001384	1802	CCCCCAGCTTTCTGGTAGCTTCTTCCAGCCTATACTGGCACCATGTGAGC	5.16963	6.41755	6.40047	6.92575	1.84881
6400349	RPTOR	NM_020761	57521	CAAAATCACCACCTGTCAAAAGGCAGGTGGCTCCAGAGGGGTCAAGACCC	6.52395	7.69284	7.00279	7.60601	1.84812
2190646	NA	NM_182621	348378	GGACCCCTACAGGGCACTGAGCTAGGGAATGTTGGAGATTCAGAGGCTGA	5.3111	6.61752	5.5697	6.03285	1.84649
1850474	NA	BX113358		GGTACAGGATTGGCTGGGCTAAGGTGCCAACAGAGATCAGGAGAGGCTGG	5.64819	6.44527	5.85247	6.82314	1.84533
5860348	SC4MOL	NM_001017369	6307	GCACCAAGAACTTCCATTCTAATCTAGAGCTGACCAGTTTGAGCTGATTC	7.34285	8.19468	7.51956	8.43411	1.84445
6940475	AKAP12	NM_005100	9590	CTACTCTTATATGCTGGACTGCATTCACACATGGCATGAAATAAGTCAGG	5.2941	5.54378	5.08358	6.59975	1.84411
3710746	OXSM	NM_017897	54995	GTTTCCTCAACTAAGGGAGCAACAGGACATCTGCTGGGAGCTGCAGGGGC	5.81323	7.15101	6.98366	7.41161	1.84403
1510398	PCDHB11	NM_018931	56125	CTTAGGCTGGCCTTTAACTTCTGAGCTCAAGAGATGCACTCCCCTCAGCC	5.67183	6.6363	5.52786	6.32583	1.84193
5810220	CDK10	NM_052988	8558	AGGCCCTGTCCCTAGATGGCACTTGGTGACACACACTCCCCTCTCTGCTG	5.16538	6.13223	4.82395	5.61754	1.84066
7160239	FOSB	NM_006732	2354	TGGGCCGTCCCCTCTCCCCTTGGTTCTGCACTGTTGCCAATAAAAAGCTC	2.82908	4.90975	4.71721	4.39646	1.84032
2100209	FAM24B	NM_152644	196792	GACCCTGGAGGATGCCTGACAAGGGGATATCTGACACATGATTGGAGCTC	5.10732	6.60586	6.26816	6.52889	1.83991
770494	TSC22D3	NM_004089	1831	CAGAGCTTCCTAGCAGCCCGAGCCATGAACACCGAAATGTATCAGACCCC	3.32605	5.46751	2.62677	2.2439	1.83948
2640008	NA	NM_130437	1859	TGACTGGTCTCCTAACCAAGGTGCACTGAGAAGCAATCAACGGGTCGGTC	4.74445	5.241	3.85804	5.12006	1.83946
7050113	NTRK1	NM_001012331	4914	AGGCAATCGACTGCATCACGCAGGGACGTGAGTTGGAGCGGCCACGTGCC	6.00645	7.07382	7.30199	7.99305	1.83937
5490066	RPS26	NM_001029	6231	GGAGACACATAACCTCGATTTTCTTCCGCCATCCGGCTAAATAGTCCCAT	5.88622	6.79018	7.09003	7.94411	1.83913
60364	PCDHGB4	NM_003736	8641	TCCAGTCTCTACCCAACCTAATTATGGAGGACGCCGAGCTGGGAACACAT	5.63644	6.81285	5.49256	6.07394	1.83897
1240131	GAPDHS	NM_014364	26330	GGCGCCCCACGCCGATGGGTCCATGGTGAAATAAAAAACAGTGCTCGAAA	5.35214	6.47229	5.98222	6.61964	1.83883
1030561	MBD3L2	NM_144614	125997	CGTCTTAAGTATCCTTGCACCGGGGACGGCCAGTGAATCTCTGGACAGAG	5.47436	7.3346	7.17022	7.06728	1.83865
4220215	DYNC2H1	NM_001080463	79659	GATGTTCCATGTGGGGGCAACCAAGACCAGTGGATTCAGTGTGGAGCAGC	4.7739	6.61429	6.62184	6.53772	1.838
3710722	CCDC50	NM_178335	152137	GGACAAAAGAAAGCAAGACCCCGAGTGGAAGCCAAAAACAGCTAAAGCAG	6.2363	7.52142	6.64604	7.11638	1.83748
940301	ZNF536	NM_014717	9745	GTAAACTTGTACGGGGTGATCGTGTGCTTTGGAACAGAGTATTGTTGAAG	5.29663	6.38908	5.39583	6.05593	1.83563
6330161	KIAA1279	NM_015634	26128	AGATTCCTTGTAAGAAAAAATGCTGGGTAATGTACCTGGTAACAAGCCTG	5.2707	6.33134	5.43091	6.12203	1.83513
3940356	CR1	NM_000651	1378	GCCAGGCGGATGACAGATGGGACCCTCCTCTGGCCAAATGTACCTCTCGT	5.88923	7.42467	5.71103	5.92577	1.83412
610484	NA	BU753709		AAGCAGGGGGAACAGTGATACCAACAGCAGTGATGGCACGGGGCAGACCT	5.5742	6.77731	6.03638	6.58314	1.83393
3850632	CTTN	NM_138565	2017	GAGCCGCCAGGAACCCTCCTCCTGTCAATGGGGGTGTAGTATTTTTGCCA	5.76032	6.97282	7.06615	7.60326	1.83376
3140601	NA	XM_932876	653623	GTCAAGCTGCTAACGAGACCCTTCGCTGACACTGTCGGCACCCCTCACCT	5.71914	7.0315	5.72934	6.16183	1.83074
1030274	NA	AW956608		GTCCGGAAACTGGCCAGATAATGTAGAACGCACAAGTTGTTGAGAAGCCC	4.57897	6.10849	5.4289	5.64356	1.83031
1260767	FAM3C	NM_001040020	10447	AGAGTGAGGCTGGAGGTGGCAGCTTCACAGAACTGGAGAACCAGGCCAAG	4.83391	5.73541	6.2604	7.10252	1.82996
1570484	ATF5	NM_012068	22809	CAGTGTTTCGTGAAGGTGTTGGAGAGGGGCTGTGTCTGGGTGAGGGATGG	6.3451	7.41634	6.6919	7.36223	1.82866
1440162	NA	XM_941402	652078	AAGTGGGGCAACAGGGAGCTCAAGGGCATCAGCGAGTTCTGCGGGTCCAT	5.74952	6.93533	6.1886	6.74306	1.82783
3420373	SOD2	NM_001024466	6648	TACGACTACGGCGCCCTGGAACCTCACATCAACGCGCAGATCATGCAGCT	5.01919	5.85885	5.64863	6.54529	1.82533
2350397	YES1	NM_005433	7525	TCCAACAGCTTTTCGTCTTCAGTGTCTTAATGTGGAAGTTAACCCTTACC	6.98809	7.30884	7.06001	8.47551	1.82529
1940156	LEPR	NM_001003680	3953	TGGGAAGATGTTCCGAACCCCAAGAATTGTTCCTGGGCACAAGGACTTAA	5.62568	5.79491	5.81752	7.38419	1.82507
2470379	STAP2	NM_017720	55620	AGTTGCCAAAGCCTCCTGCCAAGCTTCCAAAGCCACCCGTTGGACCCAAG	5.80395	7.5203	6.49819	6.5173	1.82479
4670193	PRF1	NM_005041	5551	GATTCACCCTGTCCAAACTGCCTAAGCCCTCCGCCATTCTCAAGCCCTGC	4.88579	5.47366	4.86964	6.01622	1.82415
7210136	CD19	NM_001770	930	GGTGGCCAGCCTGGATCTCCTCAAGTCCCCAAGATTCACACCTGACTCTG	4.24462	6.86512	4.34676	3.46013	1.82378
2000092	NA	N64537		TGGCGTGTTTCCTTGAATGAGGGAGCCAGGATAACATAGAGTCGTTGCAC	6.02928	7.13862	5.53469	6.15913	1.82373
6250463	NA	XM_935633	653199	CTCTGTGGCCCCCAGTTCGGGAGAAGAGAGTCAGAATCTACCTGAGCAAG	5.58439	6.42674	5.74556	6.63513	1.82255
3930593	ACSL3	NM_004457	2181	GGGGAGTGTTAGGAGCAGCCAGGACTGTGTAGTGTGTGTTTGGTTGCATC	5.95102	6.99456	6.53789	7.22566	1.82217
1500382	OPRM1	NM_001008503	4988	CTCCTCCGACTCATCGTGAGAAAACCTGCAATGATTACATGAAGAGGTAG	5.85249	7.10109	6.2224	6.70482	1.82198
6180270	NA	XM_928179	653576	TGCTGAAAGCGCAGCTGACACAGATCCAAGGTCTAGGCTGCCTCTGCTGA	6.08724	7.29362	5.65192	6.17601	1.82164
1570113	GPS1	NM_212492	2873	GCTCTGTGTCAGGGTCGGGGGGTGCAGAAAGTCAGGACAGAATGAGGGAT	6.02258	7.35342	6.35806	6.75749	1.82151
7100324	NA	XM_496319	648217	CTCAGACTCTAATTCAACACGGAATGTTGAGCTTCTGAGCGTGATATAGC	6.13279	7.28172	5.91503	6.49604	1.8213
5860075	CAMP	NM_004345	820	AGAGTCCTAGTGTGTGCCCTACCCTGGCTCAGGCTTCTGGGCTCTGAGAA	3.58351	4.11481	2.39595	3.59439	1.82118
1030673	NA	XM_929412	146512	AAAACAGAGCCCAAGTCTCTCCGATGGTCAGCCTGGCACGGCCCCCAGAT	6.48524	7.69495	6.05521	6.57445	1.82068
1570553	IL8	NM_000584	3576	CCCTAGTCTGCTAGCCAGGATCCACAAGTCCTTGTTCCACTGTGCCTTGG	6.16372	6.694	4.15208	5.35041	1.82046
6760669	SPRY1	NM_005841	10252	ACTATGCTGCCTAAAGTGATCTTGGCTCCTTAATGGTCCTTTTGGCCCCT	5.65487	7.12951	5.72908	5.98303	1.82045
1660441	INTS4	NM_033547	92105	AGGTTCGTATTGCTGCTGTGGAGGCCCTCTGCATGTTGGCCCAGTCTTCA	5.56805	6.85165	5.94122	6.38615	1.82041
870097	NA	XM_941089	651834	CGGCCGTCTCCTACTAAGGGCACTTCTACTGGATCAGGTGCTTCTCATCT	5.35527	6.71183	5.76696	6.13753	1.81953
3850433	HSPA1B	NM_005346	3304	GAGGTGGACTGTTGGGACTCAAGGACTTTGCTGCTGTTTTCCTATGTCAT	4.80894	5.673	4.78136	5.64311	1.8187
1690678	SIK1	NM_173354	150094	CCATCTTGGGGCAGCCAGGCCCTTGCCTTCATTTTTACAGAGGTAGCACA	4.92524	6.76055	5.72613	5.61659	1.81867
5820711	NA	NM_080414	64601	TCTGATGTGGTTGTTCAGGGCCCCCATGCCAGCTCCTTCTCTCTGTGCCT	5.89214	6.30392	5.81527	7.12891	1.81845
3140520	TMOD1	NM_003275	7111	AGCCCCAGGAGCCCAGTTTCAATGGCCTTGCTGTGTGGTGTTTCAAGTGC	4.17976	5.73355	5.77615	5.94672	1.81778
3450181	NA	AW451499		TGCCTCCTTCTGGCACTCTGCATTTCAGCATTCTCTTTGGGCTGCGGAGG	5.27814	6.2065	5.62956	6.42287	1.81609
7550402	TIMM44	NM_006351	10469	CATCAGGCACAGAGGCACCGCAACACCACCTGCGGCAACTCCAGACCTCT	6.18774	7.04319	6.94319	7.80755	1.81492
5050402	HIST1H2BK	NM_080593	85236	CAGCGAAGTCCGCTCCCGCGCCCAAGAAGGGCTCGAAGAAAGCCGTGACT	3.9302	5.68114	4.31073	4.27859	1.81428
6040451	SLC47A2	NM_152908	146802	GGACTGCTCTACAGAAGACATCAGCCAACTGCACGAGTCAGAGTCCAGGG	4.8716	6.40167	6.16155	6.34933	1.81369
5270156	BCCIP	NM_078469	56647	ATGGGGCACTGGGTAGAAAACACAAGTGAGAAACCCTAGATGGGCACTGC	6.28368	7.04833	7.9079	8.85959	1.81274
6770053	MAML1	NM_014757	9794	TTGTGGATCCTTGTTCCTCTCCTGACCCCATCTGGCTGCTGCCCCGTCTC	5.1104	6.51275	6.68377	6.99687	1.81218
6900475	ABHD2	NM_152924	11057	ACACCATCAGCAGGGGGCACCCACCATGCACACCTGTCTCGGAGTAGGCA	5.87024	7.37629	7.32633	7.53403	1.81111
5560181	NA	XM_928049	644973	CCAGCATCTCCTGGACAGTCAGCCGAGTGTTTCCATGATACCAGCCATAC	6.85518	7.7237	6.13254	6.97738	1.81087
940035	SLC4A7	NM_003615	9497	TCCAGAATGGAGCTTAGTGCTACTGAATACCCTGGCCACAGAGCCACCTC	5.20654	6.45124	6.10003	6.56521	1.80868
4060358	ABCA1	NM_005502	19	GTGCTCTTTGTTCATCATTGGCCCTCATTCCAAGCACTTTACGCTGTCTG	4.88314	6.21962	5.49875	5.87184	1.80849
4280017	FOS	NM_005252	2353	CCCAGTGACACTTCAGAGAGCTGGTAGTTAGTAGCATGTTGAGCCAGGCC	4.56233	6.44301	5.54719	5.3757	1.80825
2350168	SCN9A	NM_002977	6335	CAAGTCCAGAAAAAACAGATGCCACTTCATCCACCACCTCTCCACCTTCA	5.94454	5.93335	5.46209	7.1807	1.80714
1940193	KCNK12	NM_022055	56660	GCCGCCGGGCGTGGTTTGCTTCTCTCAGTCACTGCTGGCGCTTTCTTAAT	5.12105	6.82983	5.21647	5.21449	1.80675
3390692	FAM83A	NM_207006	84985	CTGACCACCCTCCATCAGCAGTCTCCCCTCCGTGGTCGTCTTTGTTGACA	6.38187	6.02005	6.0912	8.15954	1.80658
1070152	IL17RB	NM_018725	55540	GCTGCTCCTTGTAGCCCACCCATGAGAAGCAAGAGACCTTAAAGGCTTCC	6.72342	6.78579	6.0803	7.7241	1.80636
1190719	NEFH	NM_021076	4744	GGTCAAGCCCTTGCCCAGAGCTCTCTATTCTGGAAGAGCGGTCCAGGTGG	8.00756	8.4341	8.57257	9.85137	1.80584
5570689	NA	NM_133431	9503	AGGTCCACAGGCAGATCCAACTGGGAGTTGAAGTGTGAGTGAGAGTGAAG	6.1574	7.92965	6.16018	6.09319	1.80579
5670411	NA	DA584132		ACTGGGGAGATGGAGGAGCTGCCTGGAGAAGTTAGTCCTCACACTGCTGC	6.17085	7.24632	5.97388	6.6034	1.80562
430605	NA	XR_017971	84972	GCTAGAGGCCAGGATTTTGAGACCAGCTTCGGCAATACGGTGAGACCTTG	3.68653	5.58781	4.98041	4.78402	1.80556
6280189	HPS4	NM_152841	89781	TGCAGCTCCAGGAAGTCCCCGCAATGTCTCACGTTGTCTTTGACCAGTGG	4.73096	6.32556	5.76576	5.8758	1.8054
3830228	GPR109A	NM_177551	338442	GGTGAGCCATGGAGCCCCTCTTATCTGGGCCCAACCTCTCCTTAAATAAC	5.46188	6.12822	5.16971	6.20792	1.80535
380424	CFH	NM_001014975	3075	GGAGATGCTGTATGCACTGAATCTGGATGGCGTCCGTTGCCTTCATGTGA	5.44295	6.15111	6.32163	7.318	1.80533
6370161	NA	BG943031		GAAAAGGTGAGGATGAAGTGAGTCATTACAGAACACTGGGTAGCACAGGC	5.84976	7.20834	6.00576	6.35141	1.80515
6650519	NA	XM_930810	23141	AAGTGGTGCCTGGCTGTCCCTATACTGTGCTGCTGGGTGTTCCAGCCTGT	5.82939	6.52845	5.55577	6.5608	1.80506
4220520	TMEM57	NM_018202	55219	GCCCCTCTGGACTTGACCCCAATGCCTCTGTTTACCAGCCCCTGAAGAAA	4.6786	6.04782	6.78873	7.12238	1.80429
2940255	P2RY2	NM_176072	5029	TGGAGGTTCCAGGTCCAGATCCAAGTCAGATGGCAATGAAAGCCCTGGTC	4.9437	6.08224	5.38067	5.94422	1.80381
360537	BEGAIN	NM_020836	57596	TTAAAAATCCATTCTTCGCAGTGTGGCCACCACACCGCCCTGAGCCCTCC	4.86441	5.90227	5.41882	6.08297	1.80376
2940435	TFRC	NM_003234	7037	GCTCCTGGTCTTGAGATGTCTTCTCGTTAAGGAGTAGGGCCTTTTGGAGG	6.5802	7.54054	6.80355	7.54461	1.80338
2690239	VNN2	NM_004665	8875	CTCCAGCTCCAGCCTCATTTGCTTGAGACTTTGTGTGTATGGGGGACTTG	2.68825	4.47189	3.31356	3.23086	1.80309
6420411	NA	XM_001132419	148641	ATGGTGCATTCTGTAACCATGGAGTCTTCTGTTTCCTGGGGGAAAGGGGC	5.33543	4.92169	5.85591	7.9686	1.80185
5860066	NMT2	NM_004808	9397	CTGCAGCATTGCCAGTTGGAAACTTTGTCATGAGCTTACCTCACGGTGAC	5.35702	6.53633	6.30688	6.8237	1.80008
160019	SORT1	NM_002959	6272	GGTCCCCATGTGCCTGTTGTTCAGCCCTCTCTCTTGTTCCCTTTCTGAGC	4.596	5.8745	6.07263	6.48996	1.7999
6040670	NA	NR_001561	157317	GCACTTTGGGAGGCTGAGGCAGACAGATCACGAAGTCAGGAGATCGAGAC	5.66944	7.34133	5.88646	5.90979	1.79952
3830575	KLRC1	NM_213657	3821	GCAAAGATTTACCATCAGCTCCAGAGAAGCTCATTGTTGGGATCCTGGGA	5.27674	6.03272	5.31753	6.25367	1.79759
5550142	LHX2	NM_004789	9355	AAGAAGTGTGCGCCCGGCTAATGCAGCGGTGTGGACCGAGGAACAACTTG	4.81287	6.371	5.51995	5.65257	1.79673
5260600	NA	NM_001009957	79027	CTTCGGAGACCTGGACTTCACATAAACCAACTTCCCATCTCCCCAGTGCC	3.69762	5.5442	5.04119	4.88355	1.7956
3310372	NA	AI066603		TGCTGGTGATGCTGCTGGGTCTTGTGCACTGGGTAAGTGAATGCCTGGGC	6.41259	7.5973	5.91147	6.41444	1.79482
3830414	PGA3	NM_001079807	643834	TGGAAGGCTCCCACCCTGGTAGATGAACAGCCCCTGGAGAACTACCTGGA	4.93333	5.87268	5.12638	5.87432	1.79458
7160348	MAPK6	NM_002748	5597	TGCCTACCTAGCTGCATCTATAATGTCAGCTTATCCTAAGGCTGTCCACG	5.83917	6.4948	6.28062	7.30895	1.79251
7570176	TEK	NM_000459	7010	GTGACCACTCTGTCTTGTGTTTCCACAGCCTGCAAGTCAGTCCAGGATGC	6.21005	7.34841	7.33922	7.88133	1.79034
7560632	ITK	NM_005546	3702	TCTTCACCTCCTGGTGCCCTATCCCGCAAAATGGGCTTCCTGCCTGGTTT	4.3063	4.46671	4.75798	6.27719	1.78981
1230717	NA	XM_941759	10427	ACATACAGGATGTATTGAATTTACTAATTGGGGAAGTGCAGTGATACTGC	6.19098	7.10614	6.02314	6.78667	1.78924
3870678	HIST1H2AE	NM_021052	3012	CTCCAGTGTACCTGGCAGCGGTGCTGGAATATCTGACGGCCGAGATCTTA	5.22566	6.54439	5.74314	6.09695	1.78543
4250291	CHPF	NM_024536	79586	CCCCCTGACGCTGCTGATTCGGGCTGTGGCCTCCACGTATTTATGCAGTA	7.15164	7.82532	6.79929	7.79782	1.78522
5420132	CAMK4	NM_001744	814	CCTGCCAGAGTACTAAACAGCTTCCTTCAGATCTGGAAGCCAAACACCGG	6.08818	7.49288	6.46351	6.73102	1.78522
3420072	RHOXF2B	NM_001099685	727940	ACATGGGGTCAGTAAGTTCTCAATAAAAATTGTTAAGAAATGCCATTCAA	5.87391	7.4436	6.08412	6.18622	1.78496
6560025	NA	BX537622		GCCAGTCCATGTCTCATTGATAGGATGTAGCCTGCCATCTGCATAGATGG	6.01689	7.00574	6.20851	6.88941	1.7837
6420681	RBFOX1	NM_018723	54715	CTCCAGCTTATGGTGAGTGTGGCTGGGGGTGCAGAGAGCGCACGGGAATT	5.33627	6.54698	5.48172	5.9407	1.78367
7320161	ZNF407	NM_017757	55628	AGGAACAGCATCCTGACATCGAAAACCCGGACCTCGCTTACCTGCATGCT	5.32901	6.18723	4.87346	5.68403	1.78311
1710364	LCN6	NM_198946	158062	TCACAAGATCCTTCTGTGAGTGCTGCGTCCCCAGTAGGGATGGCGCCCAC	4.48334	5.85513	4.76898	5.06566	1.78291
2690458	EXO1	NM_006027	9156	CCAAGCACAGCATTGCAGCAGTTCCGAAGAAAGAGCGATTCCCCCACCTC	6.66578	7.26202	7.64373	8.71428	1.78187
6330026	TRAF6	NM_004620	7189	TATTAGTGCGCTGTGAGGTCTCCACCCGCTTTGACATGGGTAGCCTTCGG	4.68111	6.03862	5.82357	6.13283	1.78186
1710575	BCL2L15	NM_001010922	440603	CACTCTACTCATGGACTTCTTGAGCCCAACATTGCAGGTTGCCAGCCGGA	5.39125	5.52734	4.67433	6.20398	1.78123
2810156	IGF2R	NM_000876	3482	TCTATTGCTGAGAAGCAAACCGCCCTGCAGCATCCCTCAGCCTGTACCGG	4.23672	5.441	4.91877	5.38021	1.78121
7000019	SEC24B	NM_006323	10427	ATATGCGGGAGTGGATGTACAAGCTGCCATCTGCCTTCTGGCAAACATGG	5.2021	6.39556	5.49793	5.96774	1.7797
4880632	IL1RAP	NM_002182	3556	AGGGACGTTCCATGCCCAGGTTAACAAAGAACTGTGATATATAGAGTGTC	6.1736	6.13696	5.50287	7.20225	1.77937
1170300	MT1G	NM_005950	4495	CGCCTGATGTCGGGACAGCCCTGCTCCCAAGTACAAATAGAGTGACCCGT	4.89872	5.70833	6.57505	7.42682	1.77854
1710437	NA	BE612775		GGCTACATCTCATATGTGCTATGAGGACTTCTAGCCAGTGGGTGGCGCTG	6.77296	7.33729	6.8301	7.9261	1.77789
4810195	NA	XM_938425	649351	GTGAAGCCCAAAGTCTTCCACAGCACCCCTATACCAGAGAATGCTGCTCC	5.79744	6.68189	5.96569	6.73797	1.77567
5670095	ZNF239	NM_001099283	8187	TCCTCGCTAACTGACATTAGCCCATTCAGGTCTTCACAGCGCTCATACTG	5.98204	6.97765	6.36373	7.02242	1.77418
6220307	NA	NM_001013629	340843	GCTGTTTGCCTAATAAATAATTGCCTTGTGCTGTGTACCTTGGAGCAGGG	5.8328	7.19705	5.58163	5.86559	1.77044
6760470	NA	XM_001130020	57189	AGCTAGTAGGCTTGGATTCTGCCAAATGGCCAGCCCTCCTGTCTTCTCCC	4.98838	6.32754	5.78258	6.0907	1.76987
5310634	FASN	NM_004104	2194	GGTAAAAATGCTGCTCTCAGCCTCCCACAATTAAACCGCATGTGATCTCC	8.32343	8.99542	8.56594	9.54056	1.76945
4260431	SNORD22	NR_000008	9304	CCAGAGCCTGTAAAGGTGAACCACTGGGACTGGCTGGGGGAGAAGAGGAA	5.71313	6.76516	6.30381	6.89469	1.76719
1070228	SPR	NM_003124	6697	TAGGAGGACCCATGTAGATTCGCAGATGGCCTGGATGGGAGGAAGGGCAG	6.39919	7.21309	7.452	8.27906	1.76599
3800196	TRIM16	NM_006470	10626	AGCAGGCACAGAGACACGTGGTCTTCAGCAGAGCCTATGGGGTTCAGATG	5.61289	6.65797	5.94675	6.54187	1.76553
4070240	NA	XM_942730	64718	GCCACTTAGGCCACAGACCACACATCGGCAGGACACTAGACCAGTCCCAT	5.59144	7.16344	6.03741	6.10497	1.76514
7610349	HIST1H2BL	NM_003519	8340	GTACACCAGCTCCAAGTAAATTCTCAAGCTCTTGTCCAACCCAAAGGCTC	5.67887	6.26125	5.95425	7.01051	1.76457
6590379	NR2E3	NM_016346	10002	GCCAGAAAAGTACCCTAGGACCAGCCCGTTCAGGACTTTGAATGCCAGCC	5.73031	6.49194	5.07463	5.95043	1.76383
4890324	NA	BC035081		CCTCAGTATCTCAGTGCTGTGGCATAGCTCCAATAGGTGTGCTGTGGTGC	5.83669	6.57947	6.07286	6.96653	1.76324
3190719	NA	BU742545		CCCAGAAACGGGGCGGCGAATTAAAGTTACCTGCGCTCTTCACAGACGGC	5.59011	7.64002	6.55971	6.1458	1.76296
3140427	LCN15	NM_203347	389812	CTCCACCCCCCGCCTGTGGGATGCCTTGTGGGACGTCTCTTTCTATTCAA	5.59766	6.70847	6.099	6.62313	1.76231
2900220	BHLHE41	NM_030762	79365	CCAATCTCTTGCAAGCCTCCAGGCTCTGGCTTTGTCTACCTGCTCGTTCC	5.15526	5.70418	4.57449	5.65959	1.76175
5490019	GPX3	NM_002084	2878	CTTCGGAGGACGTGCCCTCACCCCTCACTGGTCCACTGGCTTGAGACTCA	5.52887	6.66093	6.1719	6.6737	1.76165
4890703	MBTD1	NM_017643	54799	CCCTGTCTCCACCAAAAATACAAAAAATCTGCCGGGCGTGGTGGCACACG	5.28491	6.79009	4.99186	5.12052	1.76164
4390364	CACNG7	NM_031896	59284	TCCCTGGAAGGTCCCATTCTTTCTCACCGGCTGGGCTCTTTTCTGCTTCC	5.69675	6.45806	5.01809	5.89031	1.76145
6480053	ATF4	NM_001675	468	GCCGGTGGAAGAATCCCCTGGTCTCCGTGAGCGTCCATTTTGTGGAACCT	5.09267	6.30121	5.17846	5.60188	1.76049
5860215	ABHD5	NM_016006	51099	CGACACTGTGGACTGAACACACTGAAGCTCTGATGGGAAAACCTGGTGAC	5.21661	6.27234	5.90301	6.47869	1.76016
6590521	NA	XM_371206	388578	CCCCCACCGCGAGTTCTGATTGGCTCTGCGTGAGTGGTAGTCCCCTGTGA	6.28331	7.12962	5.86799	6.65193	1.75945
3610497	NA	AW468752		GGCTAATTTGGTTGCCTGTCAGAAGGGAGGAGAAGCAAGTAGCGAGGGGC	5.37562	6.30431	6.187	6.88731	1.75869
4570524	ICK	NM_016513	22858	AGTAGCATTTCCCTACCATCAAGCCATTGTTTTGTGCCATTCAGGAGAGG	4.15144	5.41882	5.67137	6.03286	1.75861
10672	PEX5L	NM_016559	51555	GAATTCCACTTAGTTCTCCACAGTGTTTTGTATGTGTTTGGGGCTTGGTG	6.07242	7.38102	6.04603	6.36518	1.75793
6250072	MYBBP1A	NM_014520	10514	AATACGCAAGCTGTTTCTAAGGCGCTGCCACTGGGGAGGGTGGCTGTTGC	5.34619	6.58472	7.46477	7.85389	1.75787
3400136	NA	XM_937918	648840	ATGGCGGATGAGGCAAAACTTCGTAGCCCAATTTGTTCAACTTTTGAAGC	6.31266	7.53725	6.39545	6.79781	1.75744
1400577	ART4	NM_021071	420	TCACCTGCCTGGGTGCACCTGTACAGTACTTCTCCCTCAAGAAGGAAGTC	5.60272	6.91109	5.27652	5.59457	1.75712
5050403	TDH	NR_001578	157739	GTGTCCTGGTCCACTGTCAAGGGAGAACTGTCACAACTCCAAGGCTACCG	4.68046	5.84658	5.34038	5.79932	1.75629
6620246	OBSL1	NM_015311	23363	ATAAGTATGAGATGCGCAGCCACGGCCCCACCCACAGCCTGGTCATCCAT	5.77463	6.58614	6.05315	6.86544	1.75552
450273	C1QTNF9B	NM_001007537	387911	CAGCATTGTCCTGCAGCTGAAGCTCGGGGATGAGATGTGGCTGCAGGTGA	5.973	6.92963	5.81307	6.4793	1.75495
6660010	SNORD31	NR_002560	9298	CACCAGTGATGAGTTGAATACCGCCCCAGTCTGATCAATGTGTGACTGAA	3.76681	5.11018	5.33985	5.61899	1.75474
730630	PRRG3	NM_024082	79057	CTGTGTCTAGAGCTCTGGGCCTCAGGGGTAAGGGAAGGAAGCCAGCCTTT	5.79099	6.42999	5.60329	6.58618	1.75436
4670719	ZFP91	NM_053023	80829	GAAGAAGGACAGCGTAGTGGCACACAAGGCAAAAAGCCACCCTGAGGTGC	4.93071	6.2452	5.44892	5.75591	1.75411
5960475	RHPN2	NM_033103	85415	CACCTTTGGGAAAGTGTATCTGCTGCTCCTAGGGCCATGCTTGTATACAT	6.39772	6.59648	6.08735	7.50892	1.75341
7050433	RDH10	NM_172037	157506	GTGCCCTTTCCTCAGGAAGTTGCTGTGTTTCATTTCTTTGGATGGACTCT	6.15168	6.66101	6.79228	7.90304	1.75327
3800402	ESAM	NM_138961	90952	CACCCCTATCTAACACCACCCTTGGCTCCCACTCCAGCTCCCTGTATTGA	6.73631	7.74739	7.8114	8.41998	1.753
7100689	CHRDL2	NM_015424	25884	GAAGCAAGACTTCCAGAAAGAGGCACAGCACTTCCGACTGCTCGCTGGCC	4.9703	6.52647	6.69529	6.75841	1.75278
4010008	SNORD43	NR_002439	26807	GATGATGAACTTATTGACGGGCGGACAGAAACTGTGTGCTGATTGTCACG	6.17624	6.87146	6.09899	7.02298	1.75273
2810678	NA	NM_176800	8899	GGTGCAGCTCAGTGGAAGATGATGACAACCAGAAGACATGAGCTAAGGGT	4.2098	6.09178	6.58675	6.3237	1.75256
4880673	GADD45A	NM_001924	1647	GAGTTCAACTACATGTTCTGGGGGCCCGGAGATAGATGACTTTGCAGATG	4.71393	5.60851	4.60727	5.33132	1.75238
510332	NA	AK091091		GTGACAGAGGGCAAAGACGGCCATAGGGTGCTCTGAGTTTTGGGATGGTC	6.10623	6.93297	6.74395	7.53525	1.75202
3290564	AKAP12	NM_005100	9590	GTCAGCTGTCCACCATCAATGGCGTAGCTGAGCAAGATGAGCTCAGCCTC	5.14666	6.39567	6.235	6.60121	1.75031
450554	CCNL1	NM_020307	57018	GCTCAGGACATGGCAGGCACAGGCGCTGACTTTCTCTTCCTTTGAGCCTG	3.44566	4.63563	4.54071	4.96523	1.74987
6380370	CCND3	NM_001760	896	GCCCTGTTGACACAGGTCTTTCCTAAGGCTGCAAGGTTTAGGCTGGTGGC	4.90179	5.58488	5.57769	6.50874	1.74965
3930671	C6orf170	NM_152730	221322	TGAAATTAGCTGGGTGCAGTGATGCGCCTGTAGTCCCTGCTACTTGGGAG	4.02246	5.77957	5.27563	5.1313	1.74883
1770577	PRKAA2	NM_006252	5563	CTGCCTAGTGTATTCAACAGAAGGACTGTGGTCATGTAACAGGTAACCAC	5.59624	6.33342	5.70899	6.57846	1.74512
5820162	NA	XM_933942	646795	CCGCTCCCGCCCCCGAGCCGGCCGCACGCTCCACGGACACACGCGCGCTC	5.98788	6.89229	6.12281	6.82475	1.74494
4040246	NA	NR_002202	2500	TTTATGGCGGCCTCTGAGTCCTGGTGGGAGTTCTGGCGCACCTGCGAGGC	6.23968	6.9392	5.53923	6.44582	1.74479
6560433	ARIH1	NM_005744	25820	GGTGCTCTCGGGCTACCTTGAACGAGATATTTCCCAAGATTCTCTGCAGG	4.70971	5.42473	5.59623	6.48488	1.74332
6130279	NA	AI692980		GGCTCTGGACTAGACCATCTTGGTTTAAAATCTGGCTCTATGAGTGTCCC	5.716	7.18537	6.05369	6.18658	1.74247
4210753	CD8B	NM_004931	926	TCCACCCTCAAGAAGAGAGTGTGCCGGTTACCCAGGCCAGAGACCCAGAA	5.04614	6.04085	5.09327	5.70043	1.74223
1010082	NA	AV737317		GTGCTGTGTCACTCAAACAACCACTCCAGAACCCTGATGCCTTTCTTGGG	4.73741	5.64961	3.89325	4.58123	1.74121
7160332	NA	CF552427		CTCTACTCCAACAAACTCCACCCTTACCCATGCCAGCAAAGACTGAGGGG	5.92367	7.50196	6.56245	6.58355	1.74073
3520544	DNAH14	NM_144989	127602	GGTTTCTCCAGAGCCAGCTTCCCTTAAGGAGAAAGGGAAGTCAAGGAGAA	6.44259	7.34876	7.18639	7.87792	1.73971
610424	CROCC	NM_014675	9696	TTGTCTCTGGTCAGCCCTGGAGCATGGGATCGTGGGAAAGAGGAGGGGGA	5.22399	6.87706	6.53339	6.47722	1.73923
7330019	GYPA	NM_002099	2993	GAGAATGGAGTCCTCATGACCTAATCGTGACCTTAAAGGCCCCTCCCAAC	4.24661	4.37486	4.93888	6.40733	1.73911
5260204	NA	NM_173158	3164	GGAGAGTTTGACACCTTCCTCTACCAGCTGCCAGGAACAGTCCAGCCATG	5.71729	7.36008	5.41914	5.37288	1.73901
840017	MYBPC1	NM_206819	4604	CTGAGGAATACTGAGGGAGGGCCTGGCTACTGTCTCTCTGCACTCTGCTG	5.37025	6.79575	6.55484	6.72576	1.73894
5870176	EPG5	NM_020964	57724	AAAACCTCCAGAGAGCAGGAAATCCCTTCTCTAGCCTGTGAATTCAAAGG	5.44805	7.39815	6.99257	6.63857	1.73875
2030100	NA	AK129633		CCTTGATGGACATGCCAGGAGGAGCAACGAGGGGAGACAAGGTGCCCAGG	5.99782	6.88212	5.41802	6.12693	1.73701
4540669	IFNW1	NM_002177	3467	GCAATTAGCAGCCCTGCACTGACCTTGAGGAGGTACTTCCAGGGAATCCG	5.3593	6.41718	5.72841	6.2603	1.73494
6020347	RIMS1	NM_014989	22999	AATTGTTCCCACCGTCCTCACTGGTGGATCCCACACTCACTCCCCTCACC	5.12857	6.13388	5.25263	5.83554	1.73401
1940524	UBASH3B	NM_032873	84959	TCTCCGTGGCACTTGTGCTTTCCTGGCTGAGAGCTCTCCCCTGTTGATAC	5.7081	6.75778	6.00303	6.54139	1.7339
4490528	CKAP4	NM_006825	10970	CTGCCTCCCTCATGGTGTGCGTGTCGTTCTCTTCCTGACGCATCTGTGAT	4.64235	5.16994	4.84942	5.90901	1.73338
4290288	COLQ	NM_080539	8292	CGTGCATGTCTGTGAGCTGCCTTTCATCACCATTTTTCCTGAGTAGGGCT	5.89386	6.81869	6.54269	7.20502	1.73337
4250114	CCDC26	NM_145050	137196	GACTGCACATCTTGCCTTGTTCCTGGTCCCACAGAGAGAATATCCAGTAC	5.64367	6.63891	6.23377	6.82543	1.73321
60437	PLOD1	NM_000302	5351	CCTGTCCTGGATGCCTCTGAAGAGAGGGACAGACCGTCAGAAACTGGAGA	6.45202	7.15483	6.30659	7.19054	1.73313
3890328	DUSP13	NM_016364	51207	CTAGTGACCCTGAGATGTAAACAGCAAGTGGGGGCTGAGGCAGAGGCAGG	5.67141	6.36608	6.11208	7.00312	1.7325
5900725	PHLDA1	NM_007350	22822	AACAGTCTCTCCGCCCCGCACCAGATCAAGTAGTTTGGACATCACCCTAC	4.24217	5.4433	4.87752	5.26204	1.73246
2120168	CTXN3	NM_001048252	613212	GGCACCTATCTGGGTCCTGAGCAGAATGAGGAAGATTGTGCTGAATGGAC	5.05512	6.1937	5.09334	5.53969	1.73203
2850167	SCUBE1	NM_173050	80274	GCCCAGGAATCCAAGGAGATGTTCCCACGGTCCTTCATCAAACTGCTGCG	6.32382	7.30997	6.21082	6.80907	1.73171
5420121	NA	NM_052878	113177	GACATCCCAGGCACGAGGGTGTCGTGGATGTGGCCACACATAGGACCACA	6.58449	7.56782	6.16253	6.76336	1.73157
5550136	SMAP2	NM_022733	64744	AGGCAGAGGGCCGGGACAGCTTTCCTCTCAGTCATTGTTCACCCCACTTG	4.4115	5.0832	4.98799	5.89964	1.73108
4210619	CD2	NM_001767	914	GGCCACAGCCACCTCTGCATCTTCGAACTCAGCCATGTGGTCAACATCTG	4.28115	4.83421	4.9191	5.9473	1.72983
2970192	NA	XM_939486	400095	GGAGAAAATGCCTGTTGGAATATACCAGGTTATGATTGTAGAGTGAAGAT	5.29621	6.49673	6.07858	6.45908	1.72969
7560041	CSRNP1	NM_033027	64651	GGCCTTGCCAGCCTGTGTGCTTGTGGGAACACCTTGTACCTGAGCTTACA	4.58194	5.70194	4.3342	4.7948	1.72943
2690537	UBE2U	NM_152489	148581	AGGCATTTGGGGACAAGTGTCAGACCCTCCGCTGCCTATCATGCACGGCA	5.32307	6.34617	5.29246	5.84833	1.72846
5340463	MOG	NM_002433	4340	CTACTAGGGACCTGGGGAAGCAAAAACGAAAGCTGGGCAACATGCCTGCT	5.96529	7.73572	6.28126	6.08896	1.72795
3440386	ECM1	NM_004425	1893	AGTTCCAGCGCTGCTGCCGCCAGGGGAACAATCACACCTGTACATGGAAG	5.75736	7.931	6.75335	6.15598	1.72684
2510382	NA	XM_940295	9717	AGTCAGACCCAAGTGCAGCGGGACGAGGGCGAGGTTAATCTGAGCAAGAA	6.47175	7.93366	6.18643	6.30079	1.72684
4860500	GATSL3	NM_001037666	652968	CTGTTCTGCTGGGGACCCTCGTTCCGCTCTCTGTATGTAAGCTGCGTGCA	5.24106	6.38385	5.47656	5.90873	1.72606
290356	NA	BM705347		GGCCTCAGGGTGATCCACCGCCTTCCCCTACAGTATTCCAAGGGGCCATT	5.98083	7.31729	6.12218	6.36046	1.72593
540647	TMEM56	NM_152487	148534	TTCTGTTTGCAAAATCTTCCCTGAGTTCTGAACCCAGCACCATCAGTACC	4.29598	5.73963	5.44656	5.57744	1.7258
6110750	NA	XM_927904	644808	TGGGCCTTGTGCTTTGGAGCTATCAGATTTGCATGTTAGAGAAATGACTC	5.66221	6.19115	5.82977	6.87449	1.72528
6250673	NA	XM_001128884	731227	CCACAGAAGCAAAACACACCCACACTCCCAGGAAGGAGGCGGCAAAGGAC	5.99833	7.52903	6.60246	6.64431	1.72462
7100358	NA	BM932132		TGAGGAGGTCTCACAAGCCTAAGTGGGGCAAGTTGGGGAGCTAAGGCAGT	4.42647	6.24851	6.25642	6.00692	1.72461
3990739	KCNK5	NM_003740	8645	ACACTGAGGTGAGCAAAAGCAGGAAGGGGCATCCACTGCGGGTGACTGGA	7.25953	7.91575	7.63319	8.54914	1.72439
770201	NA	XR_015906	55073	AAAAGGCTGTGATGTCATACAAGAAGACAAGTGGGAGTATGGTTTTGACC	5.63746	5.77075	5.14971	6.5883	1.72422
1260056	NA	XM_926627	643265	CAAAATGCCGATAGTGATATGGACAATGAAATCCAGGCTGAAGTGATCTC	6.64373	7.74076	6.61782	7.09215	1.7239
5420497	HIST1H4A	NM_003538	8359	GCGCCAGGGACGCACCCTTTATGGCTTTGGCGGTTAAGGTTGCTGATTTC	4.80874	5.5589	4.9437	5.7647	1.72379
990397	NA	XM_932554	644981	CGGACTGAGATTCCACTGCTCGGTGCGAGCAGTTGCCAACAGGGGAGTCC	6.10919	7.68082	6.33831	6.33753	1.7236
3360020	CIDEC	NM_022094	63924	CAGGGGATACAGTGTTCATGGTCCTCCAGAAGGGGCAGAAATGGCAGCCC	6.21997	6.94943	5.64313	6.48312	1.72276
7650139	GBA2	NM_020944	57704	CTCCGGGGCAGCGCCCGCGCCCAGGTGCCAGCCCGTGGGAAGGTGACCCT	5.91443	6.85831	6.0779	6.70347	1.72276
4610240	OR51F2	NM_001004753	119694	GCATTGCTTCCTCAGAAGAGAGGCGGAAAGCCTTCAACACCTGCACATCC	5.42635	5.96618	4.74194	5.77056	1.72217
1510148	NA	XM_934412	643995	GGGGGTGGCTCTGCCACCAAGTCGTAGGCGAGCGTAATGAAAGCAAAGAT	5.94048	6.91697	6.22207	6.81126	1.72051
6370274	NA	XM_168053	221261	GTCTGAGCTTCAAGAGCTGCAGAACATGATTGACAGCCTCCAGAGCCCCC	5.87046	7.3152	6.29061	6.41093	1.72014
6840747	SLC25A4	NM_001151	291	CGCAGGGCTGGTGTCCTACCCCTTTGACACTGTTCGTCGTAGAATGATGA	6.5745	7.33728	7.60906	8.41063	1.71972
2640739	NA	AW593347		GAGCCAAGAAACCATGGAGAAAACAGCCAAGCCCATCCATCAGGAAGCGC	6.14649	7.66191	6.14307	6.19196	1.7197
2100528	HIST1H3F	NM_021018	8968	CTGCGAGGCTTACCTGGTGGGGCTCTTTGAGGACACCAACCTGTGTGCTA	5.55884	6.8338	6.56479	6.85174	1.71827
6580692	MIA3	NM_198551	375056	CATTCGATATGGACCACCACCTCAGCTCTGCGGACCTTTTGGGCCTCGGC	4.87516	5.85911	6.26554	6.84329	1.71814
4890279	HIST2H4A	NM_003548	8370	GCCGCTCCAGCTTTGCACGTTTCGATCCCAAAGGCCCTTTTTAGGGCCGA	4.34164	5.90671	5.37147	5.36771	1.71791
6840039	C9orf100	NM_032818	84904	GAACCAGCCCCTAACACAGATGAGGGGATTTGGGACTGATAAGCTCTGTG	6.49704	7.37789	6.8288	7.5078	1.71704
4390520	SPANXN5	NM_001009616	494197	AGGAGGACGAAGGATCCTCACAGGAGGATGAAGACCTAGACTCATCTGCA	5.70175	7.03288	6.3012	6.52851	1.7162
7150768	NR2F1	NM_005654	7025	AGGGCCGAGACAGGAGCAGCCCACCCAGCAGAAATACAATCCGAGCTACA	5.2882	6.64657	5.97171	6.17175	1.71618
460204	PLIN2	NM_001122	123	CCTGCCCCTATCACTAGTGCATGCTGTGGCCAGACAGATGACACCTTTTG	5.92788	6.47042	6.10819	7.12393	1.71611
4760474	TUBA4A	NM_006000	7277	GAGGGAGAAGAATAAAGCAGCTGCCTGGAGCCTATTCACTATGTTTATTG	7.00575	7.64937	6.02737	6.94168	1.7159
3460440	NA	NM_032046	84000	TCCTGCAAATCATCAACGTGCCTGGACTCGCCAGCTAAAAGCCTGGGCCT	6.33922	7.12411	5.99569	6.76857	1.7158
2680543	PDE4B	NM_002600	5142	GCAGTGGTGTCGTTCACCGTGAGAGTCTGCATAGAACTCAGCAGTGTGCC	3.94817	5.33821	4.72351	4.89115	1.71575
3780753	ARMCX3	NM_177948	51566	TCCCACTCGCCGCCCGCTTTCCAAGACATATGTCCCGCTTGCAGCCCATT	6.09747	7.06777	6.15416	6.74092	1.71538
670494	NA	XM_944097	389641	CACCATTTCACACATCCTGAGCCTCCATTGTTTTGAGTCAGCTGTCGTTC	5.1988	6.27791	5.63013	6.108	1.71533
6370239	NA	BX109554		GCCTGTGAGATGGGTTGCAGAATTGACCTGAGCAGACCAGGCTTCCGAGG	5.60915	7.12679	6.14781	6.18425	1.71361
430392	HAGHL	NM_207112	84264	TAGGAAGGCATCTGGGGACTGCGTGTTGGGCTGAGTGAGCATCTCTGGCT	5.99338	7.19754	6.2379	6.58763	1.7135
5910609	IL4R	NM_000418	3566	TGTGGGCCGGGCAATCCAGACAGCAGGCATAAGGCACCAGTTACCCTGCA	5.78041	6.58867	7.17162	7.91722	1.71348
2640181	ZNF80	NM_007136	7634	CTTTGGCCTTCTGTAAGAGGGGCTTCTCCAAGAGCATGTCACTAGTTTTC	6.54343	7.60809	6.48589	6.97496	1.7134
6940528	RHBDF2	NM_024599	79651	TAGGAGGCTAAAGAAAAGCCAGCCCAGGACCTGGGCTTCACACACCACCG	5.33099	6.21885	5.21352	5.87716	1.71208
2630561	RPL6	NM_001024662	6128	GGCCTTCCAGACGCTTCATTTTTGTTGTTTGGGTTTGCGGCAGGGCACAA	7.22662	7.11943	6.15498	7.81211	1.71115
5700537	NA	XM_933079	653394	GGGTAGAAGCTGGAGAATCAGGTGGCCTGAGCTTAATTCTTGGCTCTGCC	5.84249	7.43464	6.19851	6.15614	1.71106
5900021	NA	XM_932144	644361	AGTGGATCCGGTGTCTGCGGCGGCTCCGGGGTTGCCTGAGTGACAGCTAA	6.02411	7.00318	5.96839	6.53909	1.71105
4390025	NA	XM_925893	642365	GGCTCCTGCCTGGCCGAGCCTCCCCGACGAGAGCACTGCTCCCAGCTCCA	5.86679	6.74629	5.75506	6.42349	1.70996
1980474	PLD6	NM_178836	201164	GTCTGCTAGCCATGTGCTTAGTCTCACCTCCCCAGCCCACGCTGGCATTA	7.25	7.88283	7.31915	8.23396	1.70979
2640292	CTGF	NM_001901	1490	TTGCAAAGGGGAGGCATCAGTGTCCTTGGCAGGCTGATTTCTAGGTAGGA	5.79827	7.47126	5.8297	5.70429	1.70976
3460193	H2AFV	NM_138635	94239	GCTGAACCAAGGAACTGCCCGAATGTGCTGAACAAGGACATTTGCTTCTC	4.80315	6.04161	5.96711	6.27488	1.70896
7380044	NA	BG542654		GGCCTATTCTTTGGGGTCTGGAGAAACTCACCCATAACATGGTTTAGGCC	5.77959	7.03854	6.08771	6.3745	1.70867
4180484	NA	AK092145		GATCAGGTAGAGGGCAGGAAATGTAGAATGGCTTGAACAACTACCTCATG	5.55432	6.6653	5.87622	6.31063	1.70846
5890202	COX18	NM_173827	285521	GAGTTAAGTGTCTTTTGTATGCTCATGTGATGACTGGTGGCTGGGGGCCC	4.76614	5.62459	5.12473	5.81088	1.70799
2370132	TNFRSF11B	NM_002546	4982	ATGGCGACCAAGACACCTTGAAGGGCCTAATGCACGCACTAAAGCACTCA	5.89274	6.44323	5.15559	6.14964	1.70796
4120025	CHCHD8	NM_016565	51287	ACCACTGAGACCCCAAACCACCTATCCCCAGTAGATGGCCCTGCCAAGAC	7.30569	7.91633	7.49688	8.43001	1.7075
3780450	BANP	NM_079837	54971	TTTCGTTTGAGTCCTGCTGTTGGTGTCGGAGCACGAGGGGAGGCACGGTG	4.4138	5.79258	5.62919	5.7941	1.70745
5670088	TRIM32	NM_012210	22954	CCTCTCGCCTGGAGGATCTGTGCCATCTTGGATTGAGAATTGCAGATGTG	5.19983	6.42682	6.51942	6.83346	1.70588
3890008	NA	NR_001561	157317	CGGGCGGAAGACAGGTCAGGCCCCTGGACACTCTTACATAGCCACCATTA	7.32205	7.65543	6.97613	8.18216	1.70492
3850463	PRSS55	NM_198464	203074	TGAGAGCTATGATGCCTGCAAGGGTGACAGTGGGGGGCCTCTGGTCTGCA	5.86738	7.24909	6.66489	6.82092	1.70393
450674	NA	XM_931112	170371	ACTTATTTGACGACGACTCTTCCGACCTGAAAAGCACGCCTGGGGGCCTC	6.64798	6.40226	5.47763	7.26083	1.70378
4260082	NA	XM_001126462	728066	TTATCATCTGAGTCCTTGTCAGAATCAGAATATATTGAGGAGGAGAAAAC	5.39556	6.46077	6.38723	6.85893	1.70344
6200670	LPIN1	NM_145693	23175	ACCCAGTGATGCTGAGGTCATGTGCTGGAATGCTGTATTTGGACCACACA	5.40275	5.95579	5.34978	6.33336	1.70327
6380193	DLX3	NM_005220	1747	GGCTGGATTTGGGTTTTGTGGGAGGTGCAGGGGCCAAGAGAGACGTGGTA	5.58969	6.57224	6.12588	6.67975	1.70316
5860048	CDK12	NM_016507	51755	CGCCCTTCTCCCTGCACATAAAGCAGGTTGTAGAACGTGGCATTCTTGGG	4.36667	5.17422	6.35236	7.07793	1.70121
1820332	INSIG1	NM_198336	3638	GATACCCTTCTGTGAGGAGTTGAATTTGAAGACCACTTGGCTGTTTCACA	6.69913	7.4656	6.13708	6.90307	1.70082
610446	GAS7	NM_201432	8522	TTGTGAAAGAACAGCAATGAGCAAAGCCACAGGAACCTCCGCTGGGGTGC	5.69783	5.77991	4.3635	5.8134	1.70054
2630563	SLC39A14	NM_015359	23516	TGTCACGTGCAGGAACAGTGAGGCAGGGACAGGGGTTCTGCTCCTTCTCA	7.22205	7.50483	7.90563	9.15326	1.69961
2070528	NA	XM_936462	374879	TAGTGGGGCCATCAGACAGAGAGACAGATGTATAAAGGCCTGGTGACCTC	5.80047	7.20525	5.74563	5.8711	1.69952
3780255	NA	XM_939256	650174	TGCAGTCATGGTGCACGTGTTCCCGGATGCCCCGTGGCACTGCTGTCTAA	5.65715	6.93074	6.01549	6.26827	1.69723
1990209	NA	DB083009		CGGAGTACGTCTACAGAGGATTCAGAGGGGACCAGGCCTTTCGCGATGAA	6.47081	7.25197	5.93245	6.67738	1.69707
1690392	HIST1H2BH	NM_003524	8345	GCCGTCACCAAGTACACCAGCTCCAAATAAATGGACGCATGTTCAAACCC	7.43116	7.99395	7.04125	8.00453	1.69706
5670196	NA	BX117171		CTCAGGGAAGTTAAGCATGTTCGGCCCTCCAGATTTGCGGATTCATCATC	6.1956	7.38811	6.14767	6.48028	1.6965
2640187	CTAGE10P	NR_003268	220429	AGTGTCTTCGCCATTAACTGTGGCCCCGACAGGCCTGGGGTACTGCGGCA	5.97744	7.26736	6.11685	6.35182	1.69636
4490053	IL10RA	NM_001558	3587	TCCAGCCATGACCCCCACCCCTCTGCCAAAGTACTCTTAGGTGCCAGTCT	3.64038	3.95457	4.42883	5.63888	1.69598
6960528	NA	XM_945803	9444	TTAGATGAACTAACAAGTCCATATTATACCGGTTAGGAAGGAGCTCGGGC	5.27006	6.10619	6.01587	6.70313	1.69548
1850056	NA	XM_376558	653463	CACAGCCCCTGGCACCTGCCTTCTCCTTCCTGTCTCCATGAACCTGACAA	6.10217	7.31817	6.4544	6.76109	1.69507
2260241	LPAR5	NM_020400	57121	GCTTGACCTCGTGGACTTCCTCAGAGGGTTGGTCCCTGGATCACACTTTG	7.0089	7.79959	7.25149	7.98253	1.69451
4210292	NA	XM_939069	649984	CGCCCCTCCATCCATAGAATATGTCGTGCTGCAGTGGTCGCGGGACAAGA	6.23458	7.32643	6.80468	7.23364	1.69397
7550626	BIRC5	NM_001012271	332	TGAGGCTTCTGGGCTATGGGTGAGGTTCCAATGGCAGGTTAGAGCCCCTC	6.07814	7.18139	7.1181	7.53486	1.6935
2490739	COX15	NM_078470	1355	GGCATGGGCCACCACGCCCAGCTAGTTCCTCTTTTGATAAGGCTGTTAAC	6.50643	7.35723	6.29461	6.96284	1.69292
780465	SLC11A1	NM_000578	6556	GGGACCTGCTGTTTCCTAGCGCAGCCATGTGATTACCCTCTGGGTCTCAG	3.61742	5.19004	4.87203	4.81803	1.69268
6020300	IL1RL1	NM_003856	9173	GCAGTACGACTGTCTGGCCCTGAATTTGCATGGCTTGAGAAGGCACACCG	5.37913	5.72445	5.41729	6.59023	1.69247
3060113	RSPH10B	NM_173565	222967	AGAAGAATCTACAGCTTTTACAGCAGCCTGGGATGCGGCCACTCTCTGGA	5.14621	5.94021	4.81691	5.53909	1.69125
1050202	NA	XM_933469	646209	CTGAGTCTCACCTGAAACCAGCAAGTCTCAAGCCTTACCCAAGGCCTTCA	5.98014	7.19219	6.20254	6.50643	1.69111
6560243	NA	XM_936375	642223	AAGACGTGGAGCTGGAAGACAGTGACACTGATGATCCTGGCCCTGCATAG	6.55743	7.9451	6.6616	6.78858	1.69035
4540528	NA	XM_936515	388685	GTTTCCGGCAGCTTTTGATGAAGGCGAGGGGCAAGGTCGTCCTGGTTCCA	5.974	7.31875	6.22238	6.39201	1.6902
3830435	NA	XR_015725	732107	CACAAATTGAAGAACCTGGTGTGGACCAGCAGCATCACAACCCTGGATGA	5.19222	6.37115	5.9593	6.29455	1.69008
50543	NA	AK123840		GCCCGTGGACTCCCGGCCTGTTTCTACCTTCTATTCAACCACTCTGACGT	5.45541	6.88053	6.62837	6.7174	1.69006
2710370	NA	XM_945430	6746	GCAGCAGGGGTACTTCAAATAGGCTGGATATGTGTGGCTGTCCTCCTGTC	4.71488	6.23983	5.76686	5.75585	1.68994
3450484	NA	XM_945067	651979	GCCCAGGACCAGTCGCTCCTTGGGCCTCTTTGCGGGGGCCGCCTCCGCTT	5.90488	7.19566	6.05836	6.28066	1.68943
3360259	NA	XM_926521	653137	TGCCAGTTTTGGGGGACTTCGACCTTTGACTCAATCACTATACCCCTTCA	5.61491	6.25258	5.27627	6.15142	1.68928
5340577	HMP19	NM_015980	51617	TTCCTCCCTTCTCCCCCAACCTCCAATCACCCTGAGTCACCTGTAAATTC	5.90699	6.80484	5.71468	6.3284	1.68855
5080670	GBA3	NM_020973	57733	GAAGCACATCTGTAGGCAAGATGGCTGAGAAATACAGGAGAGGCGTCTGC	5.90794	7.61224	6.35627	6.16325	1.68838
1410450	CRYGB	NM_005210	1419	TATGAGCGCCCCAACTACCAGGGCCACCAGTACTTCCTGCGGCGTGGGGA	6.24623	7.5401	6.21389	6.43107	1.68825
110370	NEK3	NM_152720	4752	GAGCGGCTTTTCCAGGAGAAAGGGCCCTCACGGGTGAGCGGGGCGACTGG	4.80461	6.35	5.86069	5.82482	1.68735
3940564	FAM131A	NM_144635	131408	GGGCCTTGTAGGCTTTGGCAGGTAAGAGGGCCCAAGGTAAGAACGAGAGC	4.54196	5.64084	5.79973	6.20994	1.6871
5490333	PPP1R16B	NM_015568	26051	TCTTTGATATCGTACTGAGGTAACTTCCACGTAGCCCCTTGCCACGCGGC	4.48398	5.51065	5.33405	5.81587	1.68675
5810332	NA	NM_001001723	7109	CATGAGAACCTTGAGGGAGAAGAGGACTGAGCCAGGCTGGAGCTTTTGTG	6.17652	7.27245	6.22943	6.64067	1.68598
2100471	NA	XM_941251	651965	GATGCCTCTACAACCTTTGTGAAAAAGTCCAGAAAACCTTCCAAACAGTG	5.43948	6.80351	6.08358	6.22671	1.68597
1580632	NA	XM_939870	650787	TGGGAGGACTCCAGCTCCTTTTCTCCACCCCACAGCTGCTCCTGCGATGC	6.09602	7.0769	6.20025	6.7258	1.68554
4670390	CXCL2	NM_002089	2920	TCGTGATGACATATCACATGTCAGCCACTGTGATAGAGGCTGAGGAATCC	5.41003	6.65769	6.42133	6.67956	1.68523
4050437	PTS	NM_000317	5805	AAGAGGTCAACACGTGATTGTTGTACGTACACATTGTGCTCTGGAGTGCC	6.32122	6.69033	5.55968	6.69556	1.6847
4610477	PHACTR4	NM_023923	65979	GGCACGTGCCACCAGGCCCAGCTAATTTTTGTGTTTTGTTAGAGATGAGG	4.77014	6.30497	5.81595	5.78608	1.68469
2060477	AGPAT9	NM_032717	84803	TCCTTGTTTGAATGCTGTAGATCTGTACCTAGTACCCCTCCCATCTACTG	5.96785	6.29934	5.74502	6.91784	1.68431
5550608	IKZF4	NM_022465	64375	TGTGCCCATGAGAGCAGAGACTGGAAGGGCAAGACCAGGTGCTAAGGAGG	5.493	6.55107	6.42548	6.87001	1.68331
110181	KIAA1199	NM_018689	57214	GCAACGCTCCTCTGAAATGCTTGTCTTTTTTCTGTTGCCGAAATAGCTGG	5.49881	6.37613	5.27231	5.89737	1.68318
2030678	HIST2H2AB	NM_175065	317772	TGTCAGGACGCGGAAAGCAGGGAGGCAAGGCCCGCGCTAAGGCCAAGTCG	4.8583	6.57194	5.31632	5.10436	1.68277
940093	NR1I2	NM_022002	8856	GACAGCAGCATGACAGTCACCAGGACTCACCACTTCAAGGAGGGGTCCCT	6.20845	7.08243	5.80515	6.43212	1.68235
2690608	RPS7	NM_001011	6201	GCGCTGTTTCCGCCTCTTGCCTTCGGACGCCGGATTTTGACGTGCTCTCG	7.71852	7.81924	7.06998	8.46963	1.68201
1570524	NA	CR627208		TCCCAGAGGCCAGAAGAGGCAAGGGAATATCCTCCCCTAGAGGCTGCAGA	5.96765	7.017	6.20306	6.65358	1.68172
6220543	HIF1A	NM_001530	3091	TTACAGCAGCCAGACGATCATGCAGCTACTACATCACTTTCTTGGAAACG	3.85355	4.8165	4.74153	5.27825	1.6816
1430347	SLC7A6	NM_001076785	9057	CCCGGGAGTGGATTCTAAATGTGATTTTCCTAGGCTACTGCAGGAGCCCC	4.73215	5.6474	6.28125	6.86454	1.68094
4290072	SERTAD1	NM_013376	29950	GAATCTAGTCCTGGGCAACTTCACATCCGTCCTCCTGTCTCAGGGCTGGC	5.51727	6.87211	5.44663	5.58934	1.68037
6420008	PROS1	NM_000313	5627	GGAGGTAAGATTGCCACGTGCCTGCTGGTACTGTGATGCATTTCAAGTGG	7.46795	8.57213	9.05751	9.45066	1.68024
620543	SLC4A7	NM_003615	9497	ATGAAGTATAAGCCTCTACTGGGTCTATATTGTGAATCATCCTGCCTTTC	6.11159	6.60819	5.73341	6.73346	1.67984
2480112	DSCAM	NM_001389	1826	AGGATGAGTGCCGTCAGTGAAGGGGTGGGGGGAATCAATTTGGTTTTCTC	5.98148	6.18305	5.86257	7.15757	1.67979
7150382	NR2C2	NM_003298	7182	CGCAAACCACACACCTGCCAAGGAGCAACAGAATCCTTCCAGGACCGTTC	5.0535	6.072	6.04113	6.51891	1.67963
7000600	LRTM1	NM_020678	57408	CCATCTATGGCTGCACCTATGCGGCAATCACAGCCCAGTACCATGGGGGA	5.3005	6.58644	6.07462	6.28424	1.67921
5130541	PKD1L2	NM_052892	114780	TCCCTCAGGTGGCTCATCTCCATGGCTGTCTCCTTCGTGGAGAGCATGTT	4.13957	5.19569	5.60445	6.04339	1.67892
4560195	NA	BM728567		CCCAAACCCACCTCCCATTAGGCCCCCACCTACAACATTGGGGGATCATA	6.33892	7.27845	6.16778	6.7214	1.6778
1170241	COL6A5	NM_153264	256076	CCATGCCCATGTCATCGGTTCTGGGGTGACCCTAACATTTCATCTAGCAG	5.41267	6.09206	5.80335	6.61665	1.67754
1940082	NA	BX538337		CCTTTGAGGAGAAAGTCAAAATGTGTTGTTAGCCTACCTCCACTCAGGCC	5.06628	6.18934	6.06561	6.43455	1.67714
6020450	GLP1R	NM_002062	2740	TTGCCCTGCCTGCAGCCTCCCCCACAAATAATGAACAGCAGAAAGACTGG	5.92111	5.27324	4.06114	6.2008	1.67701
670041	AKAP12	NM_144497	9590	GGGGCATGTGCCATAGTGCAGGCTTGGGGAGCTTTAAGCCTCAGTTATAT	5.84545	6.1851	5.89712	7.0492	1.67698
6110279	NET1	NM_005863	10276	ACGGAACGAACGGCACTCTTACCAGGTTTACCGGCAGCCAATCCCAGTCC	5.54046	6.58402	5.84572	6.29356	1.67679
7150170	DEFA1B	NM_001042500	728358	GGCTGCTCCTTGCTATAGAAGACCTGGGACAGAGGACTGCTGTCTGCCCT	3.62574	4.43914	3.71405	4.39185	1.67667
5080162	KTN1	NM_182926	3895	CCAGGTGTTAGAGTGATCATCCTCTGGCCTACCTTGACACATGCTCTCCT	4.63177	5.81087	5.89671	6.2087	1.67661
770288	OR2L2	NM_001004686	26246	CTATGTTGACGCTAGCCTGCACAGACACTTGGGTCTATGAGAGCACAGTG	6.31828	7.47656	6.36333	6.69597	1.67651
7510605	ZNF846	NM_001077624	162993	GCTTTCACTCAATCCTCGGGCCTTAGTACCCATTTAAGAACTCACACTGG	5.96537	6.75562	5.95858	6.65665	1.675
1980112	NAIF1	NM_197956	203245	TAGCAGCTTGGGCACCTCCACTCTGTGCGGTCTGATGGCCCCAGCAAGGT	4.49206	5.92596	6.04536	6.09896	1.67452
2360201	ALDH3B2	NM_001031615	222	GTTAGTGGGACCTGGGGGCAAGTCCCTTGACTTCTCTGAGCCTCAGTTTC	4.7603	6.14086	5.82192	5.92784	1.67393
5700433	GPD2	NM_000408	2820	CCAGAGATGACTGAAACCACTCTGAAATAATGAATGTGGATAGCTGCCTT	6.12301	7.09873	6.69214	7.20178	1.67328
940274	GK	NM_000167	2710	CTGCAGAAGGAGTCGGCGTATGGAGTCTCGAACCCGAGGATTTGTCTGCC	5.32989	6.33734	6.08455	6.56168	1.67283
2030500	NA	XM_937660	648596	AGAGTGGGCACCGCGTCCATACCCTCCGCGCTTTTCTTATTGTGGCCCTT	5.632	6.79326	5.90655	6.22985	1.67282
6130156	RAB11FIP1	NM_001002814	80223	CTGTGTGAGCTACTTAACTGACGCCCTCTTCCTCCAACTGAAGGATCGCC	4.72791	4.66955	4.46048	6.00328	1.67275
5270561	NA	XM_929931	653489	TCTTGGAATTGGCGACTGCTGCGGGGCTGAGCGCTGGTCTCACGCATCTC	5.50666	6.91081	6.29682	6.37675	1.67254
10543	PNCK	NM_001039582	139728	CTGTCTTTCCTGCACGGCTGTTGTGTGCTTCGCTGAGTGTGGGTGGTCCT	5.30129	5.98519	5.31331	6.11263	1.67204
1170739	LPHN3	NM_015236	23284	GCCTGGAACTCATTCATGAGGAATCTGATGCTCCTTTGCTGCCCCCAAGA	6.35385	7.13508	6.17371	6.87375	1.67091
830551	NA	XM_001132721	732313	GCTTGTGCCCAGGAGCTTGGATTTAAGGTTAGTAACAGCTATGATGAGAG	5.20081	6.60259	6.05105	6.12948	1.6703
1980670	CGN	NM_020770	57530	CCTAAGCAGGTTGTATAGGGAGCCGGTGGCAGGAGGAAGGCTGTTTTCAC	5.6234	6.04466	5.31006	6.36861	1.67007
1690746	FEM1B	NM_015322	10116	CTGTGGTGCTGAGGTGAATGCCGTGGACAATGAGGGAAACAGTGCCCTTC	4.82375	6.0874	5.3384	5.55447	1.67001
5550398	AXIN1	NM_003502	8312	GCCGGTGCTGCACGTGGTACCAGCCGTGTCGGACATGGAGCTCTCCGAGA	5.95295	6.58536	5.92899	6.77488	1.66919
2970402	TUBGCP6	NM_020461	85378	GTGCAGAGCACCCCAACTTTGCACTCATGCAGCAGTCCTACAACACCTTC	4.1574	6.23137	6.60654	6.01024	1.66883
4670162	CTSH	NM_004390	1512	TGGGCCTGGGTGGAAATCCTGCCCTGGAGGAAGTTGTGGGGAGATCCACT	5.0583	5.04678	5.68238	7.17064	1.66829
3360544	MINA	NM_032778	84864	CGGGGCTTGTATTTGATACTGCAAAGGAAGACGTGGAGTTACGGACCGGC	5.58363	6.42438	6.0385	6.67423	1.66814
450753	HIST1H2BC	NM_003526	8347	GGCCGTCACCAAGTACACCAGCTCCAAGTAAACATTCCAAGTAAGCGTCT	5.79214	6.8551	6.21152	6.62425	1.66768
990647	PVT1	NR_003367	5820	ATGTTGGCGGTCCCTGTGACCTGTGGAGACACGGCCAGATCTGCCCTCCA	5.52319	6.37808	5.93787	6.55852	1.6676
2940674	SCD5	NM_001037582	79966	GACCACCGAGCCCACCACAAGTACTCAGAGACGGATGCTGACCCCCACAA	5.46209	5.86128	5.01552	6.09161	1.66745
2760059	LRRC8B	NM_015350	23507	GCACATCCAGGGTGGACTGGGAGCTATGAAATGACTAAATTCCTCCTTGC	5.11369	5.92303	6.32779	6.99136	1.66608
6550026	TICAM2	NM_021649	353376	ACTGCCCACTCTTCATGCCTGCCAAACTTGGGGCAATTGATGCTAAATGG	4.55745	5.82175	5.70762	5.91562	1.66572
3520341	NA	XM_926023	642530	CATTCTCAATTTCTTACTCTTCATAATTTAGCTACAAATAAATTCAAATT	6.31186	7.5896	6.39823	6.59256	1.66559
6620630	XK	NM_021083	7504	GAGTTCCTGAGTGGATATGCGAATCTTTGGTCTTCTCGACAGGTGCCCTT	5.91282	6.60605	7.66807	8.44671	1.66548
2320722	DENND3	NM_014957	22898	GTCTGCATTTTGGAGAGTCCACACCACGGACCAGGTTTTCCCCCAAGGCT	4.1637	6.50526	5.80508	4.93488	1.66518
4670544	ACSS2	NM_018677	55902	TGCCCCAGTCAGGCTCAAGCCCTGTGGTTGTAGGAATAAAGCCTGTGATC	5.29423	6.27955	6.16774	6.65368	1.66512
5560743	NA	AI803437		TACCCCTTTTTAAACCTTTATGCTTCTTTACCTTGGAATTCTTACCAGCG	6.019	7.18024	6.5224	6.8323	1.66506
670181	SNORD14D	NR_001454	85390	GAGCGACCATTCTTCCTTAGCAGGACCCTAGCACTGTCACAGACCTGGAG	4.93784	5.67243	5.81231	6.54774	1.66441
2120328	NA	W25998		AGGGGCAGTATACTCTTATCAGTGCGAGGTAGCTGGGGCCTGTGATAGTT	5.61161	7.07102	6.76794	6.77849	1.66437
7570451	NA	XM_933064	283867	GGAAACCCAAAGGGAACACAGCAGAAGAGGAGGTGGTGGAGGAGCCACTG	5.69039	6.97286	6.214	6.40132	1.66428
730709	NA	XM_001126202	730525	GCCCTGGATAAGGAACAGCTACAGTCGCTGTTAAATGTGCCTGAAAAGCA	6.0477	7.7862	5.82551	5.55668	1.66421
2120364	ADAMTS3	NM_014243	9508	GTGCATACATCTCATCCACAGGGGAAGATAAAGATGGTCACACAAACAGT	6.42192	7.00613	6.62883	7.51402	1.66405
6020240	NA	XM_943167	149013	GCTCATCTGTCCGTCATGTTCCTGGTATGTTTTCTAGATAAATGGCTGAC	5.6137	6.62398	6.08144	6.53923	1.66328
6110717	BCL2L11	NM_006538	10018	AACCCCAAGTCCTCCTTGCCAGGCCTTCAACCACTATCTCAGTGCAATGG	5.83304	6.69039	6.73208	7.34257	1.66315
430437	HN1L	NM_144570	90861	GCAAGTCCTGTCAAGAAAACAGGTGGGCATGGTGGCTCAGGTCTGTAGTC	7.089	8.23773	7.82719	8.1459	1.66292
1850288	ZC3H7A	NM_014153	29066	GTTGGGGAAGAGGATAAGGTTATATCTAGGACAACTCTTTGAGTTGGTCC	5.05863	6.3427	6.96306	7.14615	1.66276
4280739	APCDD1	NM_153000	147495	CCGTCCAGCCTGATCCCTGGCCTGAGCAACTTCACAACAGTAATTGCACT	5.95988	6.97957	6.02632	6.47374	1.66273
60653	PRR7	NM_030567	80758	ACGGAGCTTGGCGTCTGCCGGTCTCCATCCCCTTGTTCGGGAGGACTACA	6.66878	7.09782	5.66157	6.69866	1.66217
1440537	SOST	NM_025237	50964	CCTTTTGAGACACCGCCTTCTGCCCACCACTCACGGACACATTTCTGCCT	6.31518	7.20096	6.35839	6.93863	1.6621
7560333	NA	XM_945444	652373	ACCCGCGCCACCCGGCTCCACTCGGGCCGCAGCTGCAAAAGCAGCGACAG	6.00272	7.01825	5.80604	6.25645	1.66206
6200128	ROD1	NM_005156	9991	AGCACAGCTAGGAGCCTCTGACATTGTCTGGTGTTTTACGTGGTCTGTTC	6.01617	6.36393	5.75129	6.86819	1.66132
2690487	NA	XM_939535	284485	GAGCTCTAACCTCTCCCCGACCCCTGCAGTATCTCCCTTTGTTCAGTCTT	5.85988	7.49983	6.4198	6.24356	1.66077
6180068	NA	BC080616		TGTCCACAGGGGCAGCAGATGAAGACACAACCAGAGAGGACTAACAGGCC	5.69419	6.70294	6.46288	6.91757	1.66062
1470148	CCDC81	NM_021827	60494	CTGATGGCAGTGAAGGTGTCTGAATGGTCCTGAGGGCTAGAACCTGCTGC	6.14009	8.09023	5.99005	5.50329	1.66058
4200735	ADAMTS13	NM_139027	11093	ATGTCCAAAAGGCTAGGGGGTTGGAGGTGGGGACTCTGGAAAAGCAGCCC	5.47033	6.5905	5.70058	6.04349	1.66041
3290669	SREK1	NM_139168	140890	GTATTTAGTGGGGAATGGAAAGAGTTGCCCTTGTTGCAAGTAATGAAGCC	4.80291	5.93949	6.02232	6.34814	1.66002
1190400	HTR1E	NM_000865	3354	AAGGCACGACTTTTTCCAGAGCCTCATGAGTGGATGGGGGTAAGGGGTGC	5.63256	6.62129	5.7798	6.25151	1.65889
1570408	NA	DA654953		AAGACCCCCAGGAGAGGCTGTGAGGAAACCTGAACTGCAAACCCACCACG	6.56664	7.56906	6.18772	6.64387	1.65782
5550551	FLJ40453	NM_001007542	401217	AGAAGATACATGAGGTTCTATTCTTAGGGGCATAGGCCTTCCAGTGACTG	5.43951	6.84489	6.19081	6.24388	1.65775
3060528	DUOX1	NM_017434	53905	GGCAAGCCATTTACAGAAACCCACTCGGCACCCCAGTCTAACACCACAAC	5.64288	6.20816	5.63942	6.53153	1.65714
6420731	SLC20A1	NM_005415	6574	CATGCTCTGCGTTGTTGGTTTCACCAGCTTCTGCCCTCACATGCACAGGG	6.21575	6.62732	6.6854	7.73118	1.65712
4120367	LPCAT2	NM_017839	54947	GACAACCCCCTCCACCGCCAGTAATAAAGTCAGCCCTGAAAAGCATGAAG	4.40425	5.2233	6.53163	7.16835	1.65621
4540458	NXPH4	NM_007224	11247	AGAAGATGCGGCTGCTCCCGGAATGGTTCCTCTTGCTCTTTGGCCCGTGG	4.16223	6.01785	6.35926	5.95898	1.65596
5820180	NA	AI539492		GTCAACAGGCCGGGCACGGTGGCTCAGTTATTTCATCCTCAGCTGGGCTT	4.74341	6.33468	5.7486	5.61197	1.65556
6940706	NA	AW661821		CCTACTCAAGCCACCTCCCGTTTAGCTGATTCGGCATCTTCGAGGTCCCA	6.30173	7.16861	6.06724	6.65478	1.65543
7210132	NA	XM_935701	641941	CTTCACCACCACAAAGCCTCAAGCATGCATATCTGGTCCCTCCTACCCCC	6.27673	7.02549	6.22119	6.92638	1.65516
3440274	NA	XM_936158	642049	GGATGGCCACATGCGTGCTGCTGGAGTGTCTCATGAGAGATGCAAAGTGC	5.98139	6.81744	6.10366	6.72153	1.65515
430019	NA	XM_372780	391045	TAAGGGTGCAGGTGTTCAAGAGCCCATCTGTGTCACCATTGGTGTGGGTG	5.55886	6.54361	5.90424	6.37268	1.65473
5050347	CD5	NM_014207	921	GCCAAGCCCAGGTCACAGATCTTCCCCCGACCATGCTGGGAATCCAGAAA	4.32411	4.76614	3.952	4.96312	1.65471
7510129	FAM108B1	NM_016014	51104	GCGGAAGCCGTTGGACTTTACATCTGTCTGAACGAGCAGACTGGCAGTAT	4.89459	5.5849	4.46105	5.22388	1.6547
2940767	CEBPE	NM_001805	1053	AGCAGCTCACCCAGGAGCTAGACACCCTCCGCAACCTCTTCCGCCAGATT	5.37172	6.51575	5.43491	5.74385	1.6546
3440056	NA	BX110374		CACAAATTCCATGTCAGCAAGTAGGTTTGACCCTCAGGTTGGGCACACTT	6.72814	8.15024	6.89593	6.92662	1.6545
5080131	MGST1	NM_145792	4257	GGAGCACGGATCTACCACACCATTGCATATTTGACACCCCTTCCCCAGCC	7.66485	7.82091	6.51467	7.81123	1.6544
380528	CHORDC1	NM_012124	26973	GGTAGGAACCATAGTTGTGTCCTATACTTGAAGAGGCTGGAAAGTAGCCC	6.89227	7.01732	6.89099	8.21795	1.65405
2340601	AMMECR1	NM_015365	9949	CCGTAAGACATCACAGATTACCTGAAACCCCTTCCAGTATAACTAGGCCC	7.11141	7.85999	8.03627	8.73843	1.65332
4730671	NA	AW070200		ATGAGTGGGTCTGTTAGGGTCTGCATGTCTGTACGTTCCCCTTCTGAGGG	6.37986	7.45034	6.37833	6.75694	1.65238
6370168	LRRC7	NM_020794	57554	CGGAGCACGGAAGCACACACAAGCTCTTTATGAATTCTGCTCTCCATCAG	6.05457	7.0164	6.49481	6.98166	1.65214
2350053	GFPT1	NM_002056	2673	GATGGGATGTGTACATGTTGGGTATCCTACTACTTTGTGTTTTCATCTCC	5.34635	5.89322	5.62295	6.52431	1.65189
7380332	NA	BM554441		GTGTGTGTTCAGGAAAGGCAGAAGCTGGAGGTAAGTTGTGGGGAGACACA	5.05651	6.02038	6.3751	6.85664	1.65027
4010086	OSGIN1	NM_013370	29948	CTGCGCCTTCCAGAAGCAGGTCCCAAATAAAGCCAGTGCCCACCTGAAAA	5.04844	5.85337	6.17656	6.81655	1.64999
3190382	SNORD48	NR_002745	26801	GTGATGATGACCCCAGGTAACTCTGAGTGTGTCGCTGATGCCATCACCGC	4.79585	5.7818	6.31185	6.7703	1.6497
5550292	KLB	NM_175737	152831	GCAGCAGGGGCTTCCCTTTTGAGAACAGTAGTTCTAGATGCAGTCAGACC	6.21326	7.47693	6.57314	6.75316	1.64929
150056	DPEP1	NM_004413	1800	TGCAGGACCCATTACGGCTACTCCTCTGGGGCTTCCAGCCTCCATCGCCA	5.51903	6.42384	5.22533	5.76408	1.64922
4540324	NA	BC038549		TGGACTCATATCACGGGGTTCTACTACCCCTATGGTAGTGTTTACTATCC	6.18801	6.86922	6.07551	6.83718	1.64883
7160142	NCS1	NM_014286	23413	ACCACATTTCTGGCAGCGTTTCCCAGACACCCCTCTGCTAGGCCATCCCT	6.60908	7.03638	7.20328	8.21724	1.6479
4780364	C11orf1	NM_022761	64776	GAGACCATCAACTTGACACAGAGTCTTGGTAATGATTCAAAGGGAGGATG	6.09519	6.66348	5.89804	6.77101	1.6479
270661	NMBR	NM_002511	4829	GATCCATCTCTAGGCCACATGATTGTCACCTTAGTTGCCCGGGTTCTCAG	5.46192	6.13283	5.45864	6.2289	1.64785
5090044	TFG	NM_006070	10342	TCTGTTCTTCCCCCACCTGCCACGTACAGAGCCCAAGTTCTCGCTAGGCT	5.41582	5.88479	5.19593	6.16776	1.64764
6350193	NA	XR_017029	441081	ATCCTGCCTCAAACGAAATGCCAGCTCCAGCTCCAGCTCCAGCTCCCACA	6.22396	6.86045	6.73384	7.53798	1.64754
1570201	NA	XM_944137	645447	GGCTGGCCGCTCCAGCCTCCCGGCCCGCTTGCTGGCTGCCCAGCTGCTAG	6.30174	6.29102	5.22416	6.67524	1.64739
520309	RLF	NM_012421	6018	TGGGGACATTTGCCAACTCGAACAAAGGCTGAGAAGCAGCCACACCGTTG	5.88006	6.30043	5.82003	6.83886	1.64673
3420678	TERC	NR_001566	7012	GCGGAAAAGCCTCGGCCTGCCGCCTTCCACCGTTCATTCTAGAGCAAACA	5.8104	6.42945	6.77108	7.59082	1.64649
2600725	NA	BF508595		CCTCCCGGCACACCCCACTAGTCTACTAAACTGTACATGAAAAGGTCATC	6.11504	7.23076	6.28146	6.60377	1.64606
1500347	MED18	NM_017638	54797	GTCACGGAGAATCTATCTAATCCCACTGTATTAAGAGGGGAAACCGGGCC	5.65688	6.21398	5.25201	6.13146	1.64521
7000259	DDX17	NM_006386	10521	GAGACGCTGTGATGATCTGACTCGAAGGATGCGCAGAGATGGTTGGCCAG	3.46426	4.864	4.45132	4.48808	1.64519
4610201	SNORA10	NR_002327	574042	ACGGGTCCAGTGTGTGCTTGGCGTGTTTTCAGGGAGGCAGAGAAAGGCTC	6.29725	6.83381	6.72618	7.62502	1.64456
150646	NA	AI688822		TATATTGGGTTGGCAAGGGGGTTCTGCTCTTCAGCATCACTCAGGGACCC	6.03814	6.99691	6.24447	6.72109	1.64455
780414	FGF6	NM_020996	2251	TAGCTGGAGAGATTGCCGGGGTGAACTGGGAAAGTGGCTATTTGGTGGGG	5.32633	6.29406	5.81317	6.28045	1.64434
4540239	DEFA1	NM_004084	1667	TAGAAGACCTGGGACAGAGGACTGCTGTCTGCCCTCTCTGGTCACCCTGC	2.56435	3.28687	2.61227	3.32439	1.64413
4390300	TOB1	NM_005749	10140	CCAATGGAATGTTCCCAGGTGACAGCCCCCTTAACCTCAGTCCTCTCCAG	4.51542	5.56124	4.78824	5.17688	1.64402
6980079	MESP2	NM_001039958	145873	CAGCAACTTTGGAGCTGGCCGCAGTGTACCAGGGTCTCTCTGTGTCTCCA	6.62845	7.4892	6.02272	6.59579	1.64366
1580762	SERPINB13	NM_012397	5275	CTAGGTTCACCAGTTGAGGGACATTTGGATTGTTCCCACTTCTTGGGCTG	6.25553	6.47113	5.90394	7.12112	1.64307
6980370	IRF4	NM_002460	3662	CCCGTGTTGCTTCAAACTGAGACAGATGGGACTTAACAGGCAATGGGGTC	6.01251	7.41992	6.48719	6.51231	1.64292
2750603	CYTH3	NM_004227	9265	GCTGGCCGCCCTGGTTCATATTTGAGTTTAATTGTACTGACCCTGGACCC	5.38613	7.05908	6.61124	6.37049	1.64274
7040341	CELF1	NM_198700	10658	CCTTTTGTGCTGCCAAATTGGTTTTGCTAGAACGACTGCTGAAGGGGAAA	5.64803	5.84331	5.51176	6.74845	1.6426
6660601	HMOX1	NM_002133	3162	TCAAGTATCCTTGTTGACACGGCCATGACCACTTTCCCCGTGGGCCATGG	4.31027	5.08496	4.11942	4.77638	1.64242
5130736	ALMS1	NM_015120	7840	GAAGGAAAACGTGCCTAACACTTGTGGCCCTGGCATCTCCTGGTTTGAAC	5.21375	6.39795	6.67777	6.92392	1.64168
2510717	C19orf63	NM_175063	284361	TGTTGCTCACAGCCCTGCGTCCTGCTGCGCCAGGGCCCGCGCCACCGCCA	6.45803	7.47965	5.92508	6.33369	1.64161
3120377	CACNG5	NM_014404	27091	TGAGCCGGGGAGAGTGGGGATGGGGGAGAAGGGACATTCCACAACCATTT	5.35067	6.22674	5.2934	5.84751	1.64159
5050768	LONRF1	NM_152271	91694	CAGTGGCCGACAGGCATTGGATGCAGAACCTAGAGCCAGTTTTCAGGAAC	5.77545	6.37595	6.43574	7.26522	1.64147
6510537	FKBP2	NM_057092	2286	GGTGAGCAAAGGGGCGGGTCCCTGGCTGCTGTGGCCTCCCCTGACCCCCT	5.67854	6.88866	6.48582	6.70565	1.64145
5900451	SPTBN2	NM_006946	6712	AGGAACCTCTCAGAGCTGAAGCAGGCCCTGGGGGCAGAAGTGCCAGATGA	5.54833	7.33625	6.59029	6.23207	1.64131
870731	C2orf49	NM_024093	79074	AGCTGCTCCTAAAGAAGAGGCAGAGGCCATGAATAACCTGAAGCCCCCAC	5.95381	6.54013	6.47264	7.31573	1.64115
2650537	PCDHA6	NM_031848	56142	CCACTGGAGGGCGCGTCCGATGCAGATGTTGGCTCAAATTCCATCTTAAC	6.46065	6.89898	5.98267	6.97321	1.64084
4610608	NA	XM_001129232	731049	CGGCGGCTGTAGTGGGCTCTCTTCCTCCTTCCACCGTGACCCCAACCTCT	7.56911	8.30009	7.67161	8.36812	1.64006
60167	ARHGAP33	NM_052948	115703	GGGGGGACAACTCCTACCCTTCTTTCCCCACATGCCCCACTAAACCATCT	3.14998	5.08239	5.11188	4.6067	1.63991
430477	NA	XM_001128566	647481	CTACACGCTGCTTGTTTCCATGGCTCCCCTCACCAATGAAATCCGGCCCA	6.10398	6.80585	6.05832	6.78304	1.63954
7000427	NA	NM_198712	5733	CAGTTGAGCACTGCAAGACACACACGGAGAAGCAGAAAGAATGCAACTTC	5.94291	5.96746	5.29668	6.69823	1.63927
5700504	TJP1	NM_003257	7082	GACAAGGGGCAGTGGTGGTTTTCTGTTCTTTCTGGCTATGCATTTGAAAA	5.71485	6.48283	6.15678	6.814	1.63875
4390703	PTPN1	NM_002827	5770	ACCCTGCAGAGCTATGGTGAGGTGTGGATAAGGCTTAGGTGCCAGGCTGT	5.12323	5.57669	6.00806	6.97903	1.63832
1980327	NA	XM_929440	646519	AGCGGAAGCCTGTTCATTCCTGAGGGGACATGGCGGGGACGTTACTGCCT	5.89088	6.61262	5.81396	6.51639	1.63817
2710521	NA	XM_370711	650794	ATGAAGCGGCCTGGGCCCTGTGACTCCTCCAGGGATTCCACATCCCAGGT	6.31962	7.09379	6.13093	6.78055	1.63795
6480091	DNAJA4	NM_018602	55466	CCAGCTGCACGGACCAGGTTCCCGCAAAACATTGCCAGCTAGTGAGGCAT	4.30814	5.1565	6.64641	7.2196	1.63668
70209	ETV4	NM_001986	2118	AGGCGCTTCCCAACTTCATACTGGCAGGAGGGTGAGGAGGTTCACTGAGC	6.90327	7.5337	7.41485	8.20506	1.63617
4280370	EPT1	NM_033505	85465	CAGGGTGGAGGCTTCTAGGTCTGCATGATGATGGGGCCCGTTTCTGGCCA	6.24768	6.91494	6.94873	7.69881	1.6343
4490048	SNORD4A	NR_000010	26773	AGCGACCAAAGTCTGAACAAAGTGATTGGTACCTCGTTGTCTGATGCACC	5.08593	5.94357	6.27952	6.83874	1.63402
3140041	SP140	NM_007237	11262	TGTTGGCAGCGACACCATCCCATACAGGCTCTTACCTCTTCTCCTGAGGG	4.76437	6.11061	4.91323	4.98363	1.6339
6650341	FCGR2B	NM_004001	2213	GGAAGATCTGGTATTTCCTGGCCTAAATTCCCCTTGGGGAGGACAGGGAG	5.71801	6.36533	6.58212	7.35071	1.63349
6660743	DPPA2	NM_138815	151871	GCCTACCACTCACAGGAGGATGATTTCTCTCTTCTTGTTACCTGCCTGCA	5.33171	6.31949	5.74317	6.16953	1.63249
3060397	MAK16	NM_032509	84549	GTTTTCATCGCCTTGGTAAAGCTCCAGAAATGGACAATGCTAGTGACTGC	6.84598	7.20829	7.23248	8.28378	1.63219
7400292	CTU2	NM_001012762	348180	AGCTGCCGCGTGAACATGAAGGACTTGGGCCTGGGGCTTGCAGGAGATCC	6.14696	7.0373	6.94978	7.47305	1.63219
7150753	SLC45A4	NM_001080431	57210	TGCGAAGGGGACATGCGTGCTGGAACCTGTCGGAACTCCATGCCTTCCTC	3.89977	4.93826	5.83056	6.20544	1.63205
3400576	GBAP1	NR_002188	2630	TGAAGACAGCGTTGGGGGCCTTGGCAGGATCACACTCTCAGCTTCTCCTC	6.19892	7.45058	6.10243	6.26395	1.63194
6220451	SLC25A4	NM_001151	291	GTGCCTGGTCCAATGTGCTGAGAGGCATGGGCGGTGCTTTTGTATTGGTG	7.27473	7.55741	7.49842	8.62875	1.63185
2900348	ZFP36	NM_003407	7538	CCAGTGTCTCCTGGTAACTGGAACCTCTCCTGAGGGGGAATCCTGGTGCT	3.30083	4.93625	3.00577	2.78292	1.6316
3180450	C16orf72	NM_014117	29035	ACGTCATAGCTCCTTAGTTCTGCTCCTGTCGCCCTAACTTGGCATGGGCA	5.84243	6.30475	5.64131	6.59104	1.6313
1030187	ADCY5	NM_183357	111	ACTTCCTCAATGGAGGGCCCCCGCTCAGTTAGCAGCTGTTGGCCAATGGT	6.67905	7.37835	6.47133	7.18364	1.63105
1770551	ADNP	NM_015339	23394	GTGGCCTAGTGGTTATGCCCTGTACTACCATTTTGAGGATCTGGACTCCG	5.72507	6.92322	5.35589	5.56921	1.63098
460131	PPP2R2C	NM_181876	5522	CGGTGGAAGGACCAGTGTAATAGTCACAGACTTGCATCCTGGCTCTGCTT	5.44385	5.91285	4.92	5.86182	1.63061
2320445	ARHGEF7	NM_003899	8874	AGAGCCCTAAGACCATGAAAAAGCTGCTGCCCAAGCGCAAACCTGAACGG	4.84262	6.10157	5.85001	6.00119	1.63022
2900113	NA	XM_926206	653146	CTGCGCATGCACCACGTGCTGAAGGAGGCGCTCAGCATCATCAGTGACAC	6.09826	7.20141	6.57879	6.88527	1.62994
6620711	AFAP1L2	NM_032550	84632	GGGTCACGTGTCTTTGGTGAGTGAGAAGACCTAAACTCCTGGCCATCATC	5.38087	5.58507	4.02289	5.22819	1.62986
7570053	RND1	NM_014470	27289	TCACCTAAGTCCCCAGGGTCCAAGGGAGAAGCCCCAGACCCCCTTCTCTT	5.42202	6.04467	4.98818	5.7743	1.62945
130181	ANKRD22	NM_144590	118932	CCTCTGCTCTTGGAAGCCCGTGCAGACCCCACAATAAAGAATAAGCATGG	5.82036	7.12865	6.14818	6.24797	1.62906
3370296	NA	XM_371243	388621	AATAGAAGACTTCCGGACTGTAAAAATGTTTCTCTTCATTGAGTAGAAGT	6.1943	7.71369	6.42538	6.31344	1.6287
2690097	EPHA6	NM_001080448	285220	GCTTAGACACCAGCCAGTGTGAGGACTGTGGTGGAGGACTCCGCTTCATC	4.93493	5.33901	3.41164	4.41488	1.62863
6860538	ZSWIM2	NM_182521	151112	ATTTTTCACGGTAGCACATAACATGCAGGGATTACTCCCCGGTACTTCTG	5.71813	6.83247	6.03234	6.32504	1.62847
3170201	NA	AK093982		CCCTGAGCTTTTTGCTCGTCTTGGTAGCAGATATCTGTAAAAACCTACCC	4.65275	6.41107	5.63667	5.28519	1.62836
2000102	ELL3	NM_025165	80237	GGGTATGGGCACTGTGCAAAGACTCCATAGCTGTGCCTAGGAGTCTAGGA	6.00234	7.4493	6.26561	6.22503	1.6281
7570196	TSPAN9	NM_006675	10867	CTTTCTGCTTGCATTGCCGTATCTGTGCGTTCCTTCATCCTGGTCCTGGC	5.01843	6.59126	6.06811	5.9014	1.62795
4040722	JPH2	NM_175913	57158	CACTGCTGGCTGCCCATTGCTGTGGATGGGGTAGAGCTGGAGTCACACAT	5.74193	6.07812	5.27095	6.34054	1.62776
7320682	PCK2	NM_001018073	5106	CTGCCAGGAGGCACAGAAGTCATGAACGTTTGCAGTTTCCAGTCCCAGGC	6.43687	7.69371	6.92821	7.07709	1.62773
4120131	KISS1R	NM_032551	84634	CTCCCTCGGGAGCGGGGACTGCTGGAACAGCGGCTATTCTTCTGTTATTA	5.64844	6.16652	5.89444	6.78201	1.62769
5270133	SPACA5	NM_205856	389852	CACTGTGGATGCCAAGATCTATGAACTCTGCGAGCTGGCGGCAAGACTGG	6.08743	7.07361	6.2763	6.69558	1.62758
4900010	HIF1A	NM_001530	3091	AGTCGGACAGCCTCACCAAACAGAGCAGGAAAAGGAGTCATAGAACAGAC	4.59464	5.25339	4.73882	5.48539	1.6275
4890181	RAP1GAP	NM_002885	5909	TGGCCCCAATACCCATTTTGGAAGCCCCTGTGGCCGTGTGGATGTCGGTA	5.59192	5.68012	5.57471	6.89046	1.62673
2360273	SLC16A14	NM_152527	151473	AGCTGAGGCAATGCTCCCTCCTCTATCTCTCTCTGTGTAATTTACCATAG	6.04375	6.80432	6.1202	6.76356	1.62672
5420541	NA	XM_930898	23141	CATTGTAATGATAAGGAAATGTTGCGATCAAATAAGATTTAGACACACTT	5.93174	6.44251	5.72698	6.61958	1.6264
3190608	SLC6A9	NM_001024845	6536	GCAGTGACAGCCCCGGCCAAGCCACCTCTAATCCTCTGTAGCAATAACGG	5.77542	6.2058	6.52338	7.49541	1.62586
2370370	RASSF6	NM_177532	166824	GGCACTGGTTTCCCTCTACCAGAGTTCCTGACCCAGCCGAGAACAAACCG	5.54713	6.42914	4.99214	5.51223	1.62569
4570592	APBB1	NM_145689	322	CAGCCCCGTCCGCGCGTCTCCCGGCGTGGGTGCGGGACCAGGGCGCTGCG	3.56611	5.36579	5.99476	5.59697	1.62557
1580435	TGM2	NM_004613	7052	CTCCTGCTCTTTCTACATGACTGGGCCTCCCTTGGGCTGGAAGAATTGGG	5.36612	6.15844	6.83139	7.44082	1.62549
1190139	UGT3A2	NM_174914	167127	CTGTGCTTGAGAGTTCAGGGCCGGACACAGGCTCACAGGTCTCCACATTG	5.44755	6.75648	5.56139	5.65412	1.62544
2490767	NA	XM_937424	653978	GTGAGTGTGGCCCTGTTGGTGGGATCCACATGCAATGCCTTCAATTATGG	5.68968	6.79281	5.87765	6.17564	1.62514
6900601	NA	AL832858		TCCCACAGTTGGTAGTGCCAGGCAGGAAGCAGGAGTGCAGGTTGCAGGAA	5.67952	7.01592	6.63855	6.70301	1.62499
2640646	NA	XM_931341	643125	ACTCCTGGAAGAAGGTGCTTCATCTCTGCAGTGCTTGGAACCCTGGCTGA	6.54141	6.96817	6.38693	7.35925	1.62399
2450088	C21orf91	NM_017447	54149	CTTCTAGGGCTAATCATTTTGGCTCATTTGGGGACTCTTTTTTCCCAGAA	4.7498	6.08659	5.53816	5.60006	1.62377
620162	CAPSL	NM_144647	133690	GCAAAACACCACCCAAAGTACCAGAATGGGGAATGGAGTGAGGAACAAGT	5.06186	6.24515	5.93378	6.1491	1.62372
6040128	NA	XM_935675	641788	CGGGGAAGGGGCTAGGTCGGCTTGAAAAGAGATTATGACTGTACCTTTTA	5.8166	7.01053	6.57001	6.77457	1.62365
6520458	ADAMTS15	NM_139055	170689	TGCTCCAAGAGCTGCGGCCGGGGATTTCAGAGGCGCTCACTCAAGTGTGT	6.05622	7.41105	6.12142	6.16463	1.6234
650241	IER5	NM_016545	51278	GGGATTTAGCCAAGAGCACAGACTTGGATTCCTTCTGTCCCTCCCCACCT	5.26811	6.22732	5.16847	5.60708	1.62328
7380221	SPATS2L	NM_001100422	26010	CCCTGCCCGAGGTGCTGACCCAATTCGCTGCCAAAAGAGTGTCAATCAGA	6.54154	8.17171	6.35126	6.11851	1.62305
3390343	SREBF1	NM_001005291	6720	CCTCCTGTGTACAGGGAAGAGAGGGGTACATTTCCCTGTGCTGACGGAAG	6.71085	7.7519	7.62237	7.97873	1.62305
130433	CTTN	NM_005231	2017	TGCAGATGAGTGTGTGTTCTTCCCCAAGGTCCCCCCACAGCTCCAGGACA	5.17837	5.95858	7.39687	8.01391	1.62296
2480259	NA	XR_000539	283011	CTGCTGCTAACTATCCCCTCAGCTCCGTGTGCCATAAGCACCACACAAAC	5.12175	6.53931	6.42932	6.40893	1.62291
7160451	NEUROD2	NM_006160	4761	TAAAAACAGACACCCAGCTGCCGAGGCAAAAAGGAGCCAGGCGCTCCCTC	5.66564	6.75217	6.2132	6.523	1.62244
6330647	RPS7	NM_001011	6201	GCTGTTTCCGCCTCTTGCCTTCGGACGCCGGATTTTGACGTGCTCTCGCG	7.64834	7.61313	6.79093	8.22236	1.62238
7320598	CPLX4	NM_181654	339302	CTGTCATTTGGTGCCACAAGCTTTCAGGGTAGACACTGATTTTTCCCCCC	6.26349	6.87738	6.26985	7.05149	1.62199
3420097	TRMU	NM_018006	55687	TAGAAGGAACCTGGAGAGCAGGACCCATGGCTGGGCGGCTGGTGAGCAGT	6.80749	7.52317	7.50124	8.18082	1.62184
6840044	SREBF1	NM_004176	6720	TCATGCGCCTGGGCGGTGGGACCACTGTCACTTCCAGCTAGACCCCGTGT	5.94164	7.36978	7.6004	7.56718	1.62165
20521	MASTL	NM_032844	84930	GGACTGGGAAAATCTGCAGCATCAGACTATGCCTTTCATCCCCCAGCCAG	5.93925	6.9896	7.06107	7.40541	1.62152
1780537	ABCA13	NM_152701	154664	GGCCTTTTTCAACACTAACGTTGAGTACCGGTAGCTTGTGATCAAAGGCA	4.57709	5.28333	4.87006	5.55804	1.62125
2510397	RPS6KA6	NM_014496	27330	CAAGCTTAGCCCAGCGACGGAGCATGAAAAAGCGAACATCAACTGGCCTG	6.00499	7.01358	5.64495	6.0305	1.62121
2060441	EPHA8	NM_020526	2046	TGAGCCCCCTCTCCCTCCTGCAATAATTCGGGGAGTCTCAGCCCCATCCA	5.54859	6.19552	6.06425	6.81095	1.62092
6770379	ZMYM5	NM_001039649	9205	GGTCATCCAGCTTGTCCTTTAGTCAGTAGATCTAGGAACTCACCAGTGGA	4.29652	5.18403	5.21087	5.71677	1.6208
5490243	C15orf32	NM_153040	145858	TCGCCCTTCAGATCGGGAGCTCCAGCCTTCACCAGAAGCTGAGATTGGAG	5.78707	6.95156	6.48029	6.70882	1.62058
5050672	NA	XM_934905	440423	CCTTAGTACTCTCTTGCCACAATATCTTTCTGTAACTGTTCCCATCTGAC	5.37102	6.50945	5.99672	6.25021	1.61996
4860450	NA	XM_938838	254263	GACCACCCCACTCTGCTGCTGTGTACTCTTCAATGCCTCCCCCCAAAATT	6.17858	7.45871	6.15491	6.26644	1.61982
6400044	EPDR1	NM_017549	54749	GCCAGCCTCTCTTGTCCCTGGTTTCCTTATGTGTTGAATGTGGTTGAGTT	6.89198	7.17428	6.87401	7.98322	1.61973
6480112	NA	AW979088		AACCAGGCAGGCCTAAATACACTGCCCAAGTGGCCCTTCTGTGTGGCAAC	6.08734	6.92816	6.46376	7.01415	1.61956
5220767	FLNB	NM_001457	2317	GAGGTGTAGGGAATTTTGCCTGCCTTCCTGCAGACCTGAGCTGGCTTTGG	5.22313	5.98716	5.7674	6.39443	1.61948
2260477	PTGS2	NM_000963	5743	GCCTATGTGCTAGCCCACAAAGAATATTGTCTCATTAGCCTGAATGTGCC	6.06725	7.20526	6.07321	6.3262	1.61945
3930131	NA	AA832336		TTCAGGATCTCTAGTGCTGGGGTAAGATACGCCGGGAGGGGAAACATCAC	5.87473	7.1108	6.11033	6.26478	1.61918
7650386	CALCA	NM_001741	796	AAGCCACCTCCCGCCAGAGAGGTGTCATGGGCTTCCAAAAGTTCTCCCCC	6.61066	7.77331	6.64619	6.87292	1.61854
6860291	GAS8	NM_001481	2622	ACCTGTCAGACTTGGGTGAGCAGACACAGTGAGGCTGTTAGGTCCTGCAG	4.92529	6.26816	6.09249	6.13858	1.6183
60408	NFRKB	NM_006165	4798	CCCTGCATCCCATCTCCAACAGGGAACAGCTTCTGGCTCCTCCAAAGCAG	5.60517	6.73097	6.62266	6.88557	1.61816
620315	NA	BF590044		GAGACCAGCAATCAACCACCGGGAACCCAGAAAGTACAGCCCTGAGACAG	6.0517	6.62902	5.76289	6.57392	1.61796
7560152	NA	D59687		CCTCCACCCTACAAGGTGTGTGCTTGTAACTCAAATTTCCATTTGAGTAA	6.09392	6.45617	5.42411	6.44927	1.61743
160242	C13orf15	NM_014059	28984	TCTGCTGCCAGAGGGGACAAAGACGTGCACTCAACCTTCTACCAGGCCAC	3.45056	5.00582	3.79149	3.62331	1.61725
3440653	NA	BX107715		AGAAGCAGGGGCCGCTAAGGGAGAGATGTGAAGGTCAAGGAAGCTCTGAG	5.68679	6.91279	6.4874	6.64809	1.61703
1010390	NA	XM_939782	654133	GCCCAGATCTTATTACAGAAGGGTCTTTTAGAACTTTGCATCTTGTTCCT	6.53697	7.27444	6.27202	6.9202	1.61645
1770484	CYP46A1	NM_006668	10858	GACCACACTGTATCGTGAGTGTCCGTTGACGTGACCAATTGCCCTGCCAG	6.02241	6.7451	5.95353	6.61541	1.61584
50324	ITPRIPL1	NM_001008949	150771	CACAACATGCTCTCTCAGCGGCTCCAGGACATTCTCTGGTTCTTGGGCCG	6.3067	7.04235	6.78441	7.43309	1.61571
7330441	RNF13	NM_007282	11342	GAGTGGGCAGACATCGAAGCCAAACAGCAGTATCCCGGAAGCACTCATGC	4.73744	5.86739	5.67227	5.92627	1.61549
6220278	TSPAN14	NM_030927	81619	CCCTGGGGATAGCTGGGGCATTTGTCTAGCTGGGCTACCTTCTAACACTT	5.67232	6.79206	7.1432	7.4073	1.61543
6020286	FST	NM_013409	10468	AGAGGCCGGTGTTCCCTCTGTGATGAGCTGTGCCCTGACAGTAAGTCGGA	4.14108	4.35254	5.28023	6.4526	1.61543
3800653	SYNPO	NM_007286	11346	CCCGGGAGGGCAGAGCCAGAAGAAGGCTCATTAGACCTGGGGGACCCAAA	5.01707	6.1948	5.7487	5.95341	1.61465
3890204	NA	XM_942774	642176	GAGCTGGTCCCGCCCAGCACAAAGCTTTAAAGCTGCTAAGCCTCCAGGAT	5.75052	6.4838	5.87253	6.52161	1.6146
6290020	NA	AA609726		CATTAGAAAGGATCTGACGGTCTTCTCCCATGGCACCAGCTGCACAGTTC	6.46627	7.19455	5.84159	6.49544	1.61447
1260086	ID2	NM_002166	3398	GGAGCAAAACCCCTGTGGACGACCCGATGAGCCTGCTATACAACATGAAC	5.79176	6.25053	4.66981	5.59294	1.61435
6620392	LFNG	NM_001040167	3955	GGCCCAGCATGGCTCACCTGTCCCGTGGGCTGTGTTTCTTGTTGTTTTTC	5.05175	5.19073	4.60652	5.84906	1.61413
1780500	KIAA1377	NM_020802	57562	CCGAGAGGCAGGGCAACTAATAACTGGTCAGAAAAATTTAGACGGTCTTC	5.98627	6.9309	5.87383	6.30993	1.61369
1430138	MAFF	NM_012323	23764	GCTCCTGCTCCCTGGGAAAAGTGGCGTATGGCCCTGAGCTGGGCTTTATA	6.38969	6.98144	6.25272	7.04158	1.61362
1770603	TCN1	NM_001062	6947	TGAGTGGAGGCGAACCACTGAGCCAAGGAGCTGGTAGTTACGTTGTCCGC	4.08055	4.1653	4.20986	5.50532	1.6134
6760156	PCDHAC2	NM_031883	56134	GACTGACAGCAGGAATCTCACAGGCCAAAGTGGTCAGAATGCTGGGAACC	5.81144	6.52733	5.9637	6.62784	1.6133
5340010	SNAI1	NM_005985	6615	CACGAGGTGTGACTAACTATGCAATAATCCACCCCCAGGTGCAGCCCCAG	5.98213	6.98085	5.70995	6.09112	1.61322
1940402	PLIN5	NM_001013706	440503	CACCTGTTATCACAGCACTTTGGGAGGCCAAGGTGGGAGGACTGCTTGAG	5.98587	7.27803	5.95602	6.04302	1.61281
7320020	MUT	NM_000255	4594	ACTCTGACTATTCCCATTTCTCAGTTTAGCATTACATTGTCTTGAGCACC	6.69798	7.73581	6.12581	6.46665	1.61254
5420019	MINA	NM_001042533	84864	CCAGGGACACAACATTGGGTATCATCAAAGGCCCACCTTTAACATCAAGG	6.32146	7.21395	7.00583	7.49174	1.61239
5910187	SDHAP1	NR_003264	255812	TATGGTGGCCCTCCGTATCCATCGGTTCCACATGTGTGGTTTCAACCAAC	5.36855	6.21572	5.98644	6.51737	1.61222
4610519	NA	BU753725		GCGTGGAGGCAGGTCTTACCTATCGCATGTGGAGGAGGATGATTCTTTGC	5.68115	6.52655	5.91056	6.44259	1.61185
10333	NA	XM_001129369	731682	GGGCTGACTGAACCTATGGCTAAGAATTGTGACACTCTCATGTTTCAAGC	5.27567	6.97059	5.64649	5.32898	1.61184
2760609	FAM175A	NM_139076	84142	GAGGAGCACAGATTCAGGCAGCAAGAGAGAAGAACATCCAAAAAGACCCT	5.14035	6.34617	5.69914	5.87062	1.61177
5090669	NA	XM_941526	652175	ATGGCCAGCAGACTGGGGCTCCCCGAGGACGGGGCTGTGTCTCCCCTCAG	6.77213	8.18147	7.77089	7.73869	1.61169
6250091	ZHX2	NM_014943	22882	CCAGCCCTGGGAGAACTGGGTAGCAGGTGGCTGACTTCTTTAAGCACCTT	4.72485	5.80702	5.62989	5.9246	1.61154
6180692	NA	XR_015281	728127	CCATCCCTTATGTGTCAGAGATGGCTTTGGATTCCCTGTTCTGTGTGCTC	4.26608	5.13776	5.36913	5.87381	1.61125
70288	NA	AK125357		GATCTCATTCTTTCACCATCAAAGGGGAATGCAGTAGTGCCAGCAGGAGC	5.90806	6.52929	6.39364	7.14735	1.61046
5570424	NA	AL512695		CTAGCTGAACTACGTTTTGGGATGAGATGCAAAGCAACAGCTGTCCCTGG	6.22714	6.79718	5.95471	6.75955	1.61042
5390427	NAIP	NM_004536	4671	TGGTGCCGGCCTCACGAGACTCCCCATAGAAGACCACAAGAGGTTTCATC	5.25325	6.06407	5.34565	5.90946	1.61028
6060086	TCF15	NM_004609	6939	CAGAGCCCCCTCTCCGGGCGCCATAACCAAACTTTCCTCAGTCTGCTGTT	5.79315	6.74166	6.49571	6.92087	1.60975
730598	NA	XM_943768	649557	AGAGGACAGTCCAAACTCAGCTTCTCAGGGATGCTGTCCTTGCAGGCCGC	5.67573	7.1458	6.20237	6.105	1.60921
5670040	ELOVL6	NM_024090	79071	CTGTCAGAGATGGCAAGGGCTTTTTCAGCATCTCGTTTATGTGTGGAATT	8.35363	9.08184	8.62876	9.27295	1.60904
4860541	NA	XM_937612	91664	TTGGGCAGCAGGGATTGTTCAGGGGCCACATCTGGATGCACTGTCAGCTC	5.08492	6.97216	6.19687	5.68093	1.60843
7380180	TREML2	NM_024807	79865	AACCCACCTGGGGGAAAATAGCTCCCCAAGAGCTGGCACCAGTACCACTG	5.99807	6.60444	7.04789	7.81266	1.60834
6380110	FXYD7	NM_022006	53822	ATCCCCGTGTATGGCCCCCCTGCACCTCCTTGTCTCATCCCCGAAGATCC	4.99978	6.08529	5.58376	5.86894	1.60809
5670553	NA	XM_936431	344988	GTGTTCACGTGCAGTGTGCTCCAGAGGCAAACCTACAGGGAGGGTTTCTG	6.03314	6.89049	6.21089	6.7242	1.60807
1240097	BAZ1A	NM_013448	11177	CTGCACTGTCTGCAGTTGCATCTTTGGCAGCTGCATGGCCACAGTTACAC	5.26987	6.05787	6.46067	7.04284	1.6078
3870221	UBE2A	NM_181777	7319	GGAGCGTTTAAGATGGCAGCTGACTAACATAGGCCTTTGAGGTCTTTTGG	4.56669	5.9537	5.84828	5.8309	1.6075
2360348	CMPK2	NM_207315	129607	GGATGGAGAATCCTGGCTGCCATGTGGTTGATGCCAGCCCCTCCAGAGAA	5.5473	6.13645	5.89823	6.67826	1.60725
5870274	FAM129C	NM_173544	199786	GGAGTTTTCGGCCTACCCCAAGACAATGAGATATTCCTGCCCTTTCCTCC	5.54183	7.06344	5.68765	5.53516	1.60721
2650300	P2RY13	NM_176894	53829	GAACTAATGACTGCCGCCATAAGAAGACAGAGAGAACTGAGTATCCTCCC	3.68563	5.00579	4.91844	4.9673	1.60716
5670685	NA	BX116795		TACTTCAGACAGAGGCTAGGGGAGACAGGGCTGACTGGTGGCCAAATGTC	5.51518	6.7863	5.6918	5.78864	1.60657
940685	NAV1	NM_020443	89796	GGACCCGGCAATCCACGTTTTAATAAGCCCTCCTGGTGATTCTGATGCAC	4.50305	5.80454	4.93811	5.00384	1.60615
4220647	NA	XM_942362	652734	CTGAGCCTGACCCACTGACTTGGCTGAGTGGGGAGACTGGAGGGTCGCAT	5.5	6.51538	6.45455	6.80578	1.60581
7000474	RALGAPA1	NM_194301	253959	TGGGCATCTCCTGAGGAAATGTAGCATGACATTGGTACTAACTGCATGTG	4.46602	5.63714	5.70557	5.90068	1.6056
1450341	DLX1	NM_001038493	1745	TCTGCCTGACCATCTGTGTAGCTGGTGTGGGAATCTGGGGGCATTGGAGG	5.37972	6.96826	6.42919	6.20646	1.60537
4730450	ZNF205	NM_003456	7755	AGGGCCACTGGAACAGCCCCACTGGAGTCAAGGCTCCGAGGGAGGAGAGA	6.42069	7.41812	6.36646	6.73436	1.6051
1740114	NIN	NM_182944	51199	GCACGCAGATTCCTACAGAAGGATTGGGCACCTGTGAAAACTGGGCTGCT	5.05514	6.46304	6.16343	6.12084	1.60509
5720670	TMEM218	NM_001080546	219854	TGCATTAAATGGAGGGGCCCTGGTCAGGTTCCACTTTGGAAGTCTGATCC	5.68913	6.94093	5.89303	6.00566	1.6046
1820445	NA	XM_937948	643501	GGACAGGCTGGGAGGGTGCCTCCTGCGAGTGTGCCTGGGGCTTTGGCGTC	6.5647	7.26152	6.26932	6.93662	1.60443
1780538	SLC6A8	NM_005629	6535	TGCTAACCTGGCCTGCTCAGGCTTCCCACCCTGTGCGGGGCACACCCCCA	4.95862	5.32452	4.94002	5.93793	1.60426
5290050	HOMER1	NM_004272	9456	GCTGTACAATGCCTGTGATGTTGAGGAGGGTTCTTTTTTAAAGTGTATGC	5.85511	6.06149	5.65149	6.80832	1.60392
3190592	NA	XM_936510	85352	ACTTCATGTGAGCAGGCATGGGGTCTCCCTGAGAGCTGATAACCGGGAAA	5.78032	7.14014	6.27783	6.28114	1.60388
6980528	FGF1	NM_000800	2246	CAGTGCGGAAAGCGTGGGGGAGGTGTATATAAAGAGTACCGAGACTGGCC	5.50525	6.38014	6.18505	6.67274	1.60357
4610554	AK4	NM_203464	205	CCCGAAGCAGTTGCTGCCAGGCTAAGACAGTACAAAGACGTGGCAAAGCC	7.18111	7.27891	6.60669	7.87125	1.60345
5860161	NA	CD369504		AAGACGCTCCCCGTGAAACTGCTCCATCCACACAAACAAGCCAGACGCGG	6.09585	7.2844	6.45282	6.62652	1.60339
4150348	EIF6	NM_181466	3692	TTACGGTGGCGGGGAGGCGTGCGCAGGAGTCAAGAGCTCCGGCAGTGGGA	5.73414	6.55325	6.3741	6.91612	1.60277
4040767	NA	NM_001033579	80179	CATGGGGCTGTTTCCTACTAACCCCAAAGAGAAGACCCAGGAGGAACCCC	4.57696	6.13277	6.06416	5.86927	1.60265
7560154	AGPS	NM_003659	8540	CTGATGTCGGCTTTGGGATGCTGAAGTCTGTCAAGGAATATGTGGACCCC	5.79589	6.0824	5.30427	6.37861	1.60261
2260725	MGAM	NM_004668	8972	TGGGGAGTGGGCAGTGTCCCCGTTACCAGTGCCAGCATCTCTGTGAGTGG	6.1591	6.85426	5.89376	6.55813	1.60188
5690754	NA	NM_001001696	400997	CTAGGCAGGTATTATGGACAAGCTTGGCAAATCCACAGCCCATGGGCCAC	5.02894	6.29713	6.22912	6.31983	1.60153
2640347	NA	BX092691		GACAGCTGCCATCTCCAGGAAGAGTTTTATATTATTACCACATAGCACAC	5.65203	6.37835	5.96137	6.59329	1.60116
4060487	C10orf72	NM_144984	196740	GGGGCTCCACATCCAGCTTTCATCTTCCATCAATGCCTTCTTTGGGCATG	4.97248	6.12889	5.85376	6.05523	1.60096
5080288	NCR1	NM_004829	9437	ACAGTGGCCATGGGTGGATCTGAAAGCTGGTGTTGAGCCTGGGCGGCGTG	5.68784	6.60641	5.40571	5.84493	1.60091
2340414	NA	BU838786		CTGAGGCATCCTGCTGTCATGGGAAGGTCTCCGCCCAAATGTCAGATGCA	4.80944	6.15496	6.91682	6.92872	1.60071
3440138	CLK1	NM_004071	1195	TTAGCCCTAGGGTGGTCCCAACCATGTGATGTCTGGAGCATAGGATGCAT	3.30772	4.37098	3.70772	4.0015	1.6005
5960309	FBXL4	NM_012160	26235	GTACAAAATGGTCAGAGCTAGTTGGAGAATGAGACATGCTTTTCCAGCTG	4.26805	5.41596	5.02162	5.23058	1.6004
6370040	UBE2D3	NM_181892	7323	TTTCTTTGCCCTAGTGACGCCGGTATAGCGCCGACTAGGCCCCGGCTCCT	5.12821	5.86483	5.02122	5.64078	1.60002
4860735	POT1	NR_003104	25913	CTTCATGGAGGTACCAGTTACGGTCGGGGAATCAGGGTCTTGCCAGAAAG	4.68497	6.2847	5.6523	5.4083	1.59977
1710703	PTGER3	NM_198718	5733	ATCTCAGTCCAGTGCCCAGTGGGGCCGCATCACGACCGAGACGGCCATTC	6.12858	6.24879	6.35987	7.59533	1.59974
360110	NA	NM_001008490	1316	GCGGACGCACACAGGAGAAAAGCCTTACAGATGCTCATGGGAAGGGTGTG	3.87911	5.78154	4.40869	3.86144	1.59947
6060554	NA	AK123875		CGAGAAAAGGAAGGGTCTCGACGTGCGGAAACAAGACGGATGCCAGGAAA	5.77559	6.81831	6.14023	6.45127	1.59868
20687	NA	XM_931187	642950	GCAGTCTTCAGGCCTGGAGCAGAGAAGGGAGAGTTCCTGCTCTAGTAGCC	6.79675	7.35474	6.19181	6.98699	1.59835
1340494	NA	XM_001125986	283824	TGCCCTTCGGCCACAGGCTCAACGGGACATGCAACATAAAAATGGGAAGG	6.25429	7.31453	6.13231	6.42465	1.59803
6020482	KHDRBS3	NM_006558	10656	GCACCCCAGCCCAAAGTGGTGCTGATTACTATGATTACGGACATGGACTC	6.21503	8.1502	7.90738	7.3241	1.59764
6270600	TMEM64	NM_001008495	169200	GACCAGTGCAAATACTTTGAGAGCACCTGGGTCTACAGGACATAATTGGC	5.15343	5.99652	6.39986	6.90811	1.59734
2940242	NA	XM_939973	650885	TGTGGCCAGAGCCCAAGGATGAAGGGGGCTCCCTCACTCTGTTACTGTGA	5.55447	6.54393	5.78482	6.14447	1.5961
840369	LBH	NM_030915	81606	ACGCAGGGACCGTTTTTAAATCACAGGGGCGTGTGTCAGCCTGCCCTAGG	5.14863	6.42924	6.32349	6.3905	1.59528
2230253	ADAT3	NM_138422	113179	CTGGACTTCCGGGCCTCGATTTCTTCCGCACAAGCCTGACCGTGGATTTC	7.06227	7.74568	6.64453	7.30807	1.59491
1470068	KIAA1429	NM_183009	25962	GCTCCTGTGCTCTATCCCCCTCTCAGGTCGTTTGGATAGTGATGAACAGA	5.0266	5.92992	6.02433	6.46788	1.59487
2650523	IDE	NM_004969	3416	GTCACAAGCACCAGCCTTGCCACAACCTGAAGTGATTCAGAACATGACCG	5.21773	5.75063	6.29602	7.10964	1.59467
2230382	NA	BX647087		CTGCCAAAGCTGAGAGGGAGCGGACTTGGGAAGCATTTTGCTCATTGTCC	4.84548	6.09233	6.17118	6.27067	1.59457
270152	SLC7A5	NM_003486	8140	AGGCTGGACACCCTCTGCCGAGTAATGACGTGTGTGGCTGGGACCTTCTT	6.77824	7.05662	7.03644	8.10408	1.5944
130360	IDS	NM_000202	3423	ATGTGCTCCCTTCCAGCTGGTGAGAGGAGGAGTTAGAGCTGGTCGTTTTG	3.21324	4.24379	4.41657	4.73198	1.59436
6900014	PHAX	NM_032177	51808	GGCAATTTTAAGGATAAAAACTAACATTGGCCAGGCACGGTGGCTCACGC	4.70197	6.2443	5.71657	5.51936	1.5939
3390356	NA	AW237129		CAACATGGAATAGAGGGAGTTACAGGGGCAAGGACAGTGGTGAGTAGGCG	6.55759	7.24966	6.23086	6.88373	1.5938
7150128	SGOL1	NM_001012413	151648	CCTAAACGTAGGTGCACAGCCAGCGTGAACTATAAGGAGCCCACCCTCGC	5.81082	6.63471	6.91927	7.43999	1.59362
5820754	HIST1H2AJ	NM_021066	8331	GCTGCTGCCAAAGAAAACTGAGAGCCACCACAAGACTAAGTAAAGACCGA	5.46658	5.80314	5.45169	6.45874	1.59306
620725	UCK2	NM_012474	7371	TCTCAACGGCTACACCCCTTCACGCAAGAGGCAGGCATCGGAGTCCAGCA	6.70551	6.86081	6.66027	7.84853	1.59304
2360452	PFKP	NM_002627	5214	TATGACGTGTCGGACTCAGGCCAGCTGGAACATGTGCAGCCCTGGAGTGT	6.4342	7.15552	7.1028	7.72482	1.59292
2900739	SRPK2	NM_182692	6733	GCAGTGGGCAGAATACTTCTCACAGCTCAAAGATAACAGTGATCACATTC	4.78606	6.21702	6.7113	6.62293	1.5925
2900196	NA	XM_931093	642566	GGATCACAGATGTGAGCTACTGGGCCCAGCTGAGCATAAGAGTCTTTTCT	6.10794	6.60559	5.76391	6.60845	1.59228
510600	NA	XM_934421	400955	CAAAGCACACAACAAAACCAGAATGAGGCCGGGCAAAGTGGCTCATGCCC	5.5726	6.8642	6.05683	6.10736	1.59225
4390730	WNT9A	NM_003395	7483	TCAGTCCTAGCTGCATGGGGTGCAGGCATTGCACAGAGCATGAATGGGCC	5.81768	5.97443	4.18327	5.36861	1.59223
2140048	SH2D4B	NM_207372	387694	TGATTTTCAAGGTGTTGGAGGCAACTTCTGTTCCAAGAACTCCCAGCAGC	5.69333	6.9524	5.58479	5.66736	1.59198
1570273	NEDD4L	NM_015277	23327	CCCTGCTGTCCTTTTTAACCTGTGTTGTCCTAGACCCTGTCGGGGCAGTC	5.64477	7.11431	7.0569	6.92888	1.59191
5050181	ERCC6L	NM_017669	54821	CCAGCTGGTTAATGACGTCTAAGCCTAGTGCTCTAGCTCAAGAGACCTCT	6.46406	7.29902	7.44904	7.95467	1.5914
830440	TLR5	NM_003268	7100	TGCCCAGGGCAGGTGCTTATCTGACCTTAACAGTGCTCTCATCATGGTGG	4.53182	5.49834	4.76033	5.13412	1.59124
4780411	LRP8	NM_017522	7804	GAGACGTTTCCAGATCAGCCCAAGTTTACTATAGAGACTGGCCCAGGCAC	6.78284	7.15354	7.00666	7.97592	1.59105
7320270	PNMA3	NM_013364	29944	CGGGACCTGTGTGGGACCTGTGTCCTGTGGTGGCCGTTTGCAGTTTCTCT	5.1857	6.35357	5.6389	5.81074	1.59091
2900296	NA	XM_929304	644045	CCAGCCAGGCAGGCACATGAGGCCTCGGCCTGATGGGGAAGGAACCTGGC	6.1497	6.38043	5.99921	7.10808	1.59085
2750128	SLC7A11	NM_014331	23657	CAGGGATTGGCTTCGTCATCACTCTGACTGGAGTCCCTGCGTATTATCTC	5.60555	6.27896	5.7494	6.41497	1.59051
3170255	PRR19	NM_199285	284338	CACCATACTTTCCCTCACTGTCTTCGCCATCTGGAACAGCCTGGGGTCCC	5.91777	7.12516	7.072	7.20197	1.58962
1410070	SIGLEC6	NM_198845	946	CAGGGTTGGTCCCTTCTAAGGCCTCTCTTGTTGGCTTGTAGATGGCTGTC	5.55924	6.37713	5.98059	6.49954	1.58933
7160128	SDHAP1	NR_003264	255812	CCGATCTGCCGTCATTTACAGTCCCCTGTTGCGCATGTAGATCATTTTTG	4.60812	5.89651	5.94015	5.98857	1.58931
3890097	TCF19	NM_001077511	6941	GAAATGACTCTGGGGCAAAGACCCCTAATGAACTAGTGGCAGAGCCAGGA	6.01903	7.53118	7.63068	7.45502	1.58914
4260386	CTSL1	NM_145918	1514	GCATGCATGGGAGGAATTCATCTTCAGTCTACCAGCCCCCGCTGTGTCGG	4.96517	5.55731	5.52104	6.26519	1.58903
2940445	NA	AY211908		GGGGGATCCTACTGAGATAGAGGCCCTGGGCTGAATAATTCTCATCCTTC	5.3071	6.97695	6.68486	6.35066	1.58868
290767	KRTDAP	NM_207392	388533	GCTGAAAGGACTGAGGAGCGCAACTCCTGATGCCCAGTGACCATGACCTC	5.6619	6.30854	4.87483	5.56376	1.58863
1030092	NA	H55152		ACAGTCTGGACAACACAAAGGGTCAACAGGTGCTCCGAGTGTCCGGCAGG	6.90477	7.85073	6.33638	6.7249	1.58803
7400180	NA	XM_936973	338579	CTCTGCAGTGTGAGCTTGGAATGAAGTTGATAATAGTGAGACCTTGTTGG	6.05787	6.8905	6.10841	6.60923	1.58747
620152	LOC147710	XM_097278	147710	ATGGGAGAGAAGCTGTTCATCCGACGGTTGTCCTGTGAGCAGCTGGGCAC	5.97963	7.33982	6.06772	6.0405	1.5872
1400056	SNORD30	NR_002561	9299	GATGACTTACATGGAATCTCGTTCGGCTGATGACTTGCTGTTGAGACTCT	5.79527	6.11699	5.98737	6.99823	1.58699
7050441	NA	XM_943086	149013	GTCCTGTAGGGAATGACCACAGCAGCATGTCCAGCCTTGCACTGATGCAG	5.6443	6.92723	6.21566	6.26515	1.5869
4850092	ACSM5	NM_017888	54988	GGCAGGCTCAGCATCTGCCCACTGGTCTCACTAAGAGCTTTCAGATTTCC	5.83389	6.61159	6.04539	6.59933	1.58647
2970133	PWP2	NM_005049	5822	GGGCCAGCAAAGAGGAGGGGTCCAGAGAACAGCTGAAATACTGTCACTAG	5.58759	6.22576	6.99945	7.69285	1.58643
4920215	C9orf64	NM_032307	84267	GCCACAGTCACGCCACTGCATTCTATCCTGGGCAACAGATGGAGACCTTG	5.89467	6.74121	7.19562	7.68061	1.58641
1050164	NA	XM_942092	650677	ACTCTCTCAGATCCAGTGTGCAGCTCTCCTCCTGGGACTTCCCTCCACAA	6.60324	7.30066	6.02015	6.65337	1.58592
6110241	NA	BF514393		TTCGGAGGGGAAGATGAGAGAGGTTCGGTGAGTGTATCAGGCAGGGGTAG	6.17756	7.03039	6.17866	6.65638	1.58587
5270112	HMGCS1	NM_002130	3157	GCCGGCAATGGGCAGGCCTGCAAATACTGGCACAGAGCATTAATCATACA	8.57184	9.39116	8.6306	9.14064	1.58522
6220615	PSMD11	NM_002815	5717	GGGATTTTGGACCAGGGGGAGGGTGTCCTGATTATTTTCGATGAACCCCC	6.41428	7.21427	6.72429	7.25345	1.5851
5570070	PLA2G2D	NM_012400	26279	CACTTGGACCTGGGAGGCAGAGGTTTCAGTGAGCCCAGATCGCGACACTG	3.98766	5.41725	5.53555	5.435	1.58504
1820241	USP43	NM_153210	124739	AGAAGGAGAACAGGAGGAATGAGAGGGCAGAGGTCTCTCCACAGGTGCCC	6.26556	7.01895	6.24898	6.8246	1.58502
1070315	ADRA1A	NM_033302	148	GGAATCCACCCCAGGAGCCCAGGAGCCTTGCCTGACACTTGGATTTACTT	5.66623	6.25251	5.28345	6.02466	1.58419
830411	PPME1	NM_016147	51400	ACGCCATTTCCAAGGGCAGGAAGGGGCAGTGTCCTGAAGCCCATCTTTTC	6.66115	7.36298	6.76288	7.38844	1.58413
2000121	SMARCD1	NM_003076	6602	AGACCCTCAGGGTTTCATCAATGACTGGCTTCAGTCCCAGTGCAGGGACC	5.42262	6.19006	5.6774	6.23711	1.584
4890563	TMEM54	NM_033504	113452	TCTGACCCTCTGAGAGATGATGTCCTGCCCAGGCCCGATGGCCACTAGGA	6.24074	7.27124	6.35286	6.6495	1.584
4860224	WARS	NM_004184	7453	AGGCAGGCCTCATTTCATCACGCAGCATGTGCAGGCCTGGAAGAGCAAAG	6.14025	6.64262	6.59858	7.42195	1.58323
2510441	TBC1D17	NM_024682	79735	ACATCAACGAGCTGACTATGAAGCTGAGCGTGGAGGACGTGCTGACCCGC	5.87466	7.52954	6.45368	6.12411	1.58299
2480240	NA	BF515737		ACCCCCGTCCCTCCCAGGCCATCAGCGCACATCAGAGTTAGCACATTACA	6.24602	7.10873	6.08192	6.54446	1.58296
6560241	NA	XM_941943	652483	ATGGACAGCCTGCTGCTTGGGGCCCTGTCCTGCAGGAAGAAGCCAGATGG	5.24872	6.61164	6.54486	6.50683	1.58276
1990129	NA	AI769787		AGAAGAGGCTTGGGCTTCTAGTGGGATGAAGATGACGGGGCACTGGGAGG	6.23251	7.14227	6.141	6.55519	1.58225
2810576	MBNL3	NM_133486	55796	CAGCAGAGTTATGGAGTATCAGAATCTTTCCATGGAAACCTCCATATGGC	6.24384	7.29625	6.445	6.71644	1.58219
650360	NA	XM_936345	642188	GTGCACAAACCTCCCTGGCCCAATGTGGAGCAACCTCAGCCCTGACATAT	6.21637	6.91095	5.8296	6.45881	1.58216
4060519	ADORA1	NM_000674	134	TCCAAGCCCTTCCCTCTGTTGGAAATTGGGTGTGCCCTGGCTCCCAAGGG	6.02434	6.68349	7.28658	7.95106	1.58207
1430682	NA	BG434785		CCGACACCCGTATGCTAAGACTGCATTGTCATTCTGACAGGAGGCAGGCC	5.8433	6.97667	6.18028	6.37015	1.58186
610494	HNRNPK	NM_031263	3190	GACGAGGCGGCCGGGGTGGTAGCAGAGCTCGGAATCTTCCTCTTCCTCCA	5.998	6.35698	5.67853	6.64277	1.58185
1470470	GPR97	NM_170776	222487	ATCCAATCAGAGCCCACCCTCCTGGAAGAGACCCCCGTGTTCAGAGTGCT	5.71335	6.55197	5.49903	5.9836	1.58183
130196	NA	CD515724		CTCTTTTCCCAAACCCAGGCACCGAAGGAGAAAGTGGAGGCAGAGCCCTG	6.64042	7.3686	6.14249	6.73702	1.58157
2140128	SCD	NM_005063	6319	TAGGAATGTCCACCATGAACTTGATACGTCCGTGTGTCCCAGATGCTGTC	9.09064	9.8227	9.70515	10.2951	1.58118
2030687	MB21D2	NM_178496	151963	TTTGGTGTGGACTAATGGCAAGCTGGTGTTTAAGAGGTCAGGAGGCCTGC	5.12125	5.26957	5.05647	6.23005	1.58112
7610180	LOC644662	XM_933903	644662	GTTCACCTAGCCTCCAGGTGGCTTCCCACTTGAAATTTCAGAGGATGGCA	6.44985	7.13925	6.11609	6.74847	1.58106
5810685	THBS1	NM_003246	7057	CAGTCTAATAAGCTGCTCTGCCCCTTGTGCTCAGAGTGGATGTTATGGGA	3.71411	5.76989	7.86608	7.13132	1.58064
830719	AGPAT5	NM_018361	55326	TAGTGTGGTGGATTCCCACTGGGCTCTGGTCCTTCCCTTGGATCCCGTCA	5.46609	5.83601	6.35568	7.30455	1.57942
2650609	NIPAL2	NM_024759	79815	GCACAGCCCCTGCACAAGGCTGACACATAAATTCATGAAGCGTTAGAGAC	5.93909	7.79002	6.72926	6.19649	1.57908
3310152	FRA10AC1	NM_145246	118924	CACAGGGAGCCAGTGAGGTCCCAGTAGTCTAAAACAGTTCATGTGTTCAC	6.43067	7.6193	6.85844	6.98779	1.57898
4570601	NA	XM_926762	653253	GGGAATGCTCATGACTGTGTGGTCCTAGACCCAGACTCCAAGCACTCCGG	6.36331	6.80456	5.79357	6.66994	1.57878
1030601	OR4Q3	NM_172194	441669	CAGGATGCCTGGCCCAGATCTACTTCCTCCACTTTCTAGGAGCCAGTGAG	6.03335	6.59385	5.88376	6.64064	1.57865
4050347	CNTN4	NM_175612	152330	GCCTACGCGAGAGGATCTGGGGCTTCCACTTCGAATGCATGTACGCTGTC	5.04641	5.91642	5.55527	6.00251	1.57858
1340669	NA	BX537514		TCTGCCATTGCCTCTGTCTTCCTTGGGGCACCTCAGCTCTGGATGCTACC	5.26541	5.87208	5.60247	6.31301	1.57856
5690411	MAFF	NM_012323	23764	GGGAAAGCCGGAGAGCAACAACAAAAAATGTTTAAGCCGGGCGCGGTGGC	6.69134	7.43655	6.61569	7.18631	1.5778
2060091	DAG1	NM_004393	1605	GGCCTTCCAAACAGCTCCGTCGCCCCTAGCAACTCCACCATTGGGCACTG	6.37449	7.45255	8.15428	8.39123	1.57735
6560524	TTLL2	NM_031949	83887	GTCGCCGTTCCTGAGAGGAGAAACACATGGAAATAAGGTCTCTTCCTGTC	6.34177	7.18614	6.08674	6.55566	1.57641
50670	NA	XM_929176	646226	CACTGTTCTGGAGAGGTCAGAGGAGATGAGCGTGGGCTCCTGAAGACATC	6.06113	7.3401	6.58806	6.62173	1.57606
3840091	SNORD35A	NR_000018	26816	GATGTCCTTATCTCACGATGGTCTGCGGATGTCCCTGTGGGAATGGCGAC	4.78726	5.80631	5.8848	6.17837	1.57605
3060603	BACH2	NM_021813	60468	CCAGAGGCCATATTCAAAACAGGGTCTTCTCAGTGTATGCAAGGGGCTGC	5.73138	6.09723	5.71947	6.66593	1.57588
110259	PARD6G	NM_032510	84552	GGGCATGTCGTTCAGTGCCCCAGCAGTCAGAAGCAGTTTTTGTGGAACTA	4.87416	6.58375	6.23666	5.83878	1.57555
6280639	RRH	NM_006583	10692	CATGGATCATTGTCCTATGAGAGTGTAAGCTCCTCAAGCACAGCTCGTGC	6.18196	7.29199	6.82474	7.02552	1.57506
7650102	NA	XM_372268	389904	AGAAGACCCCACTGCTTCCAGTGCACCCACTTCCCATTGACTGGTGAGGC	6.42153	7.52074	6.37407	6.58559	1.57501
6040465	B9D1	NM_015681	27077	GGACATGAGGAAACTGGGCTATGACACTGGGCCTTCTGATACACAGGGTG	6.54547	7.83787	7.59757	7.61577	1.57494
670255	GADD45A	NM_001924	1647	CTGCACTGCGTGCTGGTGACGAATCCACATTCATCTCAATGGAAGGATCC	5.45462	6.17482	5.1524	5.74278	1.57493
6330215	NA	AK123449		AGTCCAGGTATATTCCAGTGGTTTCTTACTGAGAGTTCATCCTAGTCCCC	4.37266	5.12982	5.2272	5.77945	1.57429
7650661	RUNX1T1	NM_004349	862	ACATGTGCTCCTGTCATCCTCCACATTTCTGCTCCAAGTGCAATCCGGAG	6.54545	7.55191	6.61791	6.91953	1.57357
6270367	NA	XM_940438	654174	TGTGGTGTATGGCCGTGGGCATCTCCTACATTAGCGTCTACGACCACCAA	5.39548	6.0583	5.15823	5.80319	1.5734
6270739	NPPA	NM_006172	4878	CTGTAGATAAAGTGGTTTGATGGTGACTTCCTCGCCTCTCCCACCCCATG	6.94929	7.74886	6.19208	6.70028	1.5734
3060474	SLC23A2	NM_203327	9962	GCGTGTTTCCAGGCACTTAGGACACCCTTCCCCACGTTGCCATCTTACTG	4.81921	5.7317	6.29403	6.68916	1.57332
5130598	NA	XM_941319	400952	TAGAGGGCCAACCATACTGAGTCCTGACTTCACCCATTCCTTCTACCCCC	6.02166	7.25117	6.44639	6.52422	1.57317
3780315	CDO1	NM_001801	1036	GCAACTTCGGGCTCGCTGGAGAACAACTAAGGGGCACCAAACCCTCTGAG	6.76275	7.60527	6.18079	6.6456	1.57316
510296	NA	BX096642		GCTCTAGTCCAGGGGTTCTCAAAGTATGGCTTCAGACAAGCCCCATTTGC	5.19887	6.88036	6.19076	5.81617	1.57293
70008	NCF2	NM_000433	4688	GGGGAGAGGAAAAGTGGATGGAAGTGTCTGGAAAGGGCACGAGAGAGTCT	5.04394	6.08417	4.77028	5.03686	1.57288
380370	NOP16	NM_016391	51491	GACCAGTGAAGCTGGAGCCAGGGTGTAAGGCAAGGAGGTGCTGTGTGGCT	8.67829	8.92185	8.00249	9.06553	1.57276
7040477	PLOD2	NM_000935	5352	ACAAAGTTGTTGAGCCTTGCTTCTTCCGTTTTGCCCTTTGTCTCGCTCCT	8.13065	9.02215	8.18148	8.5947	1.57174
4480561	OR4C15	NM_001001920	81309	TGCTCTCTCTGAGAACACACAGTTCTGAAGGGCGCTGGAAAGCTCTCTCC	5.7257	6.74661	5.80363	6.08723	1.57162
4890360	NA	NM_173643	284747	ATAGACTGGATAACTGCTTCATGTGCCCCCTACCCTCCACCCCACTGCCC	5.78144	6.81479	5.86249	6.1334	1.57149
4780370	RAPSN	NM_005055	5913	TCCTCGCCACTCCTGCTCTTTCTCCACTGCACGCCAGAGGCCCATTTACT	4.92236	5.79219	5.11413	5.54851	1.57146
1030445	RAB37	NM_175738	326624	GTTCAGTTCGATCAGGGCAAGTTCATCCCCGGCTCCTTCTCGGCCACTGT	6.39031	6.82446	5.68485	6.55463	1.57131
7050315	MFSD4	NM_181644	148808	GGGAGTATTACCATGGACACTGGCAAAAGCTACAGATCCCGGAGAGCCAG	6.36971	7.30037	6.23627	6.60905	1.57104
2850364	G2E3	NM_017769	55632	TAAACATATCCCAGTACCTACACTATGCCAGGTATTATGCTAGGTGATCG	5.13439	6.22091	6.78287	6.99963	1.57095
1110731	ADRA1A	NM_000680	148	TAGACCCAACTCATCAGGCAGCGGGTAGGGCACAGGGAAGAGGGAGGGTG	6.33765	6.49523	6.14015	7.28569	1.57087
110148	BCL10	NM_003921	8915	AGCAGTTGTGAACCTTTTCCAGATGGAGCCACGAACAACCTCTCCAGATC	4.49317	5.21001	4.90461	5.49076	1.5708
1450068	NA	XM_932030	644183	CCAGATCTACAGAATCAGAATCTTCAGAAAAGAGGCTTTGAATCAGTACT	6.33196	7.0787	6.12534	6.68032	1.5701
5420681	RAD18	NM_020165	56852	TGGCATTTCAGAGCCAGCATCCCCCAACTCCCACCCCTCTGCCATCACCC	6.01755	6.85234	6.41507	6.88183	1.57001
3440224	YRDC	NM_024640	79693	GGTGTAATAGTGGGATGTCTGCTTAGTTGGCAGGGGTTCAGTCCAAATGG	6.52183	6.81297	6.13359	7.14322	1.56959
5820484	NA	AK124789		GGACCAAGGAGTGATACAAGAGGCAGGGGAAACTGCAGGAGGTAGAAGCC	5.55514	6.42187	6.22637	6.66022	1.56948
2850037	NA	AI733668		AGGTAGATAGAGAAGGAGGTTCTTGGGAGAGAGACAGCGCCGGTGGGACC	6.28053	7.16296	6.23261	6.65042	1.5693
3180731	MGST1	NM_020300	4257	AGTCCCTGCATTGCGCGCGACCCGGCGGCGGGACAGGCTTGCTGCTTCCT	6.9826	7.03806	5.96235	7.2064	1.5689
1400487	NA	XM_933106	644019	TTTGGCTAGTACATTTGCCTGTCTTCAAAACTAAGATTACAAAGCCATGA	6.04616	7.20618	6.06617	6.20562	1.56888
6060209	GNE	NM_005476	10020	CTGGGAAGGGACATCTGTTCTTTGGTGTAATCTCTCATGGTGAAATCTGC	6.4199	6.97829	6.15851	6.8993	1.56872
6270056	ZNF140	NM_003440	7699	CTGGATGGAATCTGTAGGAAACGGTTCTATTTTGAGGGAAGGGGGATTCC	5.79313	6.87332	6.30017	6.51869	1.56847
4880224	LBR	NM_002296	3930	ATCTGCCGCCGGGTTGCTGTGCGACTATTCTCCGGGAGCCGTCCGTGTCA	4.78832	5.50516	4.67361	5.25528	1.56836
2760091	NA	NM_173522	158801	GCCCTGTCTTGAAACACACTGTTCTTTTACTAGGGACTTTCCCCACCCCC	5.96819	6.58171	5.79511	6.48005	1.56833
6840209	LGALS4	NM_006149	3960	CCTCAGGGGACATAGCTCTGCACATTAATCCCCGCATGGGCAACGGTACC	5.36878	5.42093	4.85206	6.0982	1.56824
1190670	SPAG4	NM_003116	6676	ATTGCTGGGCTTTTGAAGGCGACCAAGGCCAGGTGGTGATCCAACTGCCG	5.87528	6.58305	6.41013	7.00033	1.56806
5900767	NRG1	NM_013962	3084	CGCGCCGCGGTGGTGATCGAGGGAAAGGTGCACCCGCAGCGGCGGCAGCA	5.82141	6.89491	6.33786	6.56223	1.56801
7510286	C3	NM_000064	718	TTCGTGACCGTGCAGGCCACCTTCGGGACCCAAGTGGTGGAGAAGGTGGT	5.9708	6.82733	6.32563	6.7666	1.56781
4390731	NA	XM_940504	651361	TTGAAGTTGATGTGGAAATTGCCAAACAATCTGTGACTCTCAAAATCATG	6.08702	6.89583	5.66866	6.15713	1.56769
4880672	NA	XM_933455	646178	ATGGTACAGTGTGCAGCTTTGCAAATGAGTCTGGTTTTTGACCTTAAAAC	5.63985	6.5812	5.85217	6.20789	1.56758
6590358	PIAS2	NM_004671	9063	GCCTGGCTATGCACCACCGCCTAAAAATGGGATTGAACAGAAGCGCCCTG	5.37477	5.54387	5.5302	6.65808	1.56753
3170139	PHACTR1	NM_030948	221692	AGATAAGCCGTGGACCCGCCTCACCGCTGCAGACAAAGCTGCCATCCGAA	6.55589	7.06426	6.64286	7.43144	1.56751
2640541	SEC23A	NM_006364	10484	TGCCAAGATACATTGACACTGAACATGGAGGCAGCCAGGCCCGTTTCCTC	4.93732	5.90633	5.80732	6.13443	1.56706
5900292	OR11H4	NM_001004479	390442	GGACCCATTGATGGCTCTATCCTGTGCCCCAGCTCCCATAACTGAATGTA	6.75944	7.33751	5.6984	6.41618	1.56691
1230484	HSP90B3P	NR_003130	343477	CGGTCTGGCAACACGGAGAGAATCATGAAAGCACAAGCATACCAAACGAG	5.70726	6.03511	5.21425	6.18221	1.56689
540671	LILRB2	NM_001080978	10288	TATGGGAGTGAGCCAGCAGACAGCCCAGCAGATCCTACACACATTTTCAC	3.40526	4.83814	3.13641	2.99899	1.5667
580259	OR10J3	NM_001004467	441911	ATGGCTGTGCCTCCATCATCTACCTGAAGCCTAAGTCCCAGAGTTCCCTG	6.13836	6.99616	6.06487	6.50252	1.5667
6060131	TP63	NM_003722	8626	AGCGAGGCACCCTTACTGGCTTACCTCCTCATGGCAGCCTACTCTCCTTG	5.88584	6.15464	5.60705	6.63362	1.56665
7160709	HOMER3	NM_004838	9454	TGAGGCTGCGCCCTGAGCCGGGGCTGGTTTTCTATGAACGATTCCGGCCT	3.54976	4.99231	5.02476	4.87747	1.56659
1470056	SERPINB3	NM_006919	6317	TGACCGGGAGCCGCGGTCTCGTGCTATCTGGAGTCCTACACAAGGCCTTT	6.18542	6.76444	6.36522	7.08031	1.56597
2100653	MLL5	NM_018682	55904	GCATCTCCAGTGCCTGGACAGATTCCAATTCACAGAGCACAGGTGCCACC	4.29912	5.6414	6.18956	6.14136	1.56595
6960332	FOSL1	NM_005438	8061	CACTGCCACACTCTCCATCACCCTCTTCCTGTGATCCACCCAACCCTATC	6.21753	7.20675	6.7412	7.04564	1.56572
6330047	NA	XM_934529	3324	AGGTGAACGTATGGGTCGTGGAACAAAGGTTATCCTACACCTGAAAGAAG	5.74086	6.65187	5.66935	6.05195	1.5657
6130484	EGLN3	NM_022073	112399	GCAACATACTCTCAGCACCTAAAATAGTGCCGGGAACATAGTAAGGGCTC	6.69329	7.61254	6.55796	6.93074	1.56484
1070470	NA	AK091337		CTGAATGAGTACCGCCTCCCTAGGTTCCAGCACAGCGCTCGGGTCTAAGA	4.52124	5.92167	6.189	6.08048	1.56477
1580196	UGT8	NM_003360	7368	TGGAGCCCATCACCTACGTGCCGCTGTCCATCAGATCTCCTTTTGTCAGT	5.78508	6.39194	5.68291	6.36792	1.56475
7040600	ARSB	NM_000046	411	ATAGCTGAGCCCAGATGTTCCTTCTGCATCCTCCGAATCCCAGGGCTGGG	5.21441	5.74229	6.07668	6.84051	1.56467
50431	PGLYRP3	NM_052891	114771	CCTCATTTCAAGCACTGAAGGAGGCCCCACTCCCTTTGAGACTGCCCTCC	6.62108	7.74277	6.41531	6.58516	1.56457
2760113	RANBP6	NM_012416	26953	TTCTCCCTGCAAAGCAGCTCAACAAGAGAAAAAGCTCTAGTTATAGGGCT	5.69791	6.90827	6.86984	6.95095	1.56454
6560719	NA	XM_942541	652843	GCTCCTGTCTCCCTCACCTTACCACAACCTACACTCGCTTTTGCTTCAGA	6.39035	7.22386	6.00114	6.45828	1.56409
1230403	SLC26A1	NM_213613	10861	CCTCTAAGCACCGCCTCCCTAACGCCACGGTGTTTTCCGAGATCAAGGGA	4.74071	6.26742	5.79271	5.55612	1.5638
2000128	C4BPA	NM_000715	722	CTCATGCAGTGTCTCCCAAACCCAGAGGATGTGAAAATGGCCCTGGAGGT	6.31607	6.27252	4.73152	6.06499	1.5637
5560021	THAP7	NM_030573	80764	TCCGGATGCCCGGAGAGCCGCTTGCGACTTAACTCCCGCCTCTTTCCCAG	5.90759	6.59115	5.20153	5.80648	1.56293
6770367	FAM55B	NM_182495	120406	GGATATCCTAAAATATGATTTGGGATCCCCTCCAGAGGGCCTCAAATGAC	5.79564	6.24963	5.27255	6.10692	1.56285
7550056	LHX3	NM_178138	8022	GGCTGGCCTGTGTGTAAGTCAAAGTCACTCCCGCAAACCTGAATCTCGAG	6.00541	6.42344	4.77117	5.64109	1.56263
6580228	DNASE2B	NM_021233	58511	CTGGCAGCGAAAAAGACAAGAGCTTCCTTCAAACTGCTCCCTTCCTTACC	5.64588	6.71213	6.12356	6.34482	1.56239
620603	NA	AK123847		CCTAGGTAAAAGAACCAGCCTGGCAGTCTTTCCCACCTCATTGGTCCGTG	5.52272	6.3288	5.30204	5.78342	1.56236
1240762	RMND5A	NM_022780	64795	CTTCACCAGCGGTTGGGATTGGCCCAGCTTGGAGTGCTTGTGTGGTCCAA	5.03568	6.12106	6.15874	6.36069	1.56229
3060291	SLC39A6	NM_012319	25800	AGTTTCAGTAGGTCATAGGGAGATGAGTTTGTATGCTGTACTATGCAGCG	4.69887	5.07402	5.25586	6.16775	1.56214
830202	NA	XM_499239	442403	GCAGCAGGCCCAGCAAAAGCCCTGCCAACACCACCAGCATCTCTTCCTGA	5.50509	6.529	5.87133	6.13394	1.56185
2100673	KIRREL	NM_018240	55243	ACAGCAGTGAACCAACACTAGAGGGAGCCACACAAGCCTCCTCTCCCCAG	5.94023	5.90694	5.12058	6.4399	1.56159
70491	NA	BM684036		ATGGAGCTAGAGAAGCCATTTCAGGCCACCTGGGGATGGAGAGGGCACAC	6.13678	7.25813	6.30652	6.47102	1.56149
1450370	DCP1A	NM_018403	55802	GGAAAGCCAGCTCCCCTTCTCCTCTAACTATTGGAACGCCAGAAAGTCAG	5.70251	6.47355	6.17667	6.6914	1.56145
3390156	OR6S1	NM_001001968	341799	TGTGCGGCCATCGCAGAGTGGTTCTGTGGACACTAACTGGGCAGTGACAG	4.6666	5.86118	6.1431	6.23363	1.56109
5390672	DIAPH3	NM_001042517	81624	GTCCGGGGCTGCCTTCCGCGACAGAAGAAAAAGGACACCGATGCCAAAAG	5.70068	6.58006	6.68151	7.08697	1.56095
5960343	PRIC285	NM_033405	85441	AGCCTGCTCGGCTGTATGTTTCTCGCACGCTCACCCGCTTCAGTGCGGCT	2.36398	3.2938	4.09829	4.453	1.56078
5310743	NA	XM_926198	642776	CCAAAAATGCCATCGAAGAATCATCTTCCACCCCCTCTGGGGAACAGGAG	6.06057	6.92909	6.2257	6.64124	1.56052
3170128	CD8A	NM_171827	925	GGAGGCTGAGAGCCCAAACTGCTGTCCCAAACATGCACTTCCTTGCTTAA	3.16367	3.62747	3.04326	3.86322	1.56036
520162	HPSE	NM_006665	10855	CACACTTTTTGCTTACAGGGGTGAATTGTGTAGTGGTGAAGACTCGGCTT	4.94021	6.25274	6.1481	6.119	1.56018
160333	C6orf192	NM_052831	116843	GGTAGATGTATTTCATCCCTAGAGCAGGTCAGCCTCCTTCCCCTAATGCG	5.64568	6.11346	6.18023	6.99568	1.56007
450220	PCDHGA10	NM_018913	56106	TTCATGAGCTACAGATGCAGGTGACAGCCAGCGACAGCGGGGATCCTCCA	5.28533	5.8839	5.48401	6.16845	1.55996
3520370	MSI2	NM_138962	124540	CTCCCCATCCCAACCAGAGATGGCTCACTTCGGATCGAGGGTTGACTACA	4.45701	5.47381	5.06721	5.33333	1.55991
5910553	CAV2	NM_001233	858	TTGTTTTATTTGGGGCTGGGGGAGGTATATGATGAGCAGACTTCTCGGAA	6.14192	7.30969	6.39014	6.50501	1.55976
7160048	CENPO	NM_024322	79172	CTGTTCAGCCCTATGCCTAAGACCCCTATGCTGGGGACACTACAGGCACA	5.8334	6.04781	6.45665	7.52443	1.55951
2190129	ST6GAL2	NM_032528	84620	CTTCCAGGCGGTGCACTGCCCTGCACCAAGTCCAGTCATTCCACACTCTT	5.67867	6.28635	5.18763	5.86109	1.55894
4610341	TMEM45A	NM_018004	55076	GGGGAGCTGGTTCTTTCAGATTGGATTTGTCCTGTATCCCCCCAGTGGAG	5.80787	6.22521	6.53365	7.39741	1.55892
2690402	ABHD6	NM_020676	57406	AGGTATGTTCTGAGTGAACCCACAGCAGTCGCAGAATGAGCACCTGGCAG	5.70502	6.60151	6.58624	6.97074	1.55886
6350079	NANOS1	NM_199461	340719	ATGGGAGTAGACAGAGTTGTATGGCCTGGACAGTGGAAACCAAGAGCAGG	5.90351	7.65864	6.55371	6.0791	1.55861
6510050	PTK7	NM_152880	5754	GGTGGGCCCTGGAGATGAGGAGGGTGGGCCATCCTTACCCCACACTTTTA	5.46887	7.11005	7.1105	6.74967	1.55852
7100681	CCDC137	NM_199287	339230	AGACATTGGAGAAGGAAGCAAAGGGAGAGGAGCCCGACATCGCAGTCCCC	5.68566	6.4445	5.71632	6.23747	1.55832
7200414	FAM86B1	NM_001083537	85002	GTCACACTCTCCAAGAGCACAGCCATCATCTCCCACGGTACCACAGGCCT	6.62249	7.32551	6.41775	6.99462	1.55827
1690066	MX1	NM_002462	4599	ACCCAGTGTTTTAGGAGCATGAGTGCCGTGTGTGTGCGTCCTGTCGGAGC	1.65318	3.32455	2.95718	2.56546	1.55814
2190470	KLF10	NM_005655	7071	ACCTCCAACCCCTGCTCCCACACAGTGACAGACCGGAAAGTGAAGAGTCA	4.31512	5.1754	4.76074	5.17986	1.55801
3420646	KSR2	NM_173598	283455	ACCTGGACCAGGCAGAGAAGATCCCAGACTTAGGTGGTCAACGTTTCCAC	6.22597	7.23975	6.63494	6.90005	1.55773
3780520	NA	NM_021990	2564	AGGCCAAGGCGACCAACACTAGGCAAACGCGGCCAGCGCTCAGACATAAA	5.0969	5.98628	5.22881	5.6179	1.5575
2000671	NA	BM850770		GCTGGAAAAGCAAAGAGGCCCAAGGAACAGCACAGACCCTGACTGGTGGG	6.24235	6.89485	5.86453	6.49034	1.55742
3120091	CD300C	NM_006678	10871	CCACCGTTTTCACAGGGAGAAGCAGGTCTAGGACTCCCCTGCACCTTTGC	6.29162	5.75904	5.48359	7.29424	1.55729
3060136	HDLBP	NM_005336	3069	AGCGTAGCCTCTTCTCCTTTACCAAGATGGCGGCTTGTCCCTGTTTCGCC	5.39705	5.97166	4.44841	5.15186	1.55728
3780717	SRXN1	NM_080725	140809	GGCAGGCCTTGTTCTCACTGCCCTCTAAGGGAACTTGGTCACTCGGCACT	6.7131	7.09353	7.03726	7.93466	1.55716
1030767	NA	BG496815		ACTCACATGGATGAGCCCCACCTGGAATGCCTAGAAGACGTGGGACAGCT	6.00265	6.41849	6.07128	6.93315	1.55709
4570372	UBE2CBP	NM_198920	90025	GCACACCGAGGCCAGCAGTCAGCTCAGGAGGCATCAATTACAAAGACAAG	5.93803	7.01892	6.78941	6.98619	1.55707
5860278	ALAS1	NM_199166	211	GAGAGAAGTCCTATTTCTCAGGCTTGAGCAAGTTGGTATCTGCTCAGGCC	4.95309	5.7464	6.41684	6.90083	1.55687
10095	NA	XM_943590	2580	AAGCTGTGACCGCCAGTGGCCAAGAGGCTGCTCCGTGACGTTGTCTTTCA	6.38293	7.59494	6.66474	6.72972	1.5567
2340327	CD320	NM_016579	51293	ACCTGAGCTCTTCTGGCCACGTGGAACCTCGAACCCGAGCTCCTGCAGAA	7.26618	7.68956	7.4284	8.28201	1.5567
4290450	PIK3R1	NM_181524	5295	GAGGTGCGGGGGCTTGGCCCACTTGGTGGAAGAACAGCTTTGGGGATTTT	5.52488	6.32805	6.00223	6.47592	1.55663
2230291	NA	AW204581		GAGGGGGGCTCTTCTAGGCACTAGGCTGCAACATTGGACATGAAGACAAG	6.17638	6.99569	5.94962	6.40707	1.55658
6420259	NA	XM_926109	642646	AGTGAACAGTTTTGCCTTAAGACACACATGAGAGCTCAGAATGGAGGGAA	6.18135	7.21302	6.71795	6.96304	1.55658
7560487	CD163	NM_004244	9332	TCCCATGAGTCAGCTGATTTCAGTGCTGCTGAACTAATTTCTGTGTCTAA	4.85784	5.75552	5.05019	5.42923	1.55656
5290653	NA	CR606168		CGGGATCTGGCTCCGGATGTGCTCATTGCTACTGGGGTGTCATTGCAGCT	5.14945	6.61138	6.04068	5.85471	1.55615
6200653	NA	XM_938367	643933	GCGGCAGGACGCCCTCCTCCCGCGCTCCTTCCCCGGCGCCGGCGGAGTCC	6.43075	7.49685	6.02333	6.2327	1.55588
5900762	NA	XR_015732	285097	AATGATTCAATGACCAATTCTGCTAAATTTCACACAGCCGAAACACTTGA	5.96294	6.75909	5.95367	6.4328	1.55578
1410026	ZFAT	NM_020863	57623	CACCATCACACATCAGCCTGACTCTTGCAAAGCTGCCCCTGAGCACCGGT	6.02965	6.40425	6.09628	6.99692	1.55576
5860343	INPP4A	NM_004027	3631	TGCTGAGATCTGCCGCCGCCTTAATGGGGTCCGGTTCACCAGCTGCAAGA	5.6724	6.50928	6.38289	6.82114	1.5557
610020	CHRNA9	NM_017581	55584	TAGGGAAAGAGCCCTTTTATAGCCCACCGTAGTGGTGGGTGACTGGCCTC	5.13557	5.75239	5.375	6.0327	1.55537
6280594	MMP8	NM_002424	4317	GAAGTTCTAACCCCAGGTACCCATGAATGTGAGCTTACCAGGGTCTTTGC	5.0252	5.56244	4.60722	5.34263	1.55436
4900541	ERN1	NM_001433	2081	CCCGTCCTCTGTCCGTACCGCCCCCGGAGCCAGGGCCGAGTCCTCGCCAT	4.20453	5.71282	5.99115	5.7554	1.55431
1780672	NA	XM_932518	644923	GACGCTCCCTGAGTGGCGACTCCGTCTCCAGCCCCGCTGCGGAGCGCGGG	5.92851	6.91361	6.37199	6.6594	1.55429
1470050	FYTTD1	NM_001011537	84248	GGTGAGAGCAAGAGGATTGCTTAAGCCAAGGACTTCAGGACCAGCGTGGG	5.4229	6.92941	6.11328	5.87853	1.55389
5490129	NA	XM_001132090	730015	TCTGCTCAGGTCAGCGGGGTGAGCCTACGGCCAGGATGGGTGGTAATTAA	5.63077	6.25539	6.26275	6.90985	1.55386
7210196	FARP1	NM_005766	10160	AACGCACCCTCTCTGTGGAGCTCTGACTGGTGTAGCTGGAAACAAACAGC	6.10193	7.26968	6.09065	6.19437	1.55373
70543	ZNF3	NM_017715	7551	CAGGTTTATTGGCGATAATCACAGAAATTATATCCCCTTTGAGCCCCTCA	6.52151	7.14413	6.29922	6.94789	1.55363
1660196	HK1	NM_033500	3098	CGTGTGTCCGTGGAACCAGTCCTAGCCGCGTGTGACAGTCTTGCATTCTG	6.17428	6.57165	6.76608	7.63997	1.55362
4890289	ZNF644	NM_201269	84146	TCATGTCAGGGGGCATCTTCACAGAGCAGGATTAAGCTATGAAGCCCGTC	5.11316	6.36749	5.57097	5.58781	1.55357
1940373	ZNF831	NM_178457	128611	CGTCAGAACTGCACAGAGAAAATTCCCCAGTATTCCAAGCCGGTGCGCCC	5.17822	5.75894	4.96378	5.65406	1.55348
3390367	NA	BU616603		TGGTGGTGGCAGTGGCAGTGAAGAGTACACTATATTTCGCCAAGGGGGTC	7.49019	7.70412	6.70422	7.76118	1.55342
7200730	NA	AI086279		GCTCTTTGGGGGCAGCAAGAACCCGTCCTTGCCAGTCTCTTAAAGATGAC	6.22941	6.46792	5.83343	6.8655	1.55325
4830047	NA	NM_032441	84460	CTAACTTGCTCTGTGACTTTGACCAAGTCATTTGACCTCTCTGGGCCCCA	6.20714	6.98274	5.92147	6.41629	1.55316
6040577	SLAMF8	NM_020125	56833	GAGGGCGCTGCATGTGCTGGGTACATTTCTTGGCACTTGGGAATCAGTAG	5.77607	6.9559	6.21191	6.30242	1.55312
4850482	STK17A	NM_004760	9263	CCCTGCCACTTCCTGGCACCTCCCCCCATGCTTGTCATTTAATTTTGGCC	6.9288	7.38015	6.17868	6.99743	1.55299
4850681	ASL	NM_001024944	435	CTAATAAAGTGGGCGCGAGAGGAGGCTGCTGTGTGTTTCCTGCCCCAGCC	5.54218	6.50902	6.92906	7.23203	1.55284
7320564	NA	XM_940462	651324	GGTCCTTCAGCTAGTCCGGTGGCAGAGGCAGAAAGCCTGGATGGCTCATT	6.38378	6.69971	6.10113	7.05432	1.55246
6420114	MAST1	NM_014975	22983	CCTGACCAAAAAAGGAGTGTCCAGTCCCGCACCCCCGGGACCATAGCCAA	5.362	6.5099	6.29126	6.41244	1.55244
3520424	SLC5A8	NM_145913	160728	GTAATCTGAACATTTGGGAGGCTGAGGCAGGAAGATCGCTTGAGGTCCAG	4.67965	5.7328	4.64733	4.86322	1.55242
7400184	ISLR2	NM_020851	57611	AATCGTGTTTGCCCGGCGTGTAGTCCCTGACAAGCGTGCCCTGTAGGAGA	5.46445	6.49696	5.83437	6.07088	1.55241
6400707	ACSL5	NM_016234	51703	TCGTGTGGCAGGAAGAACTCAGAGCCGGGAAGCCCCCATTCACTAGAAGC	5.28815	5.80875	4.76704	5.51465	1.55197
2480577	PDE4B	NM_002600	5142	TTCTTCTGAATGCTCCCGAACTACTGACTTTGAAGAGGTAGCCTCCTGCC	2.86817	5.21477	3.73423	2.65543	1.55175
5900719	NA	AI221341		AACTGCACTGGGACAGAGAGACAGGGAAGGAGCTAGGGGCAGGAAGGAAC	5.94652	6.57314	6.08923	6.72988	1.55147
1230767	IFITM2	NM_006435	10581	TATCTTCCATTCCTCGCCCTGCCCCCAGAGGCCAGGAGCTCTGCCCTTGA	6.96385	7.34532	5.98009	6.86576	1.5514
6370678	ROD1	NM_005156	9991	TTGGATAAGCAGCAGTACCAGCTTTCATTTGTAACAGTCTGTGGCATTGG	6.18977	6.58675	6.26518	7.13468	1.55104
1500112	ORMDL3	NM_139280	94103	TGCAGAGAAGAAAGTGAGGCCGGGAGCCTGAGCCTGGGCTGGAGCCTTCT	5.38261	6.42389	6.06302	6.28718	1.55049
7100161	VNN2	NM_004665	8875	CTTGGCCATGGTCACTTCCTCTTTTCCAATCTCTGTGGCAGTTTTTGCCC	3.32583	4.00482	3.62466	4.21101	1.55043
1710411	MAEL	NM_032858	84944	CCAACTGTGACACTTCACTCTCACCTTACATGTCCCAAAAAGATGGATAC	4.92543	5.60151	5.02488	5.61359	1.55014
5260131	NA	XM_935843	653832	ACACACTTCCTACAGTCATTTCTTTCAGCTGAGATCTTCCCCTTCAATAC	5.91843	6.92976	6.22199	6.47536	1.55009
520041	NA	NM_000648	1231	ATGCATTATCTATGATATGCTAATATATGTATATGCAATATAAAATTTAG	5.94173	7.02254	5.86435	6.04818	1.55006
2680010	RASSF5	NM_182665	83593	CAGCATGAGCAGTGGGTACTGCAGCCTGGACGAGGAACTGGAAGACTGCT	4.62007	5.67858	5.02651	5.23258	1.55002
6280091	TPM3	NM_152263	7170	GCTGTTGCTGTCCCTAAGAAGGAGCCTTGGGGGTGTGATGTGGGGAAGAG	6.0086	7.34845	6.18415	6.10761	1.54934
4480221	LPPR2	NM_022737	64748	GCTTGCCCCACTTCAGAGGTTTTGGGGTTCAGGGTGCTGTGTCTCCCCTT	5.00237	6.49093	5.8307	5.60545	1.54934
1770390	NA	AK021726		TCTCCCCAGAGAGAATGCCACTAGAGAGGGGGCAGAACATGACCCTGCCT	5.86836	7.0384	6.56186	6.65479	1.54916
2750451	NA	XM_931578	643493	GCTATGCCCCCAATTCAGGGAGTAGAACAGACAGGCTTAAGAACAGTGCC	5.53904	6.17679	6.30557	6.93046	1.54898
2470431	ORC4	NM_181742	5000	GTGTGCATGGGAGGTTTACAAAAGACAGACTGTCCCTATGCTTGTGCAGC	5.72066	6.76261	6.65523	6.87572	1.54887
620136	LILRA5	NM_181879	353514	AAGCTCTCCTGGACCTTGGACTCACAGCTGACCCCCAGTGGGCAGTTCCA	4.91747	5.57245	5.18876	5.79598	1.54875
6650634	RPRD2	NM_015203	23248	AGCCGGAGTGGTATAATCTTACGGAGTCCCCGGCCAGACTTTCGGCCTAG	5.49068	6.65555	7.02726	7.12458	1.54874
5810010	TRY6	NR_001296	154754	TTATCTCCGGCTGGGGCAATACCCTGAGCTCAGGGGCCGACTACCCAGAT	5.10315	6.54041	6.15519	5.98011	1.54873
1410259	ZNF398	NM_020781	57541	ACATGGAGAGAGCAGGAACAGGGAGAGAGTAGGGACAGCGACTGGGAGAC	6.11562	7.5427	6.55589	6.39054	1.54849
2900692	GSG2	NM_031965	83903	GCCCCGAAATGAGAGGAGACTGGTCTTGAAGCCTCTGGTGCTGTTTCAAC	5.59564	6.79727	7.39363	7.45337	1.5483
6400703	KCNMB3	NM_171829	27094	TGGCCTTCACTGACTCTGCTAGGTGGTGCCCTGATTGTTGGCATGGTGAG	5.82875	7.10649	6.39184	6.37538	1.54825
1710400	NA	DB305184		CCTCAAATGGGGCCAGGGGATTGACTTCCAAGAGGGCTCACCCACATAGC	5.90658	7.00488	6.18022	6.34287	1.54807
4010017	NA	BG461844		AAGGTGCTGGGGGACACACTACCCTGGGCTTCAAGTCCCAGATCCCCACT	5.9293	6.53087	5.77843	6.4376	1.54796
4860491	HTR3D	NM_182537	200909	CGTCCTCATCCATCAAGAGACCAAAAGCGAGGTGTCTACTTCGCCCTGTG	5.88149	6.77179	6.47899	6.84937	1.54793
4040097	KLF6	NM_001300	1316	CCCTTCCGAGCGGCGCCTAAGCCTTTGCCGTGAGCATGCACACTGAGAAT	3.64401	5.43179	4.40276	3.87564	1.54792
3780372	CLEC12B	NM_205852	387837	GGTGTTGCTACTAGACTGAGGGTTTCCAGGAGTAGTACTATGACATCATG	5.5351	5.72116	4.63366	5.70776	1.54765
4220538	RCCD1	NM_033544	91433	CTCCTTGGGAGCAGACAGCTGTCCTCACTGGCAGAGGAGGAGCGCTCAGT	5.68425	6.26341	5.4729	6.15335	1.54736
1660181	MZT1	NM_001071775	440145	GCCTGGCATCTTTACCAACCAAGTAAACTGGAAGATCTGTTACTGGTAGA	6.74092	7.28336	6.5625	7.27928	1.54715
4760630	RAB11FIP2	NM_014904	22841	CATGTGGGCCTGTTAGTCTTCGAAGCTTCCAGATGGTTTGTGTTTTGAGG	4.61594	5.33106	5.15616	5.69984	1.54692
2260634	NSL1	NM_001042549	25936	GTATGGAATCACAGAATGGGCAAAACTAAGCCATGGTGGTTCCCTCTGGG	5.87224	6.10765	6.09003	7.11242	1.54639
3930390	SMAP2	NM_022733	64744	GGATCTGGGGCTTCAGGACTTGCTGCTTCAGTCAGCTTTTATTAGCACCA	4.95303	5.32741	5.28835	6.1711	1.54603
6650373	INSC	NM_001042536	387755	TCTTACTCTGCAGCAACATGGAGGAGAGTTTTGTGTAGTGAGTGTGGGCG	6.56388	7.7424	6.2536	6.33206	1.54595
2710402	ZCCHC14	NM_015144	23174	CATCCGCCGCGGCCTCACGTGCGTTGTAACAAGCCCTCATCACATGTGTG	4.93067	5.99034	6.34412	6.5414	1.54593
3460670	FGFBP3	NM_152429	143282	TCCTCCCCACCTTCCTCCCATCCATTGTTGAATCTGTGGATGCAGAGCCC	5.81497	6.1891	5.56398	6.44672	1.54589
4180372	NA	AI695926		GGCTGGGGAAGGAGCGGTGTCGTGAATTATTTGTGAGGTGTTCAGACGAG	5.95657	6.72146	6.34453	6.83641	1.54583
4890280	FABP1	NM_001443	2168	CTTCAAGAGAATCAGCAAGAGAATTTAAACAAGTCTGCATTTCATATTAT	6.13667	6.81651	6.24194	6.81836	1.54556
7570328	STXBP4	NM_178509	252983	CCAGTTCAACTCAGCAAACACTTCCTGAGCACCTGCTACATGCCAGGCAA	6.00167	6.99807	5.63277	5.89205	1.54525
7650246	GNA11	NM_002067	2767	CGCGGCCGTGAAGGACACCATCCTGCAGCTCAACCTCAAGGAGTACAACC	5.32267	6.74471	6.27909	6.11272	1.54524
2340168	NA	XR_001069	157247	TCTCTGTCAGGATAGCAGTGGAGAGGTTTCGTGCCAGTGCCAGCTCCACC	5.55523	6.68673	7.00063	7.12478	1.54523
460239	NA	NM_001001675	390963	AAAGTCATGCTTATTGTGTTCAGTGTGCCCTTCTCCAGAGGGCCACTGGC	5.47653	6.7301	5.91792	5.91987	1.54516
5360168	NA	XM_941748	652324	GTGCACCATTGATAATACCCTGGACCAGTGGCTACAAGGTAATAGTAGCA	6.01322	6.87213	7.59221	7.9882	1.54483
6040020	NA	XM_498958		CTAGACACACGGCTCTGTGGAGGACGAGGAAGTGCCGTCAGGTGAGACTT	6.00556	6.62083	5.61817	6.25688	1.54434
5900504	C6orf106	NM_024294	64771	AGCCCCAAGAGATTGCAGATGTCAGCGTCCAGATGTGCAGCCCCAGCAGA	4.88678	5.205	5.4125	6.34824	1.54433
1990292	NEURL4	NM_032442	84461	AGGAGCATGTAGGCAGGCTCTCAGATGTAGGTGGCAAGTGGCACAGCTCC	4.95899	5.97743	6.86117	7.09664	1.5443
5220114	PTPRT	NM_007050	11122	CTCCAGAGGTTATTTCTACCCCACTCCCTATTCAAGGCCTGTTGGAGCAC	6.51062	7.14996	6.55464	7.16912	1.54425
1010692	NR2F6	NM_005234	2063	CCCCTAGCATGAACTTGTGGGATGGTGGGGTTGGCTTCCCTGGCATGATG	7.54601	8.09026	7.68044	8.38993	1.54421
7330041	CDC14C	NR_003595	168448	TGGGGGGCTTGCTCCCAAAAAGAATGACTCAAAGAAAGGCCCAGCTCTCA	5.55715	6.4155	5.92626	6.32161	1.54419
4050132	NA	XM_926258	653157	AGAAACCACTGAGGGTGTGCTGTTGGGTCCTTCAGCTCCTCGGGTGGTAG	3.88579	5.03826	4.89726	4.99791	1.54388
4760040	NEB	NM_004543	4703	AAGCAATTGATGAAGGCTGGATGTATGGCACTGTGCAGAGGACTGGCAGG	5.64672	6.4575	5.69616	6.13782	1.54352
730592	SCIN	NM_033128	85477	TCATAAAACAGGGCCATGAGCCACCCACATTCACAGGCTGGTTCCTGGGC	5.68346	6.49167	5.97021	6.41435	1.54347
4780192	BPTF	NM_004459	2186	CTCTCAGAAACCCCCGATAGCAGCAACATGGCAGAGAAGAAGGTGGCATC	3.21304	5.64749	6.00244	4.82013	1.54336
780538	CDKN2B-AS1	NR_003529	100048912	CCTGGCCCCCATGACTTTCTTTGTGGTAGTTAGGGTGTGGTATGTGCCAC	6.05942	6.74156	6.14597	6.7156	1.54316
1450484	HIST1H2BE	NM_003523	8344	GCACCAAGGCCGTTACCAAGTACACCAGCTCCAAGTAAACTTGTCCCTGC	5.72286	6.63487	6.18669	6.52552	1.54266
4490524	ACSS2	NM_001076552	55902	GTTTTCTTGCCCCAGTCAGGCTCAAGCCCTGTGGTTGTAGGAATAAAGCC	5.32557	6.29161	6.55628	6.84072	1.54247
6650170	F7	NM_000131	2155	AAGGCCTCAGGAGGAGAAACACGGGACATGCCGTGGAAGCCGGGGCCTCA	5.69888	6.36461	6.44583	7.03039	1.54237
2650561	NA	XM_927300	644057	TGGCGAACACCCTTCCCCCCACCAAACTGAAGCATCCCAGGTCAACTTCA	6.50538	7.28379	6.11106	6.5821	1.54192
3180221	NA	XM_935153	645676	CTCCCGCTTGTCAGGAGGCGGCCAGCGGTAGCAGGACCGCTGCTGTGGAG	6.42347	6.76241	6.06166	6.97212	1.54189
4890484	NA	XM_375042	26080	GGTGTGGCATCCTTGCCTGGTTTCAATGTGAAGAGCCACCCTGATCCTGG	5.52757	6.73926	6.00851	6.04622	1.54189
4250747	NA	XM_944907	8073	GATAATTAAAAAACTGGTGGGGCATGTTGGTGCACACCTGTGGTCCCAGC	4.07595	5.08057	5.14552	5.38994	1.5417
7380709	YWHAB	NM_003404	7529	TTGCCCATTCGGCTGTGGATAGAGAAGCAGGAAGAGCACTGGACTTGGAG	5.23794	5.89747	5.995	6.58442	1.54165
7150451	LGSN	NM_016571	51557	GCCCTTGTGGCACTGGAAGAAGATCAATGCCAGAGACAGGCTCTAGGAGA	5.55124	6.34353	5.70792	6.16452	1.54162
5910079	NA	XM_001128310	728226	AGTGACTGCAGCCCTGGAGACCCGGCACCATCACACCCAGATCGCATCCA	6.20539	6.47054	5.74688	6.73042	1.54151
7570563	BDP1	NM_018429	55814	AGGTTCACATGTTGTCAGTTGCTCCAGTTGCTTCCTCTGAGACAGGGCCC	5.78975	6.53624	5.76846	6.27044	1.54139
580500	SLC16A8	NM_013356	23539	TTGATCCCCTGGGTGTCTGGGAACTGCCTCCCTCATCTGTGCCCCAAGTT	5.5906	6.26815	5.26434	5.83496	1.54123
6760603	NA	XM_935476	653820	TGTGGACTAGGAGAAACCAAGGACCTGTCTTCTCATCTAGTCGACTGACT	5.80163	7.37061	6.11175	5.79078	1.54115
510687	ALDH1A2	NM_170697	8854	ACAAACGACAGTGCATTCAGCAGCCCAGTGCCGTGAGCCCTGACAGATGC	6.1594	7.24307	6.69541	6.85922	1.54086
2060040	ADORA2B	NM_000676	136	CACAAGGAAATGGACTGCCTCTCTTGAGCACTTCCCTGGAGCTACCACGT	8.08977	8.30858	8.00109	9.02932	1.54063
6480440	MRS2	NM_020662	57380	GCCTCAGACTGGATGGACTTGGATCAGGAAGGAGCATCCTAACAAACCGT	6.04997	6.4915	6.30639	7.11187	1.54061
6520180	IL18RAP	NM_003853	8807	GGGTACTTTCAGTACACAACACCCCTAAGATTTCCCAGTGGTCCGAGCAG	4.12402	4.48308	4.6994	5.5872	1.54053
5700707	SPRED1	NM_152594	161742	GTTTAACCACTTTGCTGCTAAGATTTTGCCGTCCCATTCCCATTTTTTCC	7.16672	7.56601	6.86546	7.71279	1.54041
7380259	NA	XM_374627	346562	GAATATGTGATTCCAAATAATACATACTTATTCTCACCAAAATATTGTTC	5.59383	6.66315	5.93655	6.1137	1.54033
2810246	LBH	NM_030915	81606	GTCCCTAGACCACTTTGTATGACCGTTTGCAGTCTGAGCAGGCCAGGGGC	3.86556	5.66974	6.28382	5.72585	1.54019
1660102	NA	BM684359		AGCAGTGAGCATGACAAAGTCTCCTCTTTCACAAAGCCTGCTTCCAGGGC	6.19216	6.76161	6.20504	6.88165	1.54011
4670494	NA	NM_182637	3257	TTCAGGACCTCTACCCCAGCGAGAGCACAGCAGAGGACGACATTCAGGAG	6.31424	7.19473	6.5994	6.9647	1.53996
2710452	POU2AF1	NM_006235	5450	ATAAGCCACCATTCTGTGGAACCAAGGCCCCCTCCACGCAAACACCCTCC	5.47811	7.06664	5.17945	4.83647	1.53983
3420056	NA	XM_944535	646357	GGAGGGCTTCCCAGCCAATCAAGAGGAAGAGAGGAGAAGCTAGTAACAGA	6.31347	7.07944	5.97551	6.45488	1.53972
5260725	NA	BX097335		CGGATAAGGCCTCTGATCAGCCAAATAACAAGCTGGAGGACTCAGGAGGC	6.10291	6.66591	6.1013	6.78358	1.53969
6400376	VPS13C	NM_018080	54832	GGCCCTGAAGAATTTGCAGAGGGGTTAGTGATTGGAGTGAGAAGCCTCTT	4.61129	6.16269	5.33799	5.03176	1.53963
4810537	ASAH2B	NM_001079516	653308	TATTTTGGACACAATCGGAAGCAGGACATTCTGAAGCCTGCTGTCATACT	5.85263	6.49339	5.72558	6.32989	1.53958
5080121	ZXDC	NM_001040653	79364	GTGGGGGCTCAGCAAGAACTGATTACCGAGCCATTCAACTAGCCAAGGAA	5.89498	6.8732	6.39027	6.65617	1.53907
4290333	MYL2	NM_000432	4633	TCCACCTCCATCTTCTTTGCAGCCTGGGTGGCTATGGGTACTTCGTGGCC	5.97109	7.01688	6.55713	6.75524	1.53895
4280053	SIT1	NM_014450	27240	TCTGGAGTTTAACCAGATCCTCCCCACCCCCGCTCCCTCATAGTCTACCC	6.24094	6.85501	6.07579	6.7052	1.53873
1400494	NA	XM_932932	645487	CCACCCCAGACATGCAGAGCTGTCTGAAGTCTCAGTGGGCTCAACCAGCT	6.25366	7.54174	6.36177	6.31702	1.53865
7400397	NA	AF056453		AGAGGTGCCTGGACGAGGATGCTGGCAGGGCCGGTGTTTGAAGCTGATAA	5.0664	6.0786	6.03484	6.26559	1.53845
730719	HMHB1	NM_021182	57824	GACTCGAAGCCCAGAGTTTTGGTGTGGATGAGCAGGGACAAATTGCTGAG	5.55553	6.96108	5.13084	4.96813	1.53839
2680706	PGAM1	NM_002629	5223	GCTAATCCCAGTCGGTGCCGCATCCCCAGCCCGCCGCCATGGCCGCCTAC	6.95355	7.10678	4.71289	5.80167	1.53795
5900215	NA	BX111257		ATAACAAGGTCCCACTGAGGTGAAGGAGGGAGGCTGGGAATGGCTACAGC	5.97862	7.00175	6.12174	6.34013	1.53769
1090142	ANKRD34A	NM_001039888	284615	GTCTCATTTTCCCAGGGGGTGGGTCATGGGCTCTAAGCTGCTCTTCTGTC	5.77216	6.37561	6.00307	6.64069	1.53745
4290059	NA	BE673813		GTAGTGTGTTAAGGCCAGGGTGTTGCTCTCCGAATGCCTCCACCAGGAAG	6.9373	7.84388	6.26191	6.59621	1.53734
4040575	FBXL22	NM_203373	283807	TGTTCACACTCCGGCTCCACCCAGCGCCAGCTGCGACAAAGCCCTTTACC	5.82146	6.54081	5.96023	6.48159	1.53725
6520427	NA	BG698090		CAGTGTCACATGCTGCTGGCGGTAAAAAGCAACCCAAGTGTCAGATCACC	5.31535	6.50004	5.6235	5.67942	1.5372
5220477	DPY19L3	NM_207325	147991	CAGCATGGGTCAGTACATCCTTCGGCGAGTGCCTTACTCTAATTGAAACC	4.69884	5.91847	5.57637	5.59713	1.53708
3170093	KIAA0247	NM_014734	9766	AGTTGCCAAGCAAGGAGGAGAGATGTACGTGGGCTGTGTGGCAGTCCCCA	5.21984	6.21774	5.75507	5.99745	1.53702
7550538	TBX22	NM_016954	50945	CTTCCCTGGGGGTCACCAATTCAAAAAGCGGTTCATCTGAAGACTCCAGT	5.43901	6.19142	5.96168	6.44909	1.53678
4230040	NA	XM_001131725	729905	GGCTGGAGAGCCGGGAGTCGCTGGGTGCGTGGGGCTGCCTCGCCGCGTCT	5.35606	6.64465	5.64381	5.59472	1.53661
3180209	ANK1	NM_020478	286	TGCTAGTAGGAGCCGTTAGGGGAGGAGTTTGGGGTCTCCACACGATGCCT	6.39861	7.31023	8.31137	8.63879	1.53636
4250315	ITGA9	NM_002207	3680	GAGCCGAGCAATATTTATGGATGCAACACGCATGGTCAACCCTCAGGGGA	6.36966	6.96294	6.34744	6.99289	1.5362
6760477	SLC25A32	NM_030780	81034	CCCCACACGGAAAAAGTGAACTGCAGTTGATATTTGGTGTTTAAGATAGC	5.90735	6.61616	6.37916	6.90906	1.53619
2320681	EPN2	NM_148921	22905	TCCAGTCCCAGGAGCCGTGTCTAGAGTTCCTGACCAGCCACCTTCTGCCA	5.17683	6.37745	6.24879	6.28688	1.53619
3060398	PTPRF	NM_002840	5792	GTCCCCAAACCTAGCTAGGCTAAGTCAAGATCAACATTCCAGGGTTGGTA	5.84913	6.66621	5.40586	5.82659	1.53571
7650689	NA	BQ130190		CGCCTCTGGTGGAGAGGAAGAGAAAAGCAGCCAGCGTCGAGGAATCTCTC	5.23195	6.50248	5.92679	5.8937	1.53551
510437	NA	AF009307		CGTGCGTGGGCTGGTGTAGGCATAAAGGAATGGTGGGAAATACGGCCAGC	6.02887	6.62331	5.70958	6.35217	1.53529
4760315	NA	AL713734		AGACTCTTTCCACATCAAGCTGAGGCATTAGCAGCATTACACGCCACACA	6.88267	7.76024	6.53536	6.89386	1.53478
2760136	TRIP11	NM_004239	9321	GCCAGCGTTACCTGACAACAGTGCTGGGGTTGTGCTGAAAGACCTTTTAA	5.36401	6.20356	5.89382	6.29021	1.53471
1470577	NA	AI610323		CAGGATGTAAAGGGAGGGGAAGTGAACACAGGTACTGCCAAGCCTCAGGG	7.40066	8.20195	7.17525	7.60963	1.53457
940474	SRPX2	NM_014467	27286	CCAGCGTCGGGAGCAAAGGGACATATGCGAGTGAACTTGAGCCAGGGCAT	5.46629	6.0642	5.47	6.10717	1.53426
830619	DDIT3	NM_004083	1649	ACCAAGGGAGAACCAGGAAACGGAAACAGAGTGGTCATTCCCCAGCCCGG	4.20259	5.32346	5.02708	5.14029	1.53373
6620040	NA	XM_936418	647347	AGGGCCATGAGAAGCGGGTGGCTGCTGCCCTGGAGCTCTCATTCTTACAG	5.99195	6.5897	6.07587	6.71163	1.53342
5360156	IFITM1	NM_003641	8519	GGCTGTTGCCCCTGCCCCCTTGGTCCTGCCCCTAGATACAGCAGTTTATA	6.08342	6.4224	4.51237	5.40661	1.53327
2640626	FAIM	NM_001033031	55179	TTTGCCAACCATGGCATCTGGAGATGACAGTCCTATCTTTGAAGATGATG	6.61403	6.9463	6.50271	7.4033	1.53308
3190475	NA	XM_926499	653214	GGAAAGAAAACAGTATGAAGCGGACAATTCAGGAAAAGTAATCGAATTGT	6.03531	7.11633	6.18388	6.33567	1.53305
3120398	SDF4	NM_016547	51150	TGCAGCCAATAGGCACCTTAAATAGCCACTTCGTGCGGCTGGCCGCGGAG	5.07287	5.71977	5.84603	6.43175	1.53295
6130347	NA	XM_925864	642325	CTGGGGATTCAGCAACAGGTGTCTACGGGGAGGGCCGTGCATCCTCTACT	5.68474	6.56165	5.96073	6.31572	1.53257
2850400	NA	XM_933834	23117	GAACCCAAGAGGCGGAGGGTCGGTGATGTGGAACCGTCACGCAAACCCAA	3.89605	5.03987	5.63177	5.71884	1.53203
6840112	ZNF25	NM_145011	219749	CCCCAGCAGAGTTGAGTAGTTGTAGCAGACACCACATGCCCTTGAGCCTA	4.73825	5.87953	5.97863	6.06781	1.5318
2140040	TNFSF13	NM_172088	8741	CTCTCTCCACATGGAACCTTCCTGGGACTTTGATTTTACGGATATCTTGC	5.44687	6.57252	5.52123	5.62596	1.53176
2350176	CHD1	NM_001270	1105	GTTTTCCCGTTTTATGTGGGCAATAATGTCAAATGTGCTATGCAGCCAGG	5.70948	6.19382	5.39153	6.13729	1.53161
540368	GAB2	NM_080491	9846	CGAGGGGGTCCCCAAGAGATCCAGGCTGTCATGTGATTTATGGTGGCATG	5.15035	5.90304	4.89304	5.37014	1.53145
3140270	NA	XM_940734	651561	CTGGGAAGGTGGCTGACATTGGAAGTTTGCCCTCTTTCTCCCATGCTGGG	5.59266	6.73191	6.31952	6.40998	1.5314
1450014	NA	XM_926138	642685	TATGCAGAAGATGACATCACTCTTGCCAAAGCCATCAGCAGAGAACTGTG	6.60383	7.21976	6.31097	6.92456	1.5313
2760576	NA	XM_029101	23379	TCCTTGGGGTTGTGGAGGTAAACCCCGGAGCCTGGAAGAGCAGGTAGGAT	6.35181	7.21937	6.34235	6.70415	1.53122
1190519	MS4A1	NM_021950	931	ACCCAAATCTAGGTTTGAACGGTGAGGTGTCAGGTCATCAAATATTCATG	5.93315	6.56772	5.93594	6.53049	1.53109
460615	PPM1L	NM_139245	151742	TCTCCCCTCCTGCTGCTGTAGAGTTTTCCCAAAGCAGTGTCCAGGAGAGA	5.65288	6.20333	4.95323	5.63153	1.53089
7210148	TACR1	NM_015727	6869	TGAGCTCTCCAGGGGCCACAAGACCATCTACATACACAGTGGCCAAGCGG	5.32511	6.13974	5.39201	5.8059	1.53077
840309	LEP	NM_000230	3952	CGGGAGGCTGAGACAGGAGAATCGCTTAAACCTGGGAGGCGGAGAGTACA	4.35018	5.49969	5.19789	5.27687	1.53076
7160598	ENAM	NM_031889	10117	GCTTTTCCTGAAAGGTGACTGTCTAGGATGCTGAATGAGCCACCACTCCG	6.37705	7.27037	6.5097	6.84486	1.53075
7160093	HRAS	NM_176795	3265	TAGCTCCAGCTCCGGGACCCTCTGGGACCCCCCGGGACCCATGTGACCCA	5.13115	5.91655	5.77085	6.21389	1.53073
3060687	KNDC1	NM_152643	85442	AGGTTCCGACGTCAAGACCATGCTGTCCAAGCTGAAAGGGCAGCTAGAAG	5.14191	6.53905	6.38401	6.21475	1.53043
5810201	ZNF593	NM_015871	51042	ATGGACAGTGACGCAAGGACTAGGCTGGGAGGGAGCGTGCCAACCCCTTT	7.64016	7.87087	6.98756	7.98468	1.53041
1780341	HIF3A	NM_152795	64344	AGGGCTCCGGAGCGGCGACTGGCGAGCCATGGCGCTGGGGCTGCAGCGCG	5.25054	6.13993	6.21944	6.55776	1.53034
6760632	LEPREL2	NM_014262	10536	CATCTTGGGGACCTACAAGGGCCTGGACTCAGAGGACAGTGCACAGGCTA	6.52754	7.86756	6.99033	6.87777	1.53021
6770446	SPAG6	NM_172242	9576	TCCCCACCCTATCTAAAGTGTTCCTTACCTTTCATGGGCCCAGCGAGGGT	5.54859	7.04083	5.61953	5.35397	1.5298
3360431	ZAK	NM_016653	51776	GACGTTTAAAGATGTGGGAGCAAAAGCTGACAGAGCAGTCCAACACCCCG	5.73039	6.40154	5.92627	6.48171	1.52975
1510528	NA	XM_937757	1646	CTTTGTGTACGTCATAAGGGTTTCTTCTACTCTAGCACAGGAGAGGCAAC	6.58215	7.00868	5.98916	6.78919	1.52973
6280341	PTS	NM_000317	5805	AAGTGTCCCGCCGCATCTCCTTCAGCGCGAGCCACCGATTGTACAGTAAA	5.83216	6.19765	5.84274	6.70322	1.52942
5690382	PPP3CC	NM_005605	5533	GAGCGAATGCCACCCCGAAAGGATAGCATACACGCTGGTGGGCCAATGAA	4.59616	5.65151	5.48452	5.65501	1.52935
6660114	AMPD1	NM_000036	270	CCGGAGGACAAATGTAGCCCAAATCCGCATGGCCTATCGCTATGAAACCT	5.18406	6.10344	5.51987	5.82521	1.52876
2810601	LEF1	NM_016269	51176	GTGGCTTCTCTGTGAATTGCCTGTAACACATAGTGGCTTCTCCGCCCTTG	5.81327	7.38534	6.53383	6.18643	1.52873
4920053	BTG3	NM_006806	10950	CAGTGACATGGGTACCTCCTCCTGGAATGCATTGTGACCGGAATCACTGG	5.68901	6.43614	5.5655	6.04293	1.52867
7380327	FBXO31	NM_024735	79791	GTGACGGTGACTGTGGCCTTGAAGCCTGGAGGACTGTTGGGCATGTAGAC	5.28574	6.1703	6.09916	6.43902	1.5286
6040435	NA	AW082312		GGGGTTGACCAGGAGTCTCTCTCATTTCAATGCCTTCAGTTGCCCAGGTG	5.36704	6.25382	5.79037	6.12697	1.52805
5050433	NA	XR_017720	283796	CCTGGGGATTCAGCAACAGGTTTTCACAGGGAAGGCCCTACATCATCTGC	5.9667	6.19119	5.01721	6.01608	1.52804
5700521	NA	XM_938130	349633	GGCCAACCAAGTCTTCAGCAGCCCCATCACAGAGGCCATTTATATCCTGC	5.6381	6.20069	5.88339	6.54378	1.52784
5960735	NA	XM_001134053	199800	GCACGGCTCGTCCCCTCCTCGGCTTCAGTTTGCCTATCTGTATGTTGGAG	5.81318	6.66209	6.40006	6.77396	1.52775
270068	SMOX	NM_175842	54498	CCCGTGCCCCCACTTGCCTACCCTCTGTCCTGCCTTGTTATTGTAAGTGC	4.39751	5.81247	5.66569	5.47351	1.52773
7100152	NA	XM_935818	54919	CTCCTGTTGGATGTGTGCACCAGGGTGGTCGTGCTCTGCATCTGAGGATG	5.99774	7.12803	6.55672	6.64921	1.52773
3930445	MS4A3	NM_001031666	932	TCTGGGTTCAAATTCTGAAACTGTCACTTATTACCTGTATGAACATGGGC	5.29409	6.33133	5.62705	5.81239	1.52762
5130630	NA	NM_001008658	85378	TACCCGCCACAGGCACTCGGCCCTGATGCCCTCGTGTCCACTTGTGTCCA	5.91485	6.64464	6.05402	6.54679	1.52761
5090603	FAM73B	NM_032809	84895	ATCTTCTGTGGGCCCCTTCCCAGACACCGGATCCATGGGCACTAACCCGC	4.36583	5.84722	6.84194	6.58228	1.52717
5390661	VLDLR	NM_001018056	7436	GAGGTCTAAACAAATAATACCCCCGTCGGAATGGTAACCGAGCCAGCAGC	5.39574	6.12811	5.64051	6.12943	1.52694
2600037	NA	XM_927413	643412	ATAGGATGAAAGAAACAATCATGAATCAGGAAAAACTTGCCAAACTGCAG	6.32471	6.90363	5.79262	6.43499	1.52694
4070619	PCSK9	NM_174936	255738	CTGGCGGAGATGCTTCTAAGGCATGGTCGGGGGAGAGGGCCAACAACTGT	6.31115	6.35518	5.87191	7.04809	1.52637
2650477	TRAF4	NM_004295	9618	TTCCACCCCGACCCAAACTGGAAGAATTTCCAGAAGCCAGGCACGTGGCG	6.52318	7.24919	6.84003	7.33395	1.52622
520292	MC1R	NM_002386	4157	TGACTCAGTGACCAGTGCCTGTGAGCATGGGGCCAGGAAAGTCTGGTAAT	5.33261	6.55442	6.73558	6.73246	1.52557
4900086	HAPLN3	NM_178232	145864	TCCGGAGCTGGGCTTTGGGCCTCTCCTGCCCACCTCTACTTCTCTGTGAA	4.27029	5.43669	5.8879	5.94019	1.52557
7150471	NA	XM_001130755	729602	CCAGGGCCAGCTCACCAAGGAGCTGCAGCAGCACATAAAGTCAGTGACAT	5.16693	6.00203	5.64536	6.02887	1.52552
6370576	TREM2	NM_018965	54209	CACGTGAAGGAAGATGATGGGAGGAAAAGCCCAGGAGAAGTCCCACCAGG	6.85082	7.67371	6.54103	6.93669	1.52549
3310692	SPRY1	NM_199327	10252	GCCTTCGTATTTGTGAAGGACTCAGCCACCTTCCTTCTTCACCCCATGCT	6.28815	7.46838	6.26196	6.30018	1.52544
3990152	DYRK3	NM_003582	8444	AAGTCTGTCCCCAGACCTCTCACCACCATAGACAAGGTGTCAGGGAAACG	5.26204	6.15641	6.10394	6.42729	1.52505
2680538	MAP6D1	NM_024871	79929	GCCCAAAGCGTGTGCTTATCCAAGGGGTTCAGCTATTCCTGACTTCACGG	6.65771	6.92068	6.63379	7.58813	1.52484
5700626	SLFNL1	NM_144990	200172	TGGCGAGGCATATTTGATGACTGTGGTTACAGGGCAAGAGGCCACCCTGC	5.60631	5.97144	4.88166	5.73325	1.52453
4180408	SNORD55	NR_000015	26811	GTAATGCTGCATACTCCCGAGTGCGCGGTGGGGAAGCCAACCTTGGAGAG	5.38592	6.54479	6.36882	6.42644	1.5244
3130170	NA	XM_935497	653830	TTGTTGATTTATCTGAAACTCCAGCTTTCATTTTTCTGCATGAGTTTTGA	6.11875	7.06219	6.20822	6.48021	1.52384
6370523	KBTBD8	NM_032505	84541	TCAATGTTCAGTGCTCAGGTATGTAGTAAGTACTGTAGTCCTGTGGGGGC	6.01715	6.54394	6.03885	6.7272	1.52369
7210601	NA	XM_940556	651404	CCGCACTGCTGCGCTCAAATTCTTGCTGGGCCTCAGCTGCCTCCCCATAG	6.09426	6.43444	6.28374	7.15832	1.52349
3710097	NFIC	NM_005597	4782	AAGCCCCTCCCAAAGCGCCGGCCGACTCGCTGTCTCGCTGGGGACTCTTT	5.50588	6.52729	6.04236	6.2352	1.52322
2260368	NA	XM_375147	400298	CAGCAAAGGTAAGGCTGTCCTGGCACAGTCGTGCAGCCCCACAGGTATAG	6.09358	7.0518	6.48353	6.73925	1.52306
7330431	NA	NM_001001700	401120	CTGAGCACCCATGGCAGTGACCAGCAGTGACCATCATCACCCAATGAGGA	5.19685	5.55081	5.42937	6.28892	1.52283
4670037	NA	DB338677		ACAGGCTGCCGGTGCTGGTGAAATACCCATCAACGCCCTGAGTATTCATC	6.55747	7.02878	6.16213	6.90382	1.52256
5090242	DLX4	NM_001934	1748	GCCAAGGGGGCGATCCTGGTGGCTGCGCTTTTTGCTATTTGCTGCCGACG	5.42788	5.95808	5.45846	6.14107	1.52246
3780377	NA	XM_927940	644845	TTATTGTGTCTCCTGGTAGCAGCGTTCTTCCCTCTGGAGCTAAGATGACT	5.19903	5.84683	5.70962	6.27455	1.52242
7160398	PRAMEF9	NM_001010890	343070	TGGATTCGATGGGACTTTGGGGACCTGTGTCCTGTAGATTCGAAAATGGG	5.94162	6.64672	6.39499	6.90256	1.52239
4200259	ACLY	NM_198830	47	CTTTGCATCTGTAATCCACAAAGATTCTGGGCAGCTGCCACCTCAGTCTC	7.03319	7.55311	7.27688	7.9692	1.52216
2140242	TNFAIP6	NM_007115	7130	CGATGATGTCCATGGCTTTGTGGGAAGATACTGTGGAGATGAGCTTCCAG	6.00081	7.07662	6.15951	6.29583	1.5221
3520100	NA	AI984378		ACTACACACTTATTAGGTACAACATGAGGGGGACAAATGACCAGTAAAGC	5.87739	6.82905	5.5897	5.8499	1.52196
1410196	CCNDBP1	NM_037370	23582	TTCCAAGTCCGTGCAGCACTAACGTATTGGCACCTGCCTCCTCTTCGGCC	4.78928	5.63352	5.19885	5.56599	1.52171
6480615	IER2	NM_004907	9592	TCACGAGAATGTGGAGGGGTGGGGGGTGTCAGTGGAAAGGCATAAGGCTG	7.10417	7.74437	5.85742	6.42854	1.52167
7570202	NA	CA426956		TGGAGAAGCTGGAGAATGCACAGGAGAAGAGTCCTGGGGGGTCCATCTGG	5.74641	6.15288	5.89816	6.70299	1.52166
5550114	SMG7	NM_173156	9887	GGGACTATAGCAAAGGAATAACTGTAACTAAGAATGATGGAAAGAAGGAC	5.14435	5.98877	5.61893	5.9857	1.52161
5910164	LARP1B	NM_032239	55132	TTCTCTGCAGGGTAGGTAAGATAGGTCAGTCAAGTTGGTAATGCCTGTCC	6.23278	6.62556	6.4011	7.21854	1.52109
2120682	GPR89C	NM_001097616	728932	GTTTTTAGGGATCTTATCCATAGAACAGCTCATCAGCCGGGTTGGTGTGA	5.22363	6.15216	4.96168	5.24286	1.52083
6660440	NA	BQ027703		AGTCTGCTGTTCCAGACTCAACTGGGGGGCATATGGTGCATACATTTGAG	5.42373	6.51174	5.80016	5.92185	1.52082
6660041	AGPHD1	NM_001013619	123688	GCATTAAGTACTGGTCAAAGGCAAGGAACTGGCTGGGTGTGGTGGCTCCC	4.41174	5.78229	5.1018	4.94031	1.52048
4540347	NA	XM_943579	649101	TCCTCGGAGCTGTCACTCGGCCGCTGCCCTTCTCCGCACCCTGGGATTAT	5.66035	6.48126	6.06193	6.44981	1.52034
6770615	NA	BX538057		GAGGTCAGCTCACCACACCCAGACTAAAGTCACTGGGCTCTGTGCGTGTC	5.65159	6.11692	5.37118	6.11445	1.52024
4760408	NA	XM_372274	644644	ACGTCACCAAACTTCCTGTGGATCACCTCGCCTGGGGTAACTCGTGCGCT	6.03205	6.65386	6.07245	6.65906	1.52015
3940754	CD226	NM_006566	10666	CTTGCCGCCATCCCAGGTCTAGCCTTAGGAGCAAATGTAGTAGATAGTCG	4.68889	5.84806	5.6428	5.69188	1.52006
3710544	EIF1	NM_005801	10209	GAGCTCAAAGAGGCCCTCTTACCGCTAGCGAGGTGATAGGACATCTGGCT	5.68253	6.38492	5.90094	6.40636	1.51982
4640041	CLK3	NM_003992	1198	AGCCTGCAGGGGAGCAGACTTGGTGCCCAGCTGCCAGAAAGCACAGATTT	4.79051	5.30864	5.02125	5.71036	1.51952
6200707	NA	XM_935871	641801	TGTGGACGGGAGCGACTGTGCGTGTCTCCCTCCCAAACTGGGGACACCCC	6.04691	7.05006	6.45688	6.66078	1.51942
2970050	GFOD2	NM_030819	81577	GGCCCTGGTTTGGCAGAGAGGAGGCAAGGGAGGGCTTTAGAACATCTGAG	5.84366	6.61916	6.40036	6.83141	1.51916
1230092	NA	XM_001126188	727937	ATGGAAAAGGAGTCAGTCAAGGACACAGCATTTGGGGTCAGCGCAGCATT	6.26606	7.15518	6.35228	6.66958	1.51909
940600	PDP2	NM_020786	57546	GGAGGGAGGAGTGAGACTTATCAGATGGGACGCTTGCCCCAAGACTGTGG	6.20249	7.17547	6.60548	6.83872	1.51899
4010424	NA	XM_945571	338692	GGCTTGTCATTGGTGCGGCTGTGTTGGGGGCAGAATCCTTTGTGGGTAGC	4.19146	4.98657	4.8822	5.29325	1.51896
1770201	PPAP2A	NM_176895	8611	CGTCACATCCACTGTCCTCATCCTAGTGGGGGTTGGCTTGCCCATTTCCT	4.98014	5.90138	5.48703	5.77181	1.51888
1570431	NA	BG186635		CTCAACTACTGGACCCAGACAATCCTCACACTTTGGCCTCCCAAATGCTG	6.03553	6.95186	6.35212	6.64138	1.51866
6860102	CYorf15A	NM_001005852	246126	TTGATGCAAGCCCTAAACACTCTTTCGACTCCAGAGGAGAAGCTGGCAGC	4.39488	5.64864	6.38006	6.33134	1.51837
3440414	NA	XM_942075	652568	CCGGCCAGCATCGGTATCCCTCGGGACTCCTTGGCCTACCTTGAGGAGGC	6.27288	6.63725	6.16383	7.00428	1.51825
770100	NA	XM_932224	440896	GGCGGAGTAAATTAAACGTTATTCTCCGATCAAACAGGAGCTTCGGGTCC	5.96335	7.29775	6.28417	6.15444	1.51817
3180411	NCAPH	NM_015341	23397	GGAGGGCAGAGGGGGTGAGGGTACTATTCTGGATTGAGAAAACCTATATC	6.3554	7.40881	6.66194	6.81265	1.51788
2450725	SLC3A2	NM_001013251	6520	TAGGGGTTGAGCCACCATCTGACCGCAAGCTGCGTCGTGTCGCCGGTTCT	4.76276	5.64719	5.13439	5.45404	1.51786
1660575	PPT2	NM_138717	9374	CCTCGAGGACTCTCTGCGTCTCTGGAGACAAGGGCACTACACGCACTTCA	5.64533	6.30756	6.07161	6.61296	1.5176
4040709	SON	NM_138927	6651	ACAGTTAGAGCTCGAAGTCGAACCCCAAGTCGTCGGAGTCGGAGTCATAC	4.58677	5.33546	4.93382	5.38854	1.51751
7510634	GPRC5C	NM_018653	55890	TCTGGAGATTCCTGCAACCTCAAGAGACTTCCCAGGCGCTCAGGCCTGGA	6.45108	6.86317	5.46057	6.25125	1.51717
780719	BAIAP3	NM_003933	8938	GTTCGCCCCAACCCTTCCCCAGGCCCAGTGTGAAAAACAGACTCACAAGG	5.95303	6.54592	5.78216	6.39068	1.51646
3850047	DEFB106B	NM_001040704	503841	AAAATGAAGAACTTATTGCTCTCTGCCAGAAGTCTCTGAAATGCTGTCGG	5.80547	6.59143	6.13325	6.54842	1.51631
5870612	FBXO24	NM_033506	26261	CTTCAAGCCTTTGACCCCCTGGACCAGCAGATGCCGCTTGCTCTCTCACT	5.01382	6.15596	5.76708	5.82573	1.51613
4920253	NA	XM_927487	644319	CTGCTCTCACTGGACGCCTGCTCTCACTGGACGCCTGTTCTCACTGGACA	6.61702	7.54978	6.48571	6.75321	1.51585
3120050	MLL5	NM_182931	55904	GGGGTTCGGGTGTCTCGTGTGTGAACATCACAGGTCTATTCTGGATAAGC	3.86107	5.39107	4.20992	3.87999	1.51575
5050241	ABHD3	NM_138340	171586	GGTTTTCTGGAGGGAATCTGGCCAAGACAGTCCACTTACATGGATCGTGT	4.16479	5.28718	5.49662	5.57386	1.51552
6450082	LYSMD3	NM_198273	116068	ATCACACCCCCATCACAGCAGAGAGAAATGGAAAATGGAATTGTGCCAAC	5.5464	5.85717	5.05998	5.94859	1.51539
4830168	TADA2A	NM_133439	6871	GTAGGTGGTTTTTGAGCCTTGAGCAGTATTTGTGTGTGTATATTTATATA	5.67141	6.85214	5.96167	5.98022	1.51534
6280176	GBE1	NM_000158	2632	CTGCCGAATTGAAGAGGCCTGATTTCAGCTCCACCAGATGCAGATTTGTG	6.09129	6.89238	6.01074	6.40848	1.5151
4810681	NA	XM_939086	649999	GCCCACCCCCCGTGGCTTCTGCTGTGGCTATATTGGCCTAGAGGGGCTGG	6.45643	7.50312	6.53319	6.68521	1.51504
3830482	DEC1	NM_017418	50514	CCGGGCTTCTTTGTAGGGTATGTGTACTGCTTGGAGCTACGGAAGACCAC	6.60545	7.31315	6.74932	7.23938	1.51454
2340348	KLHDC10	NM_014997	23008	GCCTTCTGAGGGCAGTCTTCTTTGAGGTAGACCTTGGAGGCCTGACATCG	5.86314	6.71734	5.84684	6.1898	1.51423
2850112	UBAC1	NM_016172	10422	TCCAGTGCTCCTCTGGGCTCTTGAGTTGCTGCTTGAATTGCCGTGTAGAC	5.9656	5.86584	5.39794	6.69445	1.51401
7000390	ARHGAP29	NM_004815	9411	TGGCTTAGAAGTCAACACCTAGGATCATACATCCGTTGACTACAATGTGG	6.30494	5.46369	3.81853	5.85639	1.51394
4890070	NA	XM_931726	642969	CCGACCATCCTTTCTACAGCAACATCAGTAAGGTCTCTCTGAAGAGGCTA	6.91163	7.45441	6.0985	6.75199	1.51376
4920156	GFPT1	NM_002056	2673	GAATGCTGGGTGTTGCATTTCTGGACCCTCCACTTCAATCTGAGAAGACA	6.21494	6.56494	6.13399	6.97977	1.5135
4860360	NA	XR_019076	390933	GGAAGCACATGAGTGCCTGGCTGAATTGGAAGAAAAGCTACCAGTGGCAG	5.17809	6.363	6.00388	6.01473	1.51349
3370484	PDZRN3	NM_015009	23024	TCATTTAGGTGAAGGTTTCAACTCAAAACCACCCAACCCGGTGGTTAACG	5.14769	6.331	6.01565	6.02772	1.51329
6330348	NA	NM_016575	51559	CCTGCACGCCATTCTCCACCTCAGTATCTGCTTTCGGGGAACCCAACCTG	6.25253	6.55601	5.73876	6.63058	1.51325
110767	NA	XM_375550	25759	ACCAGACGGGCGGGTTACCACAGGGAGACCAGAGCAGCATCCGCCCTGCA	6.04179	6.6865	5.96869	6.51872	1.51296
1710632	PALM2-AKAP2	NM_007203	445815	ACAGTTATTTTCTCATTAAAATCCAATGTGTGTTGAGTTTTTATAAAAAA	6.48318	7.03078	6.44758	7.0947	1.51295
4780019	IL17A	NM_002190	3605	TCCAAGTTCTCGATTTCACATGCCTTCAAGACTGAACACCGACTAAGGTT	6.35075	6.84057	6.7103	7.41511	1.5129
60215	CDCP1	NM_178181	64866	GCGGGGAACTTCAACCTCTCTCTGCAAGGCTGTGACCAAGATGCCCAAAG	5.68036	6.59943	5.77787	6.05337	1.51287
870239	OR3A3	NM_012373	8392	CAGCCTCAGAAATACTGATGTTCAGGGCGCTCTGTGTCAGCTACTTGTGG	6.64673	6.93955	6.57586	7.4773	1.5127
2710441	NA	XM_926409	643040	TCGCTCGGTCTGATACCAAGGAGGAAGGACACCCTGTTGTGGGCTCGCCC	5.65902	6.76784	6.08747	6.17262	1.51255
7610360	OR2M3	NM_001004689	127062	CCTTTTCCTGGATCCTGGGCTCTACGGATGGAATTATTGATGTTGTAGCA	6.13719	7.29295	6.3548	6.39263	1.51235
360056	NA	XM_944548	643324	ATGCCCCCCTTGGAGGCTGGCCCTACCCTGCAGTCAGCTCTTCGGGCTTC	5.97292	7.20371	6.32178	6.28448	1.5123
1780152	SFMBT1	NM_016329	51460	GCAGGTATCAGCTTGCTCTCTTTGCACTTTCGGGGAAGGAGGACTCACAG	5.62392	6.45951	6.44725	6.80496	1.5122
6350239	RRAS2	NM_012250	22800	GTTTTAGCTACCAACGGCCAGGAAAAGCCCTCATCTTCTCTTTCTCTCCT	6.89492	6.66293	6.02972	7.45413	1.51174
1690561	ARPP21	NM_016300	10777	CACGTTAGCTGGTTAATGGTGCATATTTCTGTCATGTCTGCTAGGTATGC	5.67479	6.86736	6.32394	6.32379	1.51174
5260291	POMC	NM_001035256	5443	AACGCCATCATCAAGAACGCCTACAAGAAGGGCGAGTGAGGGCACAGCGG	6.7118	7.88169	7.29963	7.32201	1.51166
3130746	SLC25A43	NM_145305	203427	CGCTAGGATTAGAGGTGTGAGCCGCTGCACCCTGCCCCAGTACAATCTTT	5.78861	6.417	6.24037	6.8041	1.51158
2750719	DDX21	NM_004728	9188	CAGTTCTGTCCTTGAATCCCGACTAGATATTTCTTGCCCTCTGGTCTCAG	7.16313	7.1548	6.75236	7.95276	1.51156
6100438	NA	XM_927726	644611	CATGTGAGAAGACGAGGGAAGAGCATTGGAGAGAACAAAGACACTGGAGG	5.37955	6.26483	5.93639	6.24268	1.51129
7330307	ARGFX	NM_001012659	503582	GCAACAGCTTTGAGAGGTGAGACCTTTAAGGGTTACTAGGCAGAGCCCCC	5.65873	6.44111	5.6628	6.07176	1.51117
6590544	CATSPER1	NM_053054	117144	CAGGAATTGACCCCAGGAGGACACCAGATACAGACTTCAGCCCCTGGCAG	5.54347	6.46751	6.52019	6.78737	1.51111
4730204	FCRLB	NM_001002901	127943	CACCCTTAGCCCTTCAGATAAGCCTAGCCAGTACATATTTCAGCACAGGC	6.35296	6.42859	6.22964	7.34498	1.51098
6180390	NA	NM_033404	85442	ATTTGAGGGTCCAATGCCAGGAAGCCCTGGGGCGAGGGGCAGAGTGACCA	5.54374	6.15811	5.83982	6.41635	1.51094
620280	JUND	NM_005354	3727	GCTACGAGTCCACATTCCTGTTTGTAATCCTTGGTTCGCCCGGTTTTCTG	5.26872	6.03354	5.15259	5.57819	1.51069
940615	IL1RAP	NM_134470	3556	AGGTAGTAGGCTCTCCAAAAAATGCAGTGCCCCCTGTGATCCATTCACCT	5.29621	5.68079	5.7334	6.53917	1.51066
7160692	NA	XM_929199	644250	AAGTGGAGGTTGCAGTGAGATCGCGACACTGCACTCTAGCCTGGGCAGTA	4.50651	5.705	4.63147	4.62303	1.5105
3390201	CLEC9A	NM_207345	283420	GAAGCTATGATTACTGGGTGGGGTTGTCTCAGGATGGACACAGCGGACGC	5.16934	5.85466	5.63275	6.13727	1.51039
3780678	TTTY9B	NR_002159	425057	TCCTCTCTGGAGAACACAGCAACAAGGTGCCATCTTGGAAGAAGAGACCC	6.05908	6.54524	5.08089	5.78446	1.51033
3370474	SERTAD3	NM_013368	29946	AAAGAAAGCTGGGCCTGTCGAAGGATGACAGGGATGTGCTGCCAGGTTGC	4.13474	5.5646	5.41533	5.1751	1.51028
6200348	CHGA	NM_001275	1113	GCCCCACAACTTTAAACATTGACGATTCCTTCTCTGAACACAGGCAGCTT	6.46854	7.20615	6.37732	6.82906	1.51013
780612	NA	DV080195		GCAGTGGGTGTAGGAAAGGCCAACCAAAAGGAACTTGAGGGTATGGCAGG	5.69916	6.55468	6.34142	6.675	1.51
510050	NA	XM_942529	652837	TCTCAGTTTCAGATCCTCTGCGATTTTATTGAGTGGAAAGTCTTGCGCTG	5.78655	6.67722	5.85491	6.15296	1.5098
5860196	NA	XM_944822	649143	TGCGCGTGGTCGGGGTTATGGTTGGGATCAGTTAAGGTTCCAGTGCCAGC	6.15359	6.56165	5.70055	6.4812	1.5098
4010377	TBCD	NM_005993	6904	ATGCTAGAGAACTGAGAAGCCCTGGTGGCAGGCATGGTCTGGAGTGCTGG	5.97738	7.23744	7.27627	7.2046	1.50963
2690324	ITPRIP	NM_033397	85450	GCCTCCAGAAGCCAAAACCATGCCTGGATCTCCCATAGCTTCTCCTTTGC	5.58355	6.11222	5.57739	6.23683	1.50948
5080608	LAT	NM_014387	27040	GAGTCTGGGGTCCGTCCTGGACTAGGCTGACCCCTGTGTCGTTACCCCCA	6.41846	7.33644	7.06842	7.3375	1.50893
730468	MED26	NM_004831	9441	AGTGGGCCATGCCACTGCCTCTGTTTGCTCCCTACCCAGCCACTGTCAGG	5.57281	6.65819	6.62552	6.72713	1.5089
3390286	ADRA2B	NM_000682	151	GGGTGTAGAGAGAATGGAGGGGACCAAAAAGAGTCCTTCCTGGGGTGTGG	5.71764	6.97694	6.4045	6.33214	1.50887
5340451	ANKRD55	NM_024669	79722	GGAGAACCTCTGCGGACAAACCGAGTGCTTCCTGCAATTCCAAGTCAACG	5.42709	5.65476	4.91254	5.87171	1.50882
2690692	NA	NM_001080428	57451	GCCTAGCTCCCATAATCCTCCACCAGTTAGCTGCCAGATGCCATTGCTAG	5.16402	5.75374	5.56246	6.15922	1.50863
5420528	DNAJB4	NM_007034	11080	CACCTTCTGAAATGCTGCTATAGGGCTGGTATCTGTAAAAGAATATCCTG	5.24035	6.12166	5.91588	6.22074	1.50847
5890692	SNORD100	NR_002435	594838	CTGGCTCCCTCTACTGAACTGCCATGAGGAAACTGCCATGTCACCCTTCT	4.60112	5.15333	5.97013	6.60398	1.50841
7380609	DMRTA2	NM_032110	63950	ATATTGGAAACTCGGGATGAATCCTGCCCACCTGCCCCTCTTGCCTGCGG	5.9539	7.21703	6.44419	6.36685	1.50827
2810280	SLC6A6	NM_003043	6533	GGAAGTCGTTCCTCAACTCTCCCCAAGGCACCTGTCTCCAATCAGAGCCC	5.26869	6.10651	5.98425	6.33222	1.50827
3780441	PHLDB2	NM_145753	90102	GACTTTGTCAGCCTGACTGGGTACAATTCTTTTGTTAATTTGCAGTGTGG	5.38245	5.86553	4.9298	5.63202	1.50801
4860079	EEFSEC	NM_021937	60678	CAGCCCAACTAGGAAAGGGCCATGGGCAGAGGGCTGGTAGCCAGTATCTT	6.06781	7.54819	6.99503	6.69978	1.50793
2190356	EIF5A2	NM_020390	56648	GGCTTTCACCTGCTAGAAACATACTTGTTGCCAACTTTGCCATCTACCAC	5.48308	6.46593	6.4557	6.65796	1.50791
7040372	GPAM	NM_020918	57678	GATCGGAGCTCTTTCCTTTGATAGAGAGAACAGCCCCAATGATCCTGGCT	5.88589	6.71052	6.80283	7.16326	1.50789
3390292	KLF9	NM_001206	687	GCCCTTCACCATTGTGGAATGATGCCCTGGCTTTAAGGTTTAGCTCCACA	4.6273	5.8407	5.43291	5.40408	1.50763
4150095	NA	XM_001129619	731432	ATGTTTAATTCTGCCTTGGAAGTGGCCATATTTGAAGGTGCTGTGATTCA	5.23687	6.12537	6.34923	6.64528	1.50762
6200192	NA	BG212475		TGTGCACAGGAATGAACAGCACTCCAGATGGTGCAGCTGCGTCAGCCTTG	6.09928	6.57777	5.8565	6.56239	1.50753
1470743	CFH	NM_000186	3075	GGAGCCAGTAATGTAACATGCATTAATAGCAGATGGACAGGAAGGCCAAC	6.33127	6.08096	6.02098	7.45563	1.50751
5340632	UMOD	NM_001008389	7369	GAGTCCTCCCAGGGCCGATTTTCCGTCCAGATGTTCCGGTTTGCTGGAAA	5.92313	6.75033	6.36905	6.72444	1.5066
6420564	FGF22	NM_020637	27006	AGGTTCCGGGAGCGCATCGAAGAGAACGGCCACAACACCTACGCCTCACA	5.13647	6.17624	5.73982	5.88258	1.50657
6980551	ATP11A	NM_032189	23250	TGCGCACAGCCTCGGGACCGCGACTCAGAATTCACCCCTCTTGCCTCTCT	5.81548	6.69697	6.09495	6.39593	1.50654
1030630	PPAP2A	NM_003711	8611	CAAGGCATACCCCCTTCCAACGAGGAGTATTCTGTAATGATGAGTCCATC	5.81328	5.68869	5.70986	7.01621	1.50617
940202	PPM1G	NM_177983	5496	TTACCGCCTCCTGGCCGGCCTCGCGCCTTTCACCGGCACCTTGCGTCGGT	5.73695	6.43612	4.89233	5.37473	1.50607
2900768	CLCN6	NM_021737	1185	GAGAGGCCCAAGGTGGCCTCGCCAGCCCTGCAGTATTGATGTGCAGTATT	5.04321	6.01675	6.49125	6.69909	1.50597
130709	C16orf5	NM_013399	29965	TGCAAGCTGGAGCCCTCCTACCCGCAGGCTTGAGCACAGCATCATCCAGC	5.83618	6.80729	6.83235	7.04185	1.50557
6650128	PRELP	NM_002725	5549	GGGAAGGTTGGTTGCAAAAGTGGGATTCATGACCCTCCCAGGCTACACCA	6.05557	6.55045	6.03889	6.72448	1.50549
5560543	CBR3	NM_001236	874	AGCTGACAGGATTCTGGTGAATGCGTGCTGCCCAGGACCAGTGAAGACAG	5.64732	6.66949	6.34459	6.50262	1.50535
2630332	UGT1A1	NM_000463	54658	CCCCGTATGCAACCCTTGCCTCAGAATTCCTTCAGAGAGAGGTGACTGTC	5.76983	6.29191	5.66612	6.32403	1.50524
160446	HMBOX1	NM_024567	79618	GGGGAGTATCCACAGAGTCAAAGGAACACTAGAATCCCCACCTCAGCGTG	5.18065	6.41673	6.19368	6.13708	1.50498
6940102	TNC	NM_002160	3371	ATGGGAGAGGGGTAGGATGTACAGGGGTAGTTTGTTTTAGAACCAGCCGT	5.50717	6.67254	6.09205	6.10613	1.50496
1500274	MYNN	NM_018657	55892	TAGAACTGAGTATTCTGGAGAAAACCAATGGTCAGCACTTTTGGTTTGAG	6.3659	6.92207	5.86373	6.48689	1.5049
1050600	MAP2K1	NM_002755	5604	GTTGACATCCAAATCTAGCCAGAGCCCTTCACTGCCATGATAGCTGGGGC	5.57693	6.21203	6.23548	6.77961	1.50485
110110	HSPE1	NM_002157	3336	CCGAGTATTGGTTGAAAGGAGTGCTGCTGAAACTGTAACCAAAGGAGGCA	6.44671	7.7006	6.36519	6.29047	1.50481
6480753	PCDH18	NM_019035	54510	AATGTTTCCTGACTCCCAGGCCCCTACTATTCCAGGCCATCACACTGGCC	6.24923	6.55494	6.04293	6.91622	1.50473
3460097	HOXB2	NM_002145	3212	GGCCGTCTACTGGAAAAATCGAGCCTCTCCCACCCTCAGTCGCATAGACT	5.86935	6.11148	6.41061	7.34681	1.50438
4780338	NA	NM_133327	10501	GACATCCTCAACTTTGTCAAGACCCACCCTCTGATGGACGAGGCGGTGCC	6.64228	7.18429	5.93205	6.56782	1.50409
60739	NA	AI263926		CAACTCGAGAAGTCATCCTGTGTGGGGAGAGTGGGTATCACATGAAACTC	6.25436	7.35531	6.22239	6.29874	1.50384
6960487	KBTBD10	NM_006063	10324	ATGACCGAATTTCCCCAAGAAAGAAGCTCCATCAGTTTGGTCAGCCTGGC	7.06731	7.64089	6.32714	6.93048	1.50364
1450347	NA	XM_941308	652011	CCACCTGCTGGAGTTTCTTGCGGCCGTCTGCTGTCTTAAGAAATGGCTGT	5.55978	6.44727	6.16184	6.45099	1.50349
1430113	NA	XM_001127580	728505	AAGACCATTCGACTCTGGGATCTCCGGGCTCCTAACTGCCAGGGCCTCAT	4.74973	5.34135	5.5172	6.10212	1.50344
6270392	NA	XM_944135	441378	ATCAGTTTGGAAGGCACTGGCAGGATGGGAAGGCAGGCGGGGAGTGAGGT	6.04584	7.00752	6.81246	7.02704	1.5033
6450475	YRDC	NM_024640	79693	AAGTCTCAGGTGGCTGCGTGTGGTGGCTCATGCCTGTAATCCCAACATTC	5.06964	5.7024	4.61699	5.16033	1.50321
5720066	PIP5K1B	NM_003558	8395	GATCACCTAAGCACATGGATGAGACGTGAGCACAGTTATGGCAGAGAAGT	6.20271	7.0982	7.16317	7.44354	1.50309
1940196	LEPR	NM_001003679	3953	CCCTACATACCCAGGTCAGATTGACGGGACCAGAAGGGAACATCGACTTC	6.15736	6.28513	6.24676	7.29451	1.50291
60341	NA	XM_926322	653171	AGGATCGTATCCCACACCAGGACTCTATCCTACTCCTAGTAATCCTTTCT	5.86634	6.25056	5.20195	5.99309	1.50283
4290491	PSME1	NM_176783	5720	GCTCAGCTTCTCCACAAGGCTAGAAATGGGGCACAGAGCCACTGGAGGCC	5.31117	6.44209	6.27096	6.31537	1.50281
6400612	NA	AA973128		GTGGCACAAAGATGAGTCCGTTAGAGATCCTGTCCCAGTTTAGGGGCGAT	5.80899	6.67389	6.27143	6.58099	1.50236
150274	THAP10	NM_020147	56906	TGAGAAATAAGCATGGAAATATTAGCTGCCCCGTCTGCCATTCACCAGGA	6.02662	7.09928	7.60785	7.70928	1.50217
650278	SNORA70	NR_000011	26778	CGATGGCTGCACACAGCAGCTTCCTTGGTAGTGTACGCAGCCTGTTGGTT	3.8731	4.95583	5.63529	5.72652	1.5021
6980465	NA	XM_928186	645153	TTGGGCAGTCAAAAGGACCGGATGCCGTGGAGCAGGGGGCGATGCCCGTT	6.34128	6.65325	5.86637	6.72823	1.50203
3180576	CNOT1	NM_206999	23019	GGATTTTGCCCTGGATTCGGAGGAATCTCGAATGCGAATAGCAGCTCATC	5.72647	6.13171	5.98314	6.75167	1.502
290632	NA	DB337375		AGCGCAGGGCCAGGGTCAGGAGGATGTGCAGTGGAGCCGGGTAAATGTTA	6.81399	7.44	6.2798	6.82679	1.5016
4230747	NA	BC039681		GTCCCTCACTGGATGAACTGTGACAAAGTAGGGTACTGCGTGGTCTCCCC	5.37305	6.40132	6.41664	6.56089	1.50135
6650682	RASGEF1C	NM_175062	255426	TGTACACGGCAGTCCCGCCACCCAGCCCCCTTGTAAACTCTAGTCACTAT	4.89509	6.49192	6.07543	5.6508	1.50118
940221	LSM11	NM_173491	134353	GGTGAGCAGACTTAACCCCTCCGTGCCTCAGCTTTTTCCCCACAGACACC	5.63495	6.40922	6.369	6.76688	1.50116
1770491	C4orf6	NM_005750	10141	AGCATTGGCAAAAAGCTGAGGATGACAAGCTTAGGGGATGAAAGGCTGCC	5.08148	5.70068	5.53015	6.08304	1.50113
7210373	PSMD12	NM_002816	5718	GGATGGCACAGCTTCTGGATCTATCTGTTGATGAGTCCGAAGCCTTTCTC	6.19094	6.3302	6.20377	7.2362	1.50092
4810307	LCP2	NM_005565	3937	AGGCAGAAACTTCCCCTTGCCACTTCCAAACAAACCTCGGCCCCCATCCC	6.3335	6.48576	6.29346	7.31283	1.50089
1050477	NA	XM_934218	644852	TCCCAGCGCTTTGGCAGGCCAAGGCGGGCAGATCGCTTGAGCTCAACAGT	4.31284	5.81411	5.60976	5.27992	1.50078
1430348	HNRNPCL1	NM_001013631	343069	CCTCCCATTGCTCTGGCTGTAGTGCCCTCGAAACGTCAACGTCTATCAGG	6.2286	8.14174	6.77815	6.03604	1.50057
2600747	IFIT2	NM_001547	3433	GCTGACCCAGCATCAGCCACACTCTGGGTTGGAAAATGTTTGCCTGTTGG	4.07219	5.52042	4.9222	4.6445	1.50031
4850189	C12orf68	NM_001013635	387856	GGGCATGGAGCATGTGGCTGTCCTGAGGTTCTTTTACTGATGTGCCGCCC	4.99907	5.64416	5.18207	5.70725	1.50018
6400088	KHDC1	NM_030568	80759	TCCCCTGGGAAGTGGGGATGAGAGGAGAAGTCTTGGCTTCACTTTTGGTG	5.34788	5.89915	5.99528	6.61422	1.50015
5690632	NA	BX093900		CTACCAGTTTCCTGGGCATGTGCCTTGGTGTCACCGAACAGCCAGATGAG	4.77961	5.60676	6.12728	6.47032	1.50014
4210600	FTSJ3	NM_017647	117246	TCCCAGGAGAGCATGGGGACTAGGAGGAAGGGTGTGGCATGGCTCAGTCT	7.10007	7.46019	8.03339	8.84318	1.49999
2450082	TSC22D2	NM_014779	9819	CTGTCTAGCATGATCTGCATGACCTATAATCTTTGAACCACTTTCGTACC	5.67826	6.05603	5.47485	6.26652	1.49975
130168	NEDD1	NM_152905	121441	GGATGACTTTAGAGAAGCATGCCATAGGGACATTGTGAATTTGCAAGTGG	6.05824	6.83846	6.19086	6.58001	1.49971
5570278	CXCL9	NM_002416	4283	TGATTGGTGCCCAGTTAGCCTCTGCAGGATGTGGAAACCTCCTTCCAGGG	4.50628	5.96904	5.584	5.29013	1.49946
2710187	ATXN7L2	NM_153340	127002	GTCAAAAGCCCATTAACGAGAAAGTGCCTGCCCACTGCAACGGAGCCGCC	5.61586	6.75815	6.71778	6.74421	1.49937
3870139	NA	XR_015455	388161	CACTGGCCTCTCTCATGGCACCCAGGCAGTCCACCCACAGTTCAGACCAA	6.18358	7.12976	6.25739	6.47941	1.4991
4900309	C2orf88	NM_032321	84281	GCACACCGCCTGTCTCAGGATATCTTGTGTGATGCCTTGCAGCAATGGGC	6.97884	7.69639	7.93732	8.38788	1.49906
1410020	TMCO3	NM_017905	55002	CAGCCCTCTAGCAGAGCGTCAGTGCAGTCGTGTTATCCCGGCTTTTACAG	4.15304	5.33072	5.98583	5.97611	1.49898
270138	NA	XM_499104	441340	GGACCCAAACCACCTCTTACTGAAGGAAAGAAGATCCAGTGAGATAGTCC	6.28244	6.81724	6.01638	6.64953	1.49897
2070398	NA	BX105275		GGGGCACTAGATGGACAGAACATAAGGGTTCATTTCTGTCTCCCTGACTC	5.60432	6.2539	5.76701	6.28533	1.49895
2030468	CHD2	NM_001271	1106	GGTCAGTTTCAGTTGATACCTCCTCACTGTGGGTCTTGCTCCCCTGGTGC	5.96193	6.5467	5.81223	6.3951	1.49881
870241	MAP2K7	NM_145185	5609	TTTTATGAGTGTGTGTCCGCCCACCCCCACCCCCTTCAGTGTTAAGTGGG	5.08659	6.07219	6.60471	6.78641	1.49864
4570181	GAS6	NM_000820	2621	CGAGGAGGCGCGGGAGGTGTTCGAGAACGACCCCGAGACGGATTATTTTT	5.3927	6.10232	5.76177	6.21917	1.49849
1050315	RBBP6	NM_006910	5930	CTAAGGAATTGATGGAATACAAAAAGATTCAAAAGGAGCGTAGGCGCTCA	6.46028	7.13066	6.97093	7.46742	1.49841
6620689	NA	NM_001040409	10797	GTATCATGCAGGGTCCTGTGATCTAGCCAGGAGCAGCCATTAACCTAGTG	6.54673	6.63869	6.93047	8.00481	1.49812
5810189	ATP2A2	NM_170665	488	ATTGTTTTGGTTTGCTACTTCCCTCACCCACTTTGGCCTCCGTTCACCCC	6.51843	6.92577	7.04951	7.80828	1.49802
60703	RELL2	NM_173828	285613	ACCACAGGGAGCAGGGAGTATGTGAGTCTCCTTCATTGTGCTGATGGACT	6.01055	6.70625	6.56898	7.03909	1.49786
6560220	PTPN22	NM_015967	26191	TTGTGGGTTGCAATACAAACTGCTCTTGACAATGACTATTCCCTGACAGT	5.70495	6.00549	5.58236	6.44712	1.4976
3290008	NA	NM_152461	2081	ACTGACATGTGTGTGCCTGAGTGCCAGCCACCGTGTGAACTCTTTGGAGG	4.71187	5.61423	5.19434	5.45715	1.49753
5310521	GDF11	NM_005811	10220	ATGGTGGTGGATCGCTGTGGCTGCTCTTAAGGTGGGGGATAGAGGATGCC	5.64902	6.77823	6.83386	6.86968	1.49746
4880097	CLSTN1	NM_001009566	22883	CCAGCCACAGTTCGTGCACCCGGAACACCGCTCCTTTGTTGACCTGTCAG	4.0538	5.11692	5.30917	5.41101	1.49742
1740008	PIGF	NM_173074	5281	GTAGCACTTATAGATCTCTCCATGTACCCTGCAGGGGGCTTGGTACTGTG	5.06937	6.23567	6.83516	6.83361	1.49731
2470537	NA	XM_937203	648148	ACTACATAAGTGGCCATCAGCGCAACCCAGAGCTCCGAGGGTCCAGTGGG	5.32705	5.79362	5.24631	5.94442	1.49728
4260689	SLC25A16	NM_152707	8034	GAAGCTGGACATGGTGGGATGGGCATGTGGTCCCAGCTACTCTGGAAGCT	5.30931	6.50532	6.53321	6.50184	1.49726
4890722	CD28	NM_006139	940	CGTGTGCCACTTGCCCAGCTTCTTGGGCACACAGAGTTCTTCAATCCAAG	6.00385	6.69861	5.50751	5.97667	1.49688
60333	CHRNA3	NM_000743	1136	GCCCCCATGGCCTAATCACCTTTCCAAGGCCCCACCTTCTATCTAAGACA	6.49132	7.33201	6.46569	6.7889	1.49687
830377	S100A13	NM_001024212	6284	AGGATCTGTGGGGTCCTGGGTTCAGCACTCTGCCCTGCTGCCGCTGAGGA	5.66346	6.17557	5.44411	6.09589	1.49687
5910309	NA	XM_001131823	91074	GAGAGTCTCTGTGAGACTGTTTCACAGAAGGATGTGTGTTTACCCAAGGC	5.60035	6.19034	5.23517	5.80872	1.49668
6250162	FKBP6	NM_003602	8468	CCCAGCCCTGCTTCCGGCTGCGAATGTCCCTGAGTCAACACCAATAGAGA	5.33216	6.16773	5.5257	5.85367	1.49668
1710114	LYPLA2P1	NR_001444	285840	TGTTCCCATGAGCCTAGGATCCCTGTGACCCTCAACATGAAGATGGTGAT	4.91463	6.24731	5.83432	5.66509	1.49664
3370215	ZG16	NM_152338	123887	GAGGAGTAAGAACTCCCTTATCACTAACCCCCATCCAAATGGCTCAATAA	6.2931	7.5739	6.01097	5.89342	1.49653
7040152	SPN	NM_003123	6693	CGGGAGGTGGTGGAGTGACCTGGCCCCAGTGCTGCGTCCTTATCAGCCGA	6.18983	7.02178	6.10941	6.44012	1.49623
3400468	RAP1A	NM_001010935	5906	GGTGATTACCCTGTGTATAAGAGTATGTGTCTCACTGCACCTTCAATGGC	5.47824	6.6366	5.37268	5.37671	1.49609
7570100	NA	XM_931830	643813	ATGAAGAGGGCAAGCAATGTTTTTGGCATCCTGACTACAGTTACATGCAG	5.93239	6.24904	5.6751	6.52034	1.49583
4880086	EPN2	NM_014964	22905	AAATGGCGACTGGTCCCAGCCCTGCCTCACTTGTGACCGCGCAGCCCGAG	6.46417	7.18356	6.42519	6.86674	1.49534
7100343	NA	XM_938541	84841	ACTCGGGGGACAAGGAGGGAACTACAGTCAGTAACAGCAGCATGAGCCTC	5.70083	7.08642	6.56738	6.34227	1.4951
240039	NA	XM_932454	653303	CATTTCAAGTCCTTTTACGTATAACCATCCTTCGGCAAGCCCCGGTAGGC	6.33349	6.94504	6.47641	7.02517	1.49501
650300	CCDC86	NM_024098	79080	GGGAGCAGAGCTTTTCCCTAGCACCCACTTTCCCAAACCAGTCTCTGCAG	7.64701	7.8531	7.35661	8.3108	1.49499
7560170	NA	XM_497642	441864	GGGTCTGGCTGCCGTAATTGTGGTTATCATGGGAGCTTTCCTGGTGGAGG	5.77465	7.37949	5.90477	5.45993	1.49485
620047	BNIP3L	NM_004331	665	GAGCAAAACTGCACAAACTTGCACATTGGAAAGTGCAACAAGTTCCCGTG	5.87816	6.88935	5.79714	5.94572	1.49473
110639	MAPK14	NM_139012	1432	CCAGTGGGCTCTGGCGCCTATGGCTCTGTGTGTGCTGCTTTTGACACAAA	4.64712	5.85329	5.21026	5.16355	1.49457
20278	NA	CR743578		GAGAAGCTGTCTGCTGCAGGTGAGTCTGGATGATGGACAGTGACAAGCAG	5.5155	6.20843	5.94584	6.41231	1.49454
1300762	STEAP3	NM_018234	55240	CTGGCAGCAGCATCCCGAGAGCACATCATCTCCACAGCCTGGTAAATTCC	5.77614	6.56374	7.36563	7.73717	1.4944
3400092	TRPV5	NM_019841	56302	CACCGAGGCTGGGAGATCCTTCGTCAAAACACCCTGGGGCACTTGAATCT	5.90778	6.45271	6.05727	6.67047	1.49388
460762	NA	XM_372447	390282	CAGGGCCCCAGGGAATGCATCAAGAAGGGAAAGTGGGAACCAGAGCCGCA	5.90174	7.71138	6.11868	5.46713	1.49386
5700598	NA	BM678987		GTGCCCAGAAGTGGATGGAGGGAGTCCAGTTAGGAGACTCGTGTGGAAGG	6.03294	7.07666	5.93282	6.04716	1.49384
5550750	ATP6V1C1	NM_001695	528	CCTGTCAGCAAACATGGGAGAAATTGCATGCGGCAACTTCAAAGAACAAT	5.4561	6.06937	5.69379	6.23789	1.49349
2970129	IKBKAP	NM_003640	8518	GGCACAAGCGATTCACGTAGGATCTGCCCCTGTGACCAAAACACCTCCCA	5.76534	6.18383	6.10555	6.84414	1.49334
6060241	NA	XM_945231	649214	GTGTTTTGTTGCAAGAAAAAGTTGCAGCTGTTTTGTTGACATTCTGAATG	5.77454	6.3694	5.38967	5.95156	1.49317
7560338	DDR1	NM_001954	780	TGGGCCCTGAGCGGGACTGCAGCCAGCCCCCTGGGGCGCCAGCTTTGGAG	5.83082	6.84155	6.15888	6.30489	1.49316
2450326	NA	XM_936157	642047	GCACTGCCATTACAGACCTGAACAATGCGGGGTGGTGTTGGGATTGCCTG	5.9123	6.95357	6.08412	6.19955	1.49314
4010196	GATA2	NM_032638	2624	TGGGTCCAGTTGATTGTACGTAGCCACAGGAGCCCTGCTATGAAAGGAAT	7.4258	8.17615	8.28935	8.69555	1.49306
990577	ETV4	NM_001986	2118	GCGCTTCCCAACTTCATACTGGCAGGAGGGTGAGGAGGTTCACTGAGCTC	7.80579	8.15227	7.55773	8.36727	1.49279
990601	NA	XM_001128034	731000	CTACCACTGCCCCTGCCAAAGCTACCACCAGTTGTGTCAATGCTATCCAC	6.39521	7.11715	6.30682	6.74013	1.49239
2030674	PIGW	NM_178517	284098	GCTGGGATTACAGGTGTGAGCCACCACACTGGGCCAATGCTTAATATTTT	7.30036	7.98258	6.74142	7.21412	1.49222
3290273	NA	BX111153		TGTTCTTTCTCATCTGTCCCCAACACTAGGCCCTGGAATGTGGCTACCCC	6.1916	7.0335	6.4192	6.73214	1.49218
2810735	NA	XM_930310	645238	ACATGCCTATGCATTTTGTTTATTCATTTATAGTAACAAGATATAGTGAG	6.50537	6.88061	6.45575	7.23521	1.49211
780500	CAB39L	NM_001079670	81617	CCTTGAAGAGCTCCCCGGCCCCTGTCACAGTCAGTCGTCTCATTTGTCCA	6.65349	7.04385	6.2613	7.02548	1.49202
5550273	KRT83	NM_002282	3889	TGTGGCTGGGGAATAGACCCATTCCTTCCCCTGTCTCAGCCTTCAGCCCC	5.2034	6.2406	5.61566	5.73294	1.49199
6130192	NA	XM_927827	390211	CAGCAGAAGACAGCTGGGAGCAACATGGACAGCGTGTTTGAGAGCCACAT	5.94465	6.92143	6.02549	6.20298	1.49188
6510653	KATNAL1	NM_032116	84056	CGCACCCCATCTGGACCGCATCGCTGAATGTGCCCGGACCTGCGCCTTCT	5.16231	6.42071	5.70449	5.60019	1.4918
780504	NA	NM_001013738	442535	TTTTCCCGTGTCTGGACTGTGTGTCTTACTTCTAAAGGTGCACGTACTTC	5.00713	5.78701	5.4648	5.83894	1.49175
3170132	ENAH	NM_018212	55740	CTGGCCCTGTCACTGTGGTGGATCAGTGGACCTGCTGAAGTCACTGGACT	6.0226	6.93434	6.63585	6.87809	1.49173
1990131	NA	XM_496582	440895	CTACACAGTTGGTGCCATTTGCGGAGGCCCACCCGCAGCGGTCACGTGAA	5.76709	6.98442	6.64186	6.57848	1.49172
4760379	NA	BQ006080		CTGTTGGTCACAGGGCCATCCCAAATTCAAGGGGAGTGGAATACACAGGG	6.05764	6.81784	5.75672	6.1503	1.49163
4260289	IL4	NM_000589	3565	CTCCTGGAAGAGAGGTGCTGATTGGCCCCAAGTGACTGACAATCTGGTGT	5.37027	6.20051	5.32945	5.65221	1.49123
7560504	NA	AI003576		AGTGTTTTGGGAAGGAGAAGCATTAGTGGGACTGGGGTGCCTCCATAGGG	5.78486	7.69556	6.88663	6.12879	1.49115
6180162	NA	XM_941407	652082	CACTCAGGACACCAGAGAGCGATCAGAACACCAGGGGGCACTCAGATCCT	5.57999	6.21579	6.31391	6.83089	1.49111
4200022	NA	XM_931068	407975	GCCTCTCAACTGAGCAGTAAAGGTAAGGAGAGCTCAATCTGCACAGAGCC	5.44869	6.84864	6.53648	6.28841	1.49065
510424	TSGA13	NM_052933	114960	TATCAAAAAGGCCACGGTCATCGGGTGAACACAGACCCCTCAGTCCTCCC	5.74325	6.08912	5.33734	6.14316	1.49055
780523	NA	XM_944131	650280	GAATACTGGGCGTTCAGGCAGCGGGAAATCCGGGTCCTTGCGTGTTGTGA	5.84878	6.24648	6.00917	6.7622	1.49005
1570056	MYO5A	NM_000259	4644	GAGCTGTTGTTAGGAAGGCACCAAAGAACCTCCTCTGCACTAAACAGGAG	3.5054	4.60615	5.60346	5.65291	1.48978
1410465	UGT1A9	NM_021027	54600	GATTCCCAGCTGCTTGCTCTCAGCTGCAGTTCTCTGATGGCTTGCACAGG	6.54166	7.64369	6.63723	6.68534	1.48975
4830520	KRT80	NM_182507	144501	GAGGGTGCTGATTGGTGCTTTTCCTCAGGCTCTTCATTGGTTTCCAAGGG	5.93788	6.45249	6.00719	6.6424	1.48958
730576	SPRY4	NM_030964	81848	GGGCATCCTGCGAGCCTCACTAGCCTTCTGGTTCATGCCTTTGACAAGCA	5.59266	5.7948	5.88219	6.82967	1.48948
4120561	LIMK2	NM_001031801	3985	AGGCCAAGGACCGCAGTCCTTCAGTAACACCAGTGTAAAAGCTTGAGGAG	5.5994	6.47833	5.77342	6.04411	1.48948
6510201	PPAN-P2RY11	NM_001040664	692312	AGGGCGGAAGCGGAAGCGGTGGGAAATGGATCGAGGTGCCAAGTCCTGCC	6.18818	6.56922	7.30141	8.06978	1.48937
3710128	NA	XM_940483	648816	CCTGCTTTCTCTGCCTATATACTAAGTAATCCACATGAGATAGTCCCATG	6.07109	6.50055	6.08392	6.80353	1.4892
7570367	GPR65	NM_003608	8477	CTAGCATGTGAGGGGACTAAGTGTTCTCAGAGTGATGTTTTAATCCAGTC	6.71523	6.93474	5.28583	6.21537	1.48919
3390504	RAPGEF6	NM_016340	51735	TTCTGCAGCATGCCTCCCCCACATCTCATAGCACCAGGTTGTGTCTGACC	5.11175	6.06317	6.26004	6.45738	1.48904
2450382	TNPO2	NM_013433	30000	CTGTGCTGGGGATTGGCGCCGAGGTGGCGTGAGATTCCACTTGTGTAGAA	6.10492	6.85379	6.25348	6.65334	1.48902
6560148	TCEB3	NM_003198	6924	AACCTGCGTGCCACAGCCCCGCCTCCCTGCCTGGAGCACACTTTAGAATT	6.5301	6.60936	6.3314	7.40076	1.48897
4570546	LEAP2	NM_052971	116842	CCAGGGAAAGAAAGGACAGCAGTCACCTCCGACAATGCTCCGTTCTATGG	5.45672	6.3195	6.82891	7.11455	1.48886
6420196	WWOX	NM_130844	51741	ACTGTTAAGGAGCTTCAGGGAAAAGGGTCCAGGGTTCCCAGTAGGGGCCG	6.43388	6.96397	6.23742	6.85545	1.48871
6510220	NA	XM_944179	650407	GCTGGTAATCCATGAATGCCGAAGAGTGTGGAGAACTCCAGAAGGACAGG	6.31616	7.01627	6.42163	6.8696	1.48869
7510463	PCDHAC1	NM_031882	56135	GAGACTTTCTCAGACTTATCTCTATCGGGCCTCTCTGGGACTTGGTTCTG	6.33475	7.10658	6.10253	6.47867	1.48863
2490131	OR13G1	NM_001005487	441933	CCACTTCTTCTGTGAGATACCCCCATTGCTGGCTTTGTCCTGTAGCCCTG	5.20253	5.967	5.49504	5.87815	1.48843
4830170	NA	XM_940432	651301	GGTATGGACGCGCTGCCTTCGTCCGCCTTCCTGCTTAACAACCTGCTCGA	5.64788	6.58246	6.14852	6.36144	1.48839
7100193	RTCD1	NM_003729	8634	CAGGACCAGTTACACTCCATACGCAAACCGCGATACATTTTGCTGAACAA	6.31229	6.55868	6.46621	7.36697	1.48821
6100446	NA	BC064139		CTACACCCACATCCATTGTCACTTTTTGTCTATCACCTGGGCTTCAAGGC	6.03942	6.78445	6.05908	6.46113	1.48817
1440240	NA	AI809985		GCCCTCTCTCCTACTGCCCACAGCCCACAAAAGCTGTGACATGTTGAGGC	6.26178	7.36118	6.51294	6.56045	1.48808
1190706	SLC39A13	NM_152264	91252	TTCCCCATTGAGGTTGGGGTAGGTGGGGGCGGTGAGGGCTCCACGTTGTC	5.1713	5.81691	5.50376	6.00411	1.48759
1570097	NA	BM973882		CGTGACAGGGAAGCAGAACAGGAGGCCAAGACCAGCCACACACTGCGAGA	5.97674	6.93793	6.30645	6.49058	1.48726
6480274	NA	XM_001130291	730995	CCTCAGGGACCGCTTGTGCTCGGATGGCTTCTTATTTCCCCAATACCCCA	5.29647	5.86236	5.42314	6.00239	1.48717
4180139	NA	XM_001128983	1642	GTGTTTGTCGGGTCTCGCCTGGGTGACTCCCAGCTTGTGAAGCTCAACGT	5.31718	5.78634	5.39237	6.06829	1.48714
6330730	SNAI2	NM_003068	6591	AGGATTTCCCATAGGAAGAGATCTGCCAGACGCGAACTCAGGTGCCTTAA	5.95327	6.13238	5.30155	6.26705	1.4869
6840468	HAL	NM_002108	3034	CCCCCAAATGCTTACATGGGAGTTTGAGGTTAGTATTTTCACTTCCTTGG	5.60751	6.38818	5.00748	5.37108	1.48672
1690102	CSHL1	NM_022579	1444	GGCTCCCGGACGTCCCTGCTCCTGGCTTTTGCCCTGCTCTGCCTGCCCTG	5.95651	7.12047	5.9486	5.92865	1.48659
7330484	NA	XM_940033	650943	GTGCTGCCGCTGCACCTGGAGTCTTTTGATACTCAAGATCATGACCTAGC	5.73198	6.40224	5.88427	6.35783	1.48649
6580372	ZFYVE27	NM_144588	118813	GAGGCAAGGGACCCATCCTAGGCCCGCTTTCTTGCCGAGCCAAGCAGCTT	5.47223	6.61753	6.66786	6.6662	1.4864
6960630	CD97	NM_078481	976	GGGCGCTTGTCCCATCCTGGACTTTTCCTCTCATGTCTTTGCTGCAGAAC	4.27217	5.3221	3.55785	3.65133	1.48628
4810709	CSNK2A1P	NR_002207	283106	TCTTCAGTGCCAACTCCTTCACCCCTTGGACCTCTGGCAGGCTCACCAGT	5.82413	6.26123	6.05512	6.7614	1.48626
3390341	NETO1	NM_153181	81832	TCTTTACCTCTCCCAACTATCCCAGCAAGTATCCCCCTGACCGGGAATGC	5.8006	6.67302	5.89132	6.1617	1.48596
5890500	PGAM4	NM_001029891	441531	CCCTCCTATGAGAGTCCGAAGGATACTATTGCCAGAGCTCTGCCCTTCTG	6.59952	6.7254	5.8329	6.84964	1.48587
7200446	RNASE11	NM_145250	122651	TTCAAGCCAAGTCTTGATACCCTGGGGCTGTGGGAGAGGAATGGCAAGCC	6.18887	6.44655	5.32279	6.20766	1.48584
2650445	NA	XM_374766	399715	GCACAGGGCTCTGGCCTTGGAGAAGGGATTTCCAGTTACCGCAGTGTCAC	6.7184	7.90803	6.63806	6.59077	1.48573
1230563	NA	XM_378454	283547	GCCTCATGTCTCTGCAGGGTGGACATAGCTCTAACTCTCTGAAGCTGAGT	6.24092	7.31012	6.0969	6.1699	1.48566
7510091	TSNARE1	NM_145003	203062	CACTGACCCCACTCGCCCCTGTGTCGGCCCCAGCTGAGCACCCGAATAAA	5.61414	6.14077	5.65507	6.27053	1.4856
1850519	FBXO2	NM_012168	26232	CTGCGGGCTGCGCGAGTCCCGGGGCGGCGAGTCCCGGCGCTGTCCGCGTC	5.80588	6.43296	6.16735	6.68207	1.48545
7200373	S100A1	NM_006271	6271	CTCTTCCCCCTGCTTCCACCTCACCCCACTTATCCCTCTCCATAACCCCA	5.39162	6.3452	5.43246	5.62025	1.48523
5960382	NA	NR_002823	389756	GGCATCATCTACCTGGTCTTCATTGGCTCCACCATCCCACGGGAGCCCCT	5.75779	6.32472	5.65201	6.22628	1.48514
2850543	CRX	NM_000554	1406	ACGTTCTACGTCCTAAAGCCAGGAAGAGTGACAAGGCAGGTGGGGACAGA	4.80986	5.87065	5.7977	5.87777	1.48497
3060523	NAMPT	NM_005746	10135	AATCCTGCGGCAGAAGCCGAGTTCAACATCCTCCTGGCCACCGACTCCTA	4.19816	5.26343	3.93572	4.01086	1.48473
3180561	NA	AW780096		GGGGGGAACTTGTAGATATTGCAACGCATCATTCAGCGGTGAGCATTGCT	6.45552	6.8899	6.06771	6.77359	1.48466
7050288	C20orf7	NM_024120	79133	GGTATGGGTGAGAGTAACTGTGCTTGGAATAGAAAAGCCCTGCTGCATCG	6.89871	7.35078	6.82254	7.51061	1.4846
1980528	TIRAP	NM_001039661	114609	GCAGAGCTGCCTACCCACCTGAGCTCCGATTCATGTACTACGTCGATGGC	5.73692	6.97313	6.23477	6.13858	1.48453
270703	TMEFF2	NM_016192	23671	CTAAAGGGAGCATGTTTCACAGTGGCTGGACTACCGAGAGCTTGGACTAC	4.95908	6.2856	6.31277	6.12586	1.48432
6940458	ZNF175	NM_007147	7728	ACACCAGGAGTCAACAAACTGTGGCCATTGGCCAAATATGGCCTCCCAAC	5.748	6.32812	6.38049	6.93995	1.48431
2940278	SPATA5	NM_145207	166378	GCAGAGAGGCAGCTCTTCTGGCTCTGGAAGAAGGCATTCAAGCCAATCTC	6.22712	6.6531	5.42007	6.13294	1.48393
5270451	C12orf11	NM_018164	55726	GGGATGGAGACAACAGAAAATGGAAAAGCCAGCCGGCAGTGAAGAGTGAC	7.81943	8.2255	7.68922	8.42166	1.48376
7000307	ACSL4	NM_004458	2182	GTCAAACACTTGTGACTTTTGCTTTAATTCCATGAATGTTCCTGCCTCCT	6.18405	6.9625	6.59544	6.95486	1.48343
5290075	NA	XR_001000	60674	GCACAACTGGTTTAAGGCAATCTGTCCCAGGGAAACAGGACCAAGGGGCC	6.16996	7.08629	6.36006	6.58139	1.48332
6760450	CAPS	NM_080590	828	CCAGGTGTGGAGCGAGGGGCACAGGGGCATCCTAACCTCAGAAACTGAAA	3.95748	5.20394	5.37244	5.26343	1.48321
7550014	NA	NM_012436	26206	GAGTCACTGTGTGCATACCCCATAACCTTTCCTTGGGATTGCCCCTATCC	6.00385	6.93399	6.20369	6.41092	1.48317
730521	ROPN1B	NM_001012337	152015	CTGGGCAGAGCTAACACCTGAGCTGTTAAAGATCCTGCATTCTCAGGTTG	6.24857	7.17273	6.45401	6.66718	1.48315
670121	NA	XM_926455	653198	TCTTGGTGCAAGTGGGAGCATTCCAGTTGGCTTTTGAGTGGATACGTGCA	6.26881	6.43244	5.75889	6.73256	1.48314
5810463	NCRNA00230A	NR_002161	401630	CCTTGCTTCCAGCGATTCTCCTGCCTCAGCCCCCCGAGTAGCAGAAATTA	6.71236	7.10568	6.23467	6.97833	1.48297
5340059	NA	XM_938862	116064	CCCCCTCCCCCAGGACGTACAAAAGATCTTATATTAACCAATCCTCTGTG	7.10936	7.37496	6.83399	7.70444	1.48249
4250136	LTB4R	NM_181657	1241	TGGTGGAAGGAGGCGCACTTTCCTCCTGGCAGAATGCTAGCTCTGAGCCA	5.31879	6.42054	5.78368	5.81787	1.48244
1030221	NA	XM_943575	649091	CATATCCTCAGGCGGTTTGGCCACACAGAATGCCCGGAACGCCCAGAATG	6.79245	7.24856	6.32557	7.00511	1.48229
1450452	TTPAL	NM_024331	79183	ATACTTGAAACCTCTCTGACCAAGAGCCTCTGATGGAGTGGGAGGTGAGC	5.81477	6.42234	6.61176	7.13911	1.48191
1340408	UGT1A7	NM_019077	54577	CCTCTTTCCTATGTCCCCAGACTTCTCTTAGGGTTCTCAGACGCCATGAC	6.64865	7.48962	6.78742	7.08078	1.48161
2030367	UBXN11	NM_145345	91544	GCAGTGGTGCCAGGCGTTGCTCTTACCTGTACCATAACCAGGAGGCTGAT	6.35789	6.62945	6.04898	6.91169	1.48158
2750040	ZNF526	NM_133444	116115	GGAGGCTGAGGCGGAGGCAGGATTGCTTGATATGAGGGAGATTGAGGCTG	5.16697	6.58404	6.74424	6.46135	1.48153
7100215	TSC22D2	NM_014779	9819	ACCTGGTGCGCATGAGTGGGGTCTTTAAGAGTTTTGGTGGCTCTCCCATG	4.71787	5.14775	5.23001	5.93417	1.48146
4290634	NA	XM_932308	644690	CGTCCCCTTGCCCACCGGGTCTGGGCAGTCCAGAACGCTTGGTTCAGAAT	5.45613	6.58975	6.74606	6.74636	1.4814
6420189	XPO6	NM_015171	23214	AGGCGCACGTGGCTCATGGGGCAGAATTGCCAAGGACAGCTCACGACAGT	6.4822	6.75325	6.6889	7.55139	1.4812
2030619	NA	XR_019152	644584	TGCAGCCAGTCACTGCACCTCCGTCCTACCCTCCTACCAGCTATGATCAG	5.53479	5.95906	5.28021	5.98942	1.48117
6350341	SDHAP3	NR_003263	728609	CGGGGATGTTTAGCTTGAATTGCACCTCTCAGTCTGTGTGCCACGGCCCC	5.40633	6.31554	6.0125	6.23649	1.48103
7560528	ZSCAN4	NM_152677	201516	CATGTCCCTTTTGTAAGACAAGCTACCGCCAGTCATCCACATACCACCGC	5.76087	6.61674	5.66838	5.94565	1.481
2340435	NA	XM_496115	440338	TCGAGAGGCGGCCGCAGAGGCTCCAGCGGCGGCCGAGCGGCCGAGCCCGG	6.32885	6.47764	5.62314	6.60746	1.48098
5220097	ALAS1	NM_000688	211	CCTACGGATTGCCCCCACCCCTCACCACACACCCCAGATGATGAACTACT	5.03248	5.55297	6.36526	6.97783	1.48096
3800477	NA	BE407125		GAGCTCCTCAATCTGGATGCACAGTTTCCCGGGGGGTTTTCACCCTACCT	5.36315	6.4986	6.21674	6.21427	1.48092
4610598	TMEM164	NM_032227	84187	GACCATGACCCACGGGAAGCTGGTCATCCTGTTCTCATACATGGCTGGGC	6.04392	6.8974	6.97959	7.25894	1.48084
2000091	RSPH10B	NM_173565	222967	GTGGAAAGCTATGAAGGGGAAAAGGTTCGTGGGCTGTATGAGGGAGAAGG	6.07601	6.72481	5.48007	5.96393	1.48075
770142	YIPF6	NM_173834	286451	TGGAGTCACCGTGGTCCATTTGGGTGACAACCAGTGACTTGGGAAGCACA	5.20229	5.81047	5.81078	6.33493	1.48058
7560592	EIF5A2	NM_020390	56648	GTCTTCCTCCCCAAAAAGGAAACAGTTTAGCATTGTCTAAATTCAGTGGC	5.41613	6.38991	6.71225	6.87016	1.48025
5270520	FAIM3	NM_005449	9214	CTCGGGCATCCTTCCCAGGGTTGGGTCTTACACAAATAGAAGGCTCTTGC	3.24009	5.09257	3.5438	2.82218	1.47983
580477	NA	BP396343		CACACAGAGAAATCCAAACTCCCCATCAGGACCCCAGTCTTCCCAAACCC	6.24452	7.26089	5.84908	5.9632	1.47964
2850014	EXOC6	NM_001013848	54536	TAGGGGCCTGTCGAGCGATGTTGGAAGAAGAAACAGATCAAACCTATGAG	6.20722	6.72577	6.34174	6.9531	1.47934
730035	RAP1GDS1	NM_021159	5910	GATAGTTTAGAAGGATGCTTGGATTGTCTGCTTCAAGCCCTGGCTCAAAA	5.24911	5.19311	4.64913	5.83477	1.4792
2100452	NUP35	NM_138285	129401	GTCCAGCAAGTATCGGTCAGCCACGAAAGACGACATTATCTCCTGCCCAG	7.18346	7.21476	6.94461	8.04286	1.47916
3830475	LSM12	NM_152344	124801	AAACTTACAGTATGTTTCAGAAGTGGAAATAATTAATGACCGAACAGAAA	5.33145	5.9531	5.4168	5.92463	1.47912
3800403	APOC2	NM_000483	344	AAGGGAGAGGAGTAACAGCCAGACCCCCCATCAGTGGACAAGGGGAGAGT	6.49637	7.64286	6.62317	6.60574	1.47891
1510468	GRPEL1	NM_025196	80273	CAGTCAACAGCGGCTGAAACTGACCACTGAGAAATGGGTGTGGGCACTGA	6.81933	7.06771	6.07286	6.95347	1.47887
5550195	MMS22L	NM_198468	253714	TCAGAGCAGAAATGGGGCCTTGGCAGGAATATAGCACAAAGGGAAGCCTA	6.60607	7.36939	7.16791	7.5334	1.47878
2850092	BBS7	NM_176824	55212	CTAGGTCACTAGAACGTCATTGTGTTTTTTGTTGGTTGCCACAGCTTGGG	5.32548	6.24667	6.0867	6.29411	1.47867
5090025	C12orf66	NM_152440	144577	CGGCAGGTGTTCATGGGAAGTAGGTGGATCAGTGAAGGCATAATGGGCTG	5.05514	6.05573	6.35808	6.48592	1.47858
4290279	ACLY	NM_001096	47	CTGTCAGGATGGGGTCTTCCTCATTGTAGGGCGTTAGGATGTTGCTTTCT	6.4898	6.90987	6.38097	7.089	1.47841
6270615	GSDMB	NM_001042471	55876	TACCAGTCTGTCCTCACTGCCATCGCCACTACCATCCTGTCACCAGTGGG	4.22242	5.29473	5.39236	5.44798	1.47833
6770639	NDEL1	NM_030808	81565	CCCCAACTCCACCCCTCACAGTTTGGGCCTGTTTCTGGCAAAGAGTCAGG	4.76606	5.75472	6.25963	6.39882	1.47829
3190092	LDHA	NM_005566	3939	CTGGTTAGTGTGAAATAGTTCTGCCACCTCTGACGCACCACTGCCAATGC	6.96844	7.24591	6.73859	7.58886	1.47823
3850192	ACRC	NM_052957	93953	GTGGCAGGTTGAGAGAGGAGAATGCTGGAAAGAGGACAAGTTTGAGAGGC	4.77414	6.15082	5.03414	4.78508	1.47817
3460039	RUNDC2C	NR_002939	440352	GAGCTGGGGAGTTCAAGACCAGCCTGGGCAACATAATGAGATTTCAGCTC	4.85189	6.26682	5.43475	5.14733	1.47811
50608	MTFP1	NM_001003704	51537	CCCTGGCACCTGGGTGGGTTTGAGCTGGACAGAAGCTTAGAGACAAAGGC	7.07934	7.77392	6.71659	7.14942	1.47806
3890431	AGAP3	NM_001042535	116988	CTCTCTGTCCTTGCTCTTTTGTAAGGGGCGGGCCCGGCTCAGTGACCTGT	6.80969	7.55233	7.1898	7.57356	1.47754
1780050	ZDHHC20	NM_153251	253832	CGGAAAGCCTTTGTACAGTTCCTGGGATTCACAGAAGCACTACTCCAGAG	6.68752	6.85274	5.4899	6.45107	1.47754
5720603	NA	AY063454		CTACAGCCTAAGACACCCTGAGCCAGAACCATCCAGCTAAGCCCCTCGCA	5.92521	6.0456	5.80121	6.80695	1.4774
1260209	NA	XM_937208	83901	CTGCTGCCAGCCTTCTTGCTGCTGATCAAGTCCCAAGAGAACCACCATAC	5.85701	6.69385	6.08342	6.37266	1.47738
360735	PGK1	NM_000291	5230	CCATGGAGGAAGGCTCTGTTCCACATATATTTCCACTTCTTCATTCTCTC	6.4686	6.92919	6.0664	6.73143	1.47714
5910575	NA	AW293859		CTGGGGCTGCCATCGACTTGCTGTGTGACTGTTCTCTGAGCCGACTTCCT	6.07954	6.50048	5.76166	6.46546	1.47669
6650376	S1PR2	NM_004230	9294	GTCTCCACCCTGAATTCCCTGCTCAACCCCGTCATCTACACGTGGCGCAG	6.23836	6.84249	6.31473	6.83518	1.47661
4490044	LRFN4	NM_024036	78999	GGAGTCCCTCCCTGGTTTTTATTCTCAGTACCTCAGGCTCCCCTGTGTAC	7.38214	7.80671	7.24263	7.94242	1.4765
2600670	NA	NM_152675	201252	ATTCAGTGGAGACTCAGGAGGAGCCACACCGTGGGAACAGGGCTGATGCT	5.63949	6.36888	5.5888	5.98347	1.47635
4670338	PLSCR2	NM_020359	57047	TCTACCCAGGACGTCAGCATGACTACCTAGTCCCACCTGCTGGCACAGCT	5.77011	6.38625	5.93172	6.4393	1.47617
2490377	C17orf71	NM_018149	55181	CCCCCCTAAGGAAAATGTGCAGTTAATGAGCTACAAGGTGCTCCGTGGGG	7.36306	7.70789	7.49788	8.27662	1.47609
2340717	TINAG	NM_014464	27283	GCAGTCAAACTCACTGGATGGGGCACACTGAGAGGAGCACAAGGGCAGAA	5.62929	6.9392	6.82366	6.63728	1.47607
6110484	GEMIN5	NM_015465	25929	TTCCCAGATGTGCTGGAGTGCTGCCTCGTCCTGCTTCTCATCAGGTCCCA	6.50527	6.80213	7.18212	8.00863	1.47599
4590689	NA	AA694065		CAGGGCAGTGATGGACCAAAAACACAGACTGCAATGGCTTGAGGAGGGAG	5.75325	6.39566	6.16818	6.64914	1.47599
6650044	KRR1	NM_007043	11103	CCCATCAATCATCTGGTCCTCTGGGTACTGGTGAGCATCCCTGGTCTTCA	4.82477	5.52862	6.06247	6.48154	1.47576
4920358	NA	XM_935731	641964	CTCTGGGAACAAGTGGGAAGAAATCTTAAAAGACATCATGCACAAGGGCA	6.30847	6.2533	5.72854	6.90653	1.47571
4210653	CRIPAK	NM_175918	285464	ATGTGGAGTGCCCGCCTGCTCACACAAAGCCCTGGCATGGTGGTTCTGTA	4.53088	5.59571	6.28199	6.33993	1.47569
6900242	CCL25	NM_005624	6370	AGGTGTGTGGGAACCCCAAAAGCAGGGAGGTGCAGAGAGCCATGAAGCTC	5.78953	6.05627	4.98248	5.83833	1.47559
460168	XCL1	NM_002995	6375	CCAGTCTTCACTGGGTTCCCATTCTGAGGGTCCACTACTCAAAAATTTGC	5.43118	6.71076	5.9845	5.82739	1.47553
2900465	NA	XM_933715	646574	CGGGGGAGCGTCCGCGTCCCTCGGAGTGTCCAGGCTAGCGACCGAGACAC	6.16736	7.15107	6.58033	6.71905	1.47551
6420274	NA	XM_942545	652846	AGATGAAATTCATCACCATCCTGTGCACGCGCAGTGCCACTCACCTGCTG	5.7811	7.02633	6.23049	6.1076	1.47547
6550474	OLA1	NM_001011708	29789	GTGAGACCCTGTCTCCAAAGAGAAAGAGAAACTTGAGAAGGCTTGTGCCC	5.26128	6.41075	5.8583	5.83102	1.47539
5260575	DENR	NM_003677	8562	AGTCCAGGTTCAAGACTAGCCTGGGCAACATGGCAAGACCCTGTCCCTAT	4.24544	5.70995	5.38497	5.04218	1.47515
2940209	PLEKHG5	NM_001042663	57449	GCTCTACCTTGAAGTGGTTCTCAGGGTTGGGGCGAGAGTCGGGGTGGGGA	5.77212	6.6043	5.75715	6.04651	1.47506
4280259	NYX	NM_022567	60506	AAGACAAAGGGTGGCGGTGGTTCCTGGGGTCTGAGATGTGTTAGGAGGCG	5.52359	6.06249	5.93838	6.52084	1.47496
6510491	OR2AT4	NM_001005285	341152	TGTCCACATCCTGGCCTCAGTGCTTCGCATCAGTTCCCTAGAAGGACGGG	6.40423	7.32246	6.31595	6.51873	1.47479
2570239	PDDC1	NM_182612	347862	AGGCCGACCGGCACTGGCAGCACTTTCCTGTTGAAGAAATCTTCCTGGCG	5.84106	6.92196	6.79029	6.83038	1.47478
5310678	NA	NM_138998	10212	AGCACCACCAGGAGCCCAGTGTCTGACGGCCTCCACTTGTTTCTCCTGCA	5.67281	6.44824	6.47517	6.82061	1.47471
5690474	NA	XM_927957	644865	GGGCCGCCCAGGGGCTGGACTCCGCTCTGACTGCCCCGAGCCAAACATCT	6.11139	6.25139	6.01447	6.99523	1.47466
10592	EFCAB4A	NM_173584	283229	GTGTGTGCCCTCTGCCAGTCTTCGCTCTGTCCCCGTTCAATCAACCCCAT	4.11427	5.14843	4.15307	4.23959	1.47462
2260497	NA	NR_003192	440957	GCCTCAGAAAGACAGTATCAGAGAAGGCTGGAAGATGAATGAGACTGAAC	5.8729	6.89146	6.1367	6.23856	1.47448
1570392	IL21R	NM_181078	50615	TGCCACCCCCAGAAGCCCATCAGACTGCCCCCAGCACACGGAATGGATTT	5.26747	6.06239	5.59811	5.92359	1.47447
1850082	SYNPO2L	NM_024875	79933	GACTGAAGGGCCAGGACAGTTTGCATGGGCTGAGTTATACCAGCTAGACC	5.31377	5.97673	5.46704	5.92415	1.4743
3370110	RPS6KA3	NM_004586	6197	GATTCACCTGGCATTCCACCTAGTGCTAATGCACATCAGCTTTTTCGGGG	5.08823	5.61843	5.05301	5.64284	1.47428
2490500	PIH1D2	NM_001082619	120379	CGAAGCAGTACTATGAGCAATCCAGATCACTTTCCTCAACTGTTACTGCC	6.77262	7.19508	6.15885	6.85635	1.47425
4480523	PIK3CB	NM_006219	5291	GAGGCGCTCAGGGAAAGCTGGACTACTAAAGTGAACTGGATGGCCCACAC	4.60593	5.1643	6.08877	6.65016	1.47415
620181	PHKB	NM_000293	5257	CATCATAAAAGCAAAGTCAGCCAGCTGATATTTTGGTTCTCAAAAACTGC	5.77028	7.25714	6.49194	6.12411	1.47377
5220731	TXNL4B	NM_017853	54957	CCATGAGTCTTGCTTTTGGCTCATACAGGAGAGAGGGAAGGCTGCCAGGC	5.90706	6.89435	7.14888	7.28036	1.47364
870626	INS	NM_000207	3630	ACCCGCCGCCTCCTGCACCGAGAGAGATGGAATAAAGCCCTTGAACCAGC	6.5851	6.7394	6.1008	7.06516	1.47358
6960079	AMOTL2	NM_016201	51421	AGATAACATTTCTTGAAGGCTGGGAGGGGAAGGAGGGCCTGGCAGATGGC	5.96152	7.15041	6.88093	6.81069	1.47358
5820482	NA	XR_018004	153684	AATCCCCCTAAGAGGCTTACAGACCCTACCAGGAGCGTTCCCACGCGAAC	4.8029	5.87779	6.04253	6.08462	1.47273
4570343	TAS2R38	NM_176817	5726	GGACAATGAAGGTCTATACCAGAAACTCTCGTGACCCCAGCCTGGAGGCC	4.61594	5.07617	4.79246	5.44898	1.47261
5570274	OR1L4	NM_001005235	254973	TCCCACCTCACTGTAGTGGTCCTGTTCTATGGGAGTGTCATCTATGTCTA	6.0591	6.87086	5.98673	6.29168	1.47259
2750575	NA	CR592039		CAAGCCTGGCAGTAAATCCGAATATCCAGAACCCTGACCCTGCCGTGTAC	5.3294	6.90188	6.20667	5.75083	1.47255
3850593	SNX7	NM_152238	51375	CGTGGGAGTCATTCCTTACATCACAGACCAACCTTCACTTGGAAGAAGCC	5.47858	5.79673	5.25771	6.0561	1.4725
6270484	NA	XM_944004	4810	TCCTCCACATTTTTCAGAAACAGGACCCCCATCTCCACCCCCAAGCAGGC	5.7923	6.35681	6.12339	6.67486	1.47222
5390128	LGI2	NM_018176	55203	GGGCCTCTCTGGTATGGGCAATAGGCAAGCTCCTGGGGTCTGGTTATGTG	4.7094	5.90888	5.80868	5.72485	1.47205
2750438	NA	XM_933205	645850	CAGGTCATGTGCCAGGTAGCTGGGAAATGAATACTTCTATTTTCTATTCT	6.18007	7.25808	6.38211	6.41944	1.47189
4890133	NUFIP2	NM_020772	57532	CTTGTGTAACCACTTGTCGCCTTAGGGCCAGATTCCCCTCTCTAGTCCCC	5.09154	5.66511	4.90684	5.4484	1.47178
1440020	MVD	NM_002461	4597	AGGGCTGAAGGGCTTTCTCACCCCAGCTCTGGCTATGCCCAGTTCTCTGA	8.44874	9.18935	8.44203	8.81643	1.47172
4570152	ABCA12	NM_173076	26154	TCCAGAGCACCCAAGTTCCAGAAAGAAGGCATGCATCACTAGCCACAGTA	5.7153	5.80331	4.49566	5.52225	1.47151
1580010	OTUD3	NM_015207	23252	GTCAGTCTCCTTTACAGAGGGGTGGATGTATCCGTGGAGGAGGGGCCTTC	5.98092	6.78722	6.65526	6.96338	1.47142
2350451	MAP4K5	NM_006575	11183	GGGTTGTCGTTTTGGAAAGTAGGCCAACAGAAAATCCTACTGCACACAGC	4.8511	5.46504	6.08046	6.58081	1.47135
430523	NA	NM_001001651	112950	TGCAGGAACCTCAGGATTACAGCAGGTGCAGATGGCAGGAGCTCCAAGCC	6.86493	7.40826	6.95537	7.52601	1.47119
6860095	LSR	NM_205835	51599	TATGATGGGCGGCTACTGGAGGAGGCTGTGAGGAAGAAGGGGTCGGAGGA	6.04351	6.90982	6.06146	6.3091	1.47118
6220026	MAPRE3	NM_012326	22924	ACTCCCTCCAGCAGCCTGGTTCACCACACAAACTCTGCCTGGACCCCATT	5.32159	5.72802	5.1456	5.85256	1.4709
5550047	NA	XM_933354	646040	CCCCACCCGAGCGGCGACGCCAGCGCTGACCCCAGGCGTGTCCCGGCCCC	6.47293	7.59025	6.54074	6.53664	1.47081
670482	GGA1	NM_001001561	26088	GCCCCCAGCATGGGCCACATACCAACCCACCATGGAGCAAAGCTGATTTT	5.19998	5.75243	5.69222	6.2525	1.47056
6270674	RECQL	NM_032941	5965	GGTGGTGATGGAAAATGTGGGACAGCAGAAGCTTTATGAGATGGTATCAT	4.86062	5.92791	5.87946	5.92483	1.47052
4780463	RAB6B	NM_016577	51560	TGCATCTCGCGGTGTGTGTCCACTTCTCCCCTCACTTTCCCCTCACCCAT	5.18639	5.78228	6.09809	6.61475	1.47047
5090026	COL15A1	NM_001855	1306	CTGCAGGAAACCCCAGCAGTGTGAACGCATCCCAACATAGGTTAAGAGCA	5.68357	5.82756	5.85624	6.82476	1.47045
3440563	NA	XM_001130122	348013	TCGCTCTGGTTTGTGGGGTCTCTGCTGCTGGTGTCCGTCCTCATAGTCAC	6.05924	6.54732	5.83777	6.46196	1.47032
3290601	NA	CA944693		TGCTAAGAGGAAGGGGGAAATGTGAAAGTGATTCAGGCATTGGGCTAGAG	5.92434	6.84331	6.1403	6.33327	1.47016
650379	MYO1E	NM_004998	4643	CCCCATGGAGGACACTGAAAAGGCTGGGTTGGGGACAGGGAGTATCACTC	6.52569	7.47061	6.39713	6.56368	1.46992
6370626	NA	AI125261		CGGGGCAAACTCCTACTTATCCTTCAAGACCCAGCTACCCTTGTCACTTC	6.11317	7.24165	6.11364	6.09625	1.46972
2600706	RPRD1A	NM_018170	55197	GCCAACCTCCCTGTCCAGATGCAGCTATTTTGGTATCTCCTATCACATGC	5.87308	6.42266	6.35781	6.9192	1.46966
730626	NA	NM_001012626	285074	GAGTGCGCATCCTGTCCGTGTCAATGTAGTGCAGTACCCAGAGCTCAGTG	4.19052	5.45705	5.23298	5.07674	1.46932
1780450	ASB6	NM_177999	140459	GCTCCCAGAGAGACTGCCTTCCCTACACTAGAAGTCCCCACAAAGGCTTC	5.10147	6.13304	6.17862	6.25656	1.46892
1510296	ASNS	NM_133436	440	AATGCCACTGACCCTTCTGCCCGCACGCTGACCCACTACAAGTCAGCTGT	6.3603	6.90528	7.5187	8.083	1.4688
6650025	NA	XM_931904	653210	ACAGCGAGGGCTGCCTGGTGACTGCTGGATGAAAGGAATGATAGCCTGGG	6.38221	7.20407	6.16387	6.45129	1.4688
380328	DSP	NM_001008844	1832	CTGTATTAGGAGAAAATTACCCTCCCAGCACCAGCCCCCCTCTCAAACCC	6.19506	6.92579	6.39036	6.76875	1.46872
3940626	NA	XM_929135	646176	TATACTGATTACGTTGTGATAGCATGTCTCCTTAGGCTGCTCTCGGCTTT	5.48923	6.26848	6.14713	6.47669	1.46856
10224	NA	XM_941466	284207	CCGTGTGCATCAGGTCCTTCACGGACTCCTCGGGGGCCAATATTTATTTG	5.28289	6.40191	5.0774	5.06647	1.4682
1300414	NA	XM_931945	643962	AAAAACCTATCTCAGTATATCAGTATATTATGCATAGTAAGTTGTAAATA	6.29494	6.66444	5.93808	6.67658	1.46815
5960731	SOD2	NM_000636	6648	GAATTGGGCAGCTCATGCTTGAGACCCAATCTCCATGATGACCTACAAGC	5.55565	5.54216	3.70463	4.82576	1.46797
290152	NPRL3	NM_001077350	8131	CATGCTCTGGGGCAGATCTCCAAAACAGATCCTTCCCCGAAGAGGGAAGC	5.57521	6.16846	5.53444	6.04828	1.46769
5090181	DPY30	NM_032574	84661	TTGGGACTGTCGTAGAGTTTCCAGACCCCATGTAGGCGCCCAGTCGTGGA	5.89899	6.71358	6.51018	6.80196	1.46732
780717	NA	XM_925839	158301	CCACCCCTGCAGTCTCAGCTGTTTGGGAGGCTGAAGCAAGAGGCTAGCTT	4.80731	5.31387	5.0456	5.64483	1.46703
2900474	RINL	NM_198445	126432	TGCCCTTTAAGGAGCCATGGGCAGAAGAGACTGTGACAGGGACCAGTGAC	6.00935	6.67777	6.14801	6.58454	1.4666
5390747	SPTB	NM_000347	6710	AAGAACGCCAGATTGCAGAGAGACCCGCAGAGGAGACTGGGCCTCAAGAG	5.51307	5.70542	5.98887	6.90124	1.46648
3170689	NKTR	NM_005385	4820	GACAGCCCTCTGCTGCAGCGTTCAACTTGTGTGTTTACTGACAGAGTGAA	3.60936	4.53109	5.0918	5.27435	1.46626
4590167	C4orf32	NM_152400	132720	TTGGGGCAGTCAGGCATTTGTATCTTTGGTAGGGCAACAAGTAAAACATG	6.57128	7.02242	6.03518	6.68827	1.46623
1710091	IRS1	NM_005544	3667	AGTGAGCTGATGTGCCCACCACCGTGTCATGAGAGAATGGGTTTACTCTC	5.26226	6.88999	5.67197	5.14826	1.46613
6590475	CDC14A	NM_003672	8556	GAGGAGCGTTACATCCTGATATCCTTCCAGGCTGCTTAAGAATGGACTGC	4.56154	5.85489	5.634	5.44419	1.46588
6330193	NA	NM_001012988	389634	AGCCATCAGCTCCCATCCTGCTCTCCAGGGACAACGCTGCTGAAAAAGGC	5.74533	6.09869	6.13339	6.88339	1.46579
5080255	CCDC70	NM_031290	83446	GGAAGATAAAACGTCCCTCTGGGAGGAAGAGAATGCCCTCTGGGAGGAAG	5.79847	5.77049	4.65443	5.78559	1.4657
1710162	NA	NM_177442	29960	AGAAATGGAATGCTGGCCCCCTGGATCTGCACATCTGCCTCGCTGCTGGT	5.91571	6.15788	5.79208	6.65299	1.46565
6450743	NA	XM_001127273	284215	GGCAAACTTGAGGCTGTCCAAAGGGAGCAGATGGCAAGGCTTTCTCCAGG	6.22887	6.8303	6.27261	6.77425	1.46564
2140731	NA	AI200787		CTTGAGCACCAATCAGCGTGACTCCACTTTCATCAAACCCACCATGCAGC	6.25952	7.2679	6.48422	6.57849	1.46543
4760368	SNX25	NM_031953	83891	GGGAAGTTGGCACCACCGACCACAATCAGAAGCAAAGAGCAAAGTCAGGA	5.51428	6.24278	6.47785	6.85173	1.46529
3400632	GRIN3A	NM_133445	116443	CCGCTCCAGGAAGAACGGAAATGCTGTCTTGTGAGCATGAAGTGAACGGG	6.20306	6.90924	6.63345	7.02933	1.46513
3390672	NA	BX538144		CGAAGCCTGGATTTGATCCTCAGAAACTCCCGGAGACCACTCCCCTACAC	5.62233	6.56383	5.99649	6.15704	1.46513
290315	SENP5	NM_152699	205564	ACATGCCCCGAGTGCGGAAGAGGATTTACAAGGAGCTATGTGAGTGCCGG	6.43937	7.09381	6.41126	6.85872	1.46505
50377	DEFB136	NM_001033018	613210	CTGTCTTGCTGTAAAAATATGACACGTTTTCAACCCCCGCAAGCCAAATG	5.66386	6.05156	5.3498	6.06388	1.46499
4120408	NR5A2	NM_003822	2494	CGACAGGAGCTGATAAGCAAGAAAGCGTCACAGCCAGCGTCTGTTCACCC	5.9736	6.06412	6.58887	7.60004	1.46494
7510400	NA	XM_001133466	731338	CCAAACTTGGCCATCTCTTGCTCAAAGGAGATTGGAGGCTGACCACGTAG	6.13916	6.75985	6.16266	6.64363	1.46493
4880309	RGPD6	NM_001037866	729540	CTGCGGGGCTGAGCGGTGCTCGCACGCGTCTCGGGAGCCAGGTTGGCGGC	4.83792	6.01842	5.54678	5.46769	1.4648
3400709	NA	AK094914		CGACCGGCTCGTATTCCGATCAGTCGCTTCCATTGTTAGCATCGTACACG	5.47507	5.98216	6.0257	6.61981	1.46469
1010634	CHIC1	NM_001039840	53344	AATGGCTGCTGTGTGGTTGTCTCTGCTGCTGTTGCACACTGGGTTGCAGC	5.78396	6.61991	6.30355	6.56852	1.46455
70608	MRPL42	NM_172177	28977	GACAGATGATGCGGAGGTTCCTGGGGGAATCAAAGAGAAATGTGCCTCAT	6.63819	6.82811	6.54046	7.45143	1.46454
6480524	NA	XM_941004	651777	ACTTAGAGGAAGAAGAGAGAGCCCCAGGAGGAAGGAGGGGGGATTGTTAG	5.9096	6.35319	6.21495	6.87225	1.46454
2360224	NA	XM_940244	651115	CAAGGCCCAGCCAGAATTTGAGCACAGCATGGGCAGGCAGACAGCGTTGG	6.47243	7.41791	6.84652	7.00023	1.46367
1300564	NA	XM_936324	642169	CATTTCTACTGATAAAACTTAAAAATATCCCCACACATGCATTGCCTATT	6.35507	7.23192	6.65897	6.88092	1.46348
5270398	LSP1	NM_001013254	4046	GATGCAGCAGGCAGGGCCACCCACGAGCAGGGCGGGGCCCTAACCTCCGA	6.09386	6.68334	5.99132	6.50019	1.46325
3710068	WARS	NM_173701	7453	AGTCCTGGCCTCCGCAGATGCTTCATTTTGACCCTTGGCTGCAGTGGAAG	6.35016	6.63225	6.75272	7.56846	1.46299
7570673	UPP1	NM_003364	7378	ATCAAGAAGAAACTGAGCAAGGCCTGAGCGCTGCCCTGCACCTCCGCAGA	4.09285	4.75757	4.07558	4.50869	1.46299
3140411	ZNF92	NM_152626	168374	ATGTGAAAATAGAATTCTCTCTAGAGGAATGGCAATGCCTGGACACTGCG	5.80263	5.60503	4.32491	5.62021	1.46292
6110653	NA	XM_931480	254559	TCTGGGTAGGCCTCCAGCAAACGGAAGCTCTTCACCGTGTTTCCAGCCTG	5.5162	6.582	6.17662	6.20832	1.46282
2810059	KLF4	NM_004235	9314	TGGTGCTTGGTGAGTCTTGGTTCTAAAGGTACCAAACAAGGAAGCCAAAG	1.83313	3.91992	4.15382	3.16434	1.46272
540204	KCNS3	NM_002252	3790	CCAGTCTCTCTTCTGTAGGCATTGTGGTGAGCGATCCTGACTCCACAGAT	6.19461	7.09686	6.42141	6.61644	1.46271
5340747	ARHGAP12	NM_018287	94134	CTGAATAGACTTGCTAAATGGCACATGCACTACAAGAGGAACCTTTTGGG	5.63834	6.3227	5.53122	5.94353	1.4624
2000133	NA	NR_000041	26823	GCTGGTAAAGGTCGCCCCTAAGGTGACCAGCCTACTTTGCGGGATGCCTA	5.38374	5.72996	5.46036	6.2105	1.46224
6550270	NA	BQ184051		GCAAACAAGCGGGGGTTGAAGGCAGGGACTCAGGAGCATCGAGTGGAAAG	5.30228	6.53955	6.36086	6.21983	1.46218
7040433	L2HGDH	NM_024884	79944	CACAAAGTTAGCTGGGTCTGGTGCCTCTGTGGTTCCAGCTCCTCAGTAGG	6.78228	7.36843	6.6829	7.19294	1.46215
2490088	NA	XM_937616	8505	CTGCAGTGAGGTGGAAAGAGCTTAAGCAACCAAAATCTGCCCTTCCTGGG	5.66005	6.84882	6.32065	6.22723	1.46173
1820632	PTGS2	NM_000963	5743	CAAAACCTGGGAATTTGGGTTGTGTATGCGAATGTTTCAGTGCCTCAGAC	6.22855	7.28657	5.9404	5.97732	1.46152
5340100	MRPL35	NM_016622	51318	GACCAGGGACAGGTGTAGAGATAAGGACTGGCAACCAGAGCCTCAGCATC	6.77335	7.41742	7.4216	7.87236	1.46146
1990477	C9orf7	NM_017586	11094	TGGATCAAGGAAGGCTGCCCCTGTACCCTGTGGGGAAATGGTGGGTGCAT	5.47974	6.82915	5.96767	5.7122	1.46101
5220349	NA	XR_016584	644231	CGAAGAAATACTGCTTACTACACAGTTGGACTCTCTTAAAAGACTTATAA	6.30308	6.90619	6.16455	6.65536	1.461
4670703	NA	XM_927609	221710	GTGCTGCATAACCAGTACTCTTGACAACACCGGGAGAGACGTTCTGTGGA	6.29538	6.92535	6.20249	6.66636	1.46096
5720059	GFOD1	NM_018988	54438	GAGGGTAAAGTGAGCCTAGCCAGGAGGTGTTTGGGGCTCTATCGCGCATC	5.37827	6.20973	6.41727	6.67851	1.46039
3440431	ZNF682	NM_033196	91120	AGGCGGATCACGAGGTCAGGAGATCGAGACCACGATGAAACCCTGTCTCT	5.20466	6.27497	5.52603	5.54801	1.46018
6280201	PTPRK	NM_002844	5796	GAGTTTTTCAGCCTGTGGCCCAGCACTGGTCAAGAAAACAAGATGGCAAC	6.15738	6.8714	6.07508	6.45322	1.46011
2900136	HFE2	NM_213653	148738	TCCCATGGCAGTCCCCCAACTCTAAGCACTCTCACTCTCCTGCTGCTCCT	5.28563	6.12076	5.7835	6.04045	1.46007
1190167	NA	NM_194289	152195	TGTAGACTCTGGGACTATCAGAAGAGAACTGACCCATACCTGTCTAGCCC	5.69346	6.0225	6.3775	7.14047	1.46004
4060035	WDR20	NM_181308	91833	GGACCCTGCTAAAACTCTGGGAACGCCCCTGTGTCCTCGAATGGAAGATG	5.2772	5.77247	6.06109	6.65773	1.45999
6220202	PTGR2	NM_152444	145482	ACAGCCGGGCCTGATGTCTCAAGCCTGTAATCCTAGCACTTTGGGAGGCA	4.81029	5.83984	5.08712	5.14921	1.45985
2900471	HMCN1	NM_031935	83872	CACGTCAATACACTGTACATGGTGGTAATAGACTCTAAGCAATTGCCAAG	6.12594	6.09491	4.65638	5.77895	1.4598
3420392	NA	AA662882		ATGAGAACACCCAAGCACACGAAGATTCTGCAGGCGTGTAGGGGGGACGG	5.68089	6.82759	6.28204	6.2268	1.45976
4780253	POLR3B	NM_018082	55703	GGTCAGCCTGGCTTTTGTCGTGGTGGCTGGCTCGGATAAATTTTCCCAAC	6.50863	6.56432	6.67556	7.7111	1.45964
7320072	DTNA	NM_032981	1837	TGAGCTGTGCTTCCAGCCGTGAACCTTTGCACCCCATGTTCCCAGATCAG	5.92995	7.15403	6.10397	5.9709	1.45953
5910528	DNASE1L2	NM_001374	1775	GCGACCACTTTCCAGTGGAGGTGACCCTCAAGTTCCACCGATGACTCGAG	5.09053	5.95881	5.27756	5.50005	1.45941
2190243	SEMA3E	NM_012431	9723	TCTAAGAGGCACCTCCATCGAGGGCCGGTCTCCTGCTTCTTTAGACCTCT	6.08868	6.89804	6.30565	6.58703	1.45939
7560148	NR3C1	NM_001018076	2908	GGCGGCAGCTGAAGACCCGGCCGCCCAGATGATGCGGTGGTGGGGGACCT	5.73129	6.68521	5.53235	5.66831	1.45896
6100474	EVI2A	NM_001003927	2123	CAAAAGCCTGACTAGCAGTGGCATCCATGTTGCTTAGGAGTTGGTTTGGA	5.13963	5.27684	4.32649	5.27915	1.45895
5290719	GSDMA	NM_178171	284110	CCCTAATGCCTTCCCAACCTCGTGGTGCTGTGTCCTTACCACCTAAGGGC	6.14083	7.20145	6.21149	6.24064	1.4589
430161	SLCO2A1	NM_005630	6578	GGTTCTGCTTGGAAAATGATGCCCTGCAACTAACCCTGGTCTTTCCCATG	5.24389	5.8523	5.46524	5.94659	1.4589
4390646	ZHX2	NM_014943	22882	CCCGTCCCACACTGCCCCCCATTTGAGTACACCGCACAAGTCAAACGCTA	4.60071	5.71408	5.5205	5.49686	1.45888
7380626	RBM47	NM_019027	54502	ACCCCACAGCTGCATTCAAACTCAAATCTGTGGGAATGAGTGACTCGACC	4.31137	5.73028	5.13896	4.80975	1.45887
7570725	LYZL1	NM_032517	84569	TTACTCGCGCCTCGTTAGAATCAGACATGGCTTCAGGGGATGCAGGACGC	6.32818	6.65374	6.11936	6.88332	1.45878
6370750	ZBTB41	NM_194314	360023	GCAGCCTAAAATCCCATTTAAGGTTAGGGGTTGGTCCTTATGCCAGCAAG	5.08766	5.8493	5.11348	5.44135	1.45877
1570209	NA	XM_001133185	728936	GTCCTGTAGGCAATGACCACAGCAGCATGTCCAGCCTTCCACTGAGGCAG	6.68713	7.80056	6.72954	6.7056	1.45876
3390280	ACSM2B	NM_182617	348158	GACACAGGTTGGATACTGAACATCTTGGGCTCACTTTTGGAATCTTGGAC	6.35239	7.17244	6.41937	6.68879	1.45875
3870358	SNORD32A	NR_000021	26819	GTCAGTGATGAGCAACATTCACCATCTTTCGTTTGAGTCTCACGGCCATG	5.19417	6.58885	5.6759	5.37052	1.45867
6200048	NA	XM_930109	644075	AGAAACAGAAGGGCAGGGGAAGAGGGGCAGGCTGGGGGGCATTCTGGCGT	5.94568	6.51686	6.28105	6.79905	1.45861
4780671	ERO1L	NM_014584	30001	TCTTCTGTGTCCCTAAGGCCTGGTACAGTGCCAAGCACATACTTGGTATC	5.75027	6.45897	5.78255	6.16292	1.45855
6250397	DPH3	NM_206831	285381	TGACAAAGATCAGTTTGTGTGTGGAGAAACAGTCCCAGCCCCTTCAGCCA	6.84513	7.14952	6.4662	7.25083	1.45852
290377	FOXD4	NM_207305	2298	CCTTCGGTTGTGGCTTCTGTGGCTTTCCCGATTTGCACATGTCCTGGGGT	4.81022	5.44003	5.09469	5.55389	1.45852
4920139	NA	NM_177436	1434	GGGGTTTGTATTGGCGCACCAAGATCTCCAACAGCCAGTGTGTGTTTCCC	6.06785	6.06878	6.50748	7.59555	1.45851
840672	NA	XM_931948	79572	GCACACTTAACCTGCTTCGTCAGAGGGTACTTGGCATCACCGGTGCACAG	5.60488	6.35011	5.9127	6.25642	1.45849
3180441	NA	XM_925983	642480	TCTCCTATCTCCAGATTACCCGTGAGGCAGCCGAGAGCGACCCACCCGCC	6.14833	7.57015	6.94202	6.60894	1.45838
2230131	NA	XM_935714	641950	GAATTATGTGCGTATGGAGCACACGGAGCACTCTAAGTGGCTTCCTGAAA	5.88697	7.10816	6.50088	6.36842	1.45838
5050189	NA	XM_944007	650006	GACTCTGAGCCTGGGAGCGTGCATTACCAGGAACATGGAGACACGGTGGC	5.86124	6.24606	6.16079	6.86445	1.45825
5560575	TGM2	NM_198951	7052	AAGGGCGAACCACCTGAACAAACTGGCCGAGAAGGAGGAGACAGGGATGG	6.10619	6.49251	6.51405	7.21615	1.45822
5420575	SLC3A2	NM_001013251	6520	CCTCTTGAGCTGGAACGCCTGAAACTGGAGCCTCACGAAGGGCTGCTGCT	6.14557	6.74593	6.81888	7.3065	1.458
6840441	IFNE	NM_176891	338376	CAGGACTACAGCACCTGTGCCTGGGCCATTGTCCAAGTAGAAATCAGCCG	5.78996	7.15047	5.92123	5.6486	1.45795
6110692	TNRC6B	NM_015088	23112	CACAGCCTGCAACACCTAAGGATGAGGAACCCAGTGGTTGGGAAGAGCCA	5.36749	6.33883	5.69539	5.81164	1.4578
5910075	SLC6A9	NM_001024845	6536	CTCGGGAGGCTGATGCAACTTTCCCTTTAAGAAAGCCACCTGGGCGCACC	6.59746	7.21737	6.25439	6.72205	1.45779
2340682	UHMK1	NM_175866	127933	TGTCCCTGAGTAGAGGATGCTGCTATGCGTGAGTTCATGGACACAAGTTG	4.90699	6.08783	5.09607	5.00277	1.45778
4900382	NA	XM_931262	642711	AAAGAAAAATGATTATTACTTCAATCCCATCATCTAGAGATGCTTAGTGT	5.25501	6.52534	6.13096	5.94792	1.45765
6200056	NA	NM_001013669	400145	ACCTCCCCAACTTCAGCCCATGTCTTCACAGCAGCCACTCCCAACGGGCT	5.95505	6.76039	6.17007	6.452	1.45764
2850241	CAPNS2	NM_032330	84290	GACCATGTATTCCTGAAGTGGGAACTGAGAAGTCAAGATCCTCCCTGGAG	5.89653	6.42321	5.48973	6.04999	1.45747
270215	ARSB	NM_000046	411	GTGTCAGCCATATGTATGGGGCTTCCATTTGGGGTGATGAGAAAGTTCTG	6.34213	6.72178	6.42627	7.13347	1.45743
3840360	LARP4	NM_052879	113251	GTACATCCTTGTATTTGTATTTGTTTTCAACATCGCCAAGGTGCTATGGG	7.58084	7.76676	7.12371	8.0246	1.45741
1070110	NA	XM_939366	283585	GCATTCATCTCCTTCATCTATCATACTTGCCAAAACTTCCAGCAGATGTC	6.76945	7.36315	6.18447	6.6769	1.45706
1580598	NA	AI393318		GCTGAGGGTGTCTGTGGGTCTCGTGGAATTTGGGGTACAAAGTCCTGAAG	6.26735	6.71141	6.27179	6.9138	1.45703
3800554	FOXF1	NM_001451	2294	CGCGCGGATTCAGGATTGCGGGGACGCAGAAAGGTTAAGGCACTTTTAAA	5.14587	5.8897	5.1546	5.49681	1.45702
4570201	PIAS3	NM_006099	10401	TACTCCAAAGATGACTTCCCCTGCCTCCTACTCCAGTATGACAGAGGAGG	5.61093	6.46508	6.9598	7.19153	1.45694
4120450	NA	CA867431		CAGCTTGGCTGCCTCCTGGGATCTAACGAGAAAATGAGTCATGTGAGGTA	5.69992	6.99335	6.35604	6.14827	1.45683
7040647	NA	XM_001132495	284129	CACCCTGTCCACTTGGGTGATCATTCCAGACCCCTCCCCAAACATGCATA	5.16827	5.96145	5.47892	5.77135	1.4568
6420184	DENND4A	NM_005848	10260	AGACCACCAAGTACAGGGGTGATGGAATGTCGAAAAACCTTTGGAGAACC	5.51768	6.33365	6.06061	6.32999	1.45667
7650451	ZNF683	NM_173574	257101	AGTGTCCTCGACATCCCAGGGGAAAGCAAGAGCAGTGAGCCTGAGCAGTG	5.47692	5.96629	4.76157	5.35719	1.45649
3400598	WIPI1	NM_017983	55062	ACCTGGTTAACTCCTCACCAAGCTTCCCACGACCCTGGTTGCCAATGGGC	5.6867	6.44839	7.14044	7.46361	1.45642
4880091	SHPRH	NM_173082	257218	TTCTTAGGACATGTAGCAAGTAAACAGTGGAGCCCAGGTCCCCTGACTCC	5.22878	6.18393	6.65807	6.78722	1.45614
7210445	NA	XR_000217	648253	AACCTTACAAATGCAGTGACTGTGGCAAGAGTTCACACTGGAGAGAGACC	6.21385	7.11991	6.7184	6.89662	1.45613
60220	C16orf79	NM_182563	283870	AGCAGAGGGGCCCCGGAGACAGCGGCTGATTTATCTCTGCATCGACATCT	5.12133	6.55265	6.99562	6.64809	1.45588
380626	HCN4	NM_005477	10021	TCTCTCCCCATCTCTGGTCTCAAAGCCAGTCCCAGCCTGACCTCTCACCA	5.97702	6.95389	6.39163	6.49829	1.45575
2510445	NA	BU588364		AGTCCCTGCTCTGTGGAGATGACAGTCTCTTGGGGAAAACAGACAATAAC	5.11398	6.37588	6.55326	6.37485	1.45573
7560615	ARL4A	NM_001037164	10124	GTCCCATAGTAGTTCAGATCTGCTTAGATGTGACAGGCATTGAAGGCTGT	5.10213	5.62037	4.88448	5.44951	1.45562
5420300	TTC32	NM_001008237	130502	GGAGCAAATGCAGCCCTGAGGATTTGGCTACTGCATATAACAACAGGGGG	7.10116	7.71332	6.20937	6.68038	1.45557
6380692	NA	NM_006131	649	CCCTTATTCCCGCTCACTCCCTCTTGGAGGACCTTGGCCTGTTCATTTGC	6.13382	6.97777	6.08345	6.32211	1.45529
6420739	PGM3	NM_015599	5238	GCTTGGCAGTATTTCAGCTGGCTGGAGGAATTGGAGAAAGGCCCCAACCA	6.15622	6.9344	6.66539	6.96981	1.45528
3190110	MSMB	NM_002443	4477	TCGTGGTGGAGAAGAAGGACCCAAAAAAGACCTGTTCTGTCAGTGAATGG	5.18158	6.1898	5.8668	5.94111	1.45525
1240014	GTF3C4	NM_012204	9329	AGAGAAGGATGCACTGGAGGAAGCCGGACCCTCACGAGTGGAGAGAAGTC	5.81515	6.72217	6.9541	7.12955	1.45522
6100192	YWHAZ	NM_003406	7534	GCTGGAACCCTGGGGACTACGACGTCCCTCAAACCTTGCTTCTAGGAGAT	4.7653	5.08587	4.06807	4.82974	1.4551
650068	PRPF40A	NM_017892	55660	ACGATGAGGCCGGGGACGGGAGCTGAGCGTGGAGGCCTCATGATGGGGCA	6.15429	7.11039	6.31447	6.44047	1.45503
2690278	ZBTB25	NM_006977	7597	CCAGACCACACCAACCGGGGTACCACAGAGCCTTTGCAGATCAGTCAAGT	5.76132	6.50453	6.01743	6.35563	1.45468
770070	NMNAT2	NM_015039	23057	GGATCCACATGGTCTTGAGGGTTGGCATGAGGAGGGGGAAGCTTTTTTGA	5.41256	6.04563	5.85338	6.30161	1.45463
4640095	RPL9	NM_001024921	6133	GCGTAGTTTGGTGGAAAAACGGGCCTTGCGTCGGCCTCACCCCCAGTGTT	5.91491	6.0453	5.70533	6.65594	1.45448
1940292	LOC388849	XM_373945	388849	CATCTGGTGGCTCCACTGTCCGACTAGAAGAACAGTCCTTCCTGCAGCTG	7.03766	7.76258	6.46537	6.82124	1.45437
20634	SLC14A2	NM_007163	8170	CAAAGTCACCTACCCAGAGGCCAACCGCATCTACTACCTGTCCCAGGAGA	4.87478	5.9316	5.54412	5.56791	1.45428
130138	APCDD1L	NM_153360	164284	AGGGAAGCCCTTTTCCTCCCTGAGACTGTGTGGGGTTCAGTCAGCCTGCT	5.19701	5.86725	5.6174	6.02755	1.45417
6620019	NA	XM_926811	643491	AATAAGGCAAGCCACCAACATCAGCAAGCCCTAAGGAGGCAGCTAGAGGC	5.86013	6.66473	6.1503	6.42594	1.45409
6420086	NA	XR_015502	730920	CCGCTCAAGAGCCGGTGGTTGGGGGTCTGAGAAGTAGTCACCGCCATGAA	5.71429	6.58211	5.75139	5.96349	1.45393
5860674	CT45A1	NM_001017417	541466	GGAGATGACCTAGAATGCAGAGAAACAGCCTCCTCTCCCAAAAGCCAACG	5.49529	5.94158	5.3668	5.99995	1.45369
1400079	CRHR1	NM_004382	1394	CCTGCTCCTTTTCCTCTTTTGTGAGAAGATGGGGGCTGGAGGGGGCAGAG	5.62015	6.30701	5.73699	6.12884	1.45332
4920474	INF2	NM_001031714	64423	CTTTGCTGCCACTGCCAGGCCTCTGCCCTGCAGCTGAAACTTGGCCATCA	4.75661	5.95372	6.43844	6.3195	1.45305
1570243	NA	AA831730		GAGCACAGACTCTCTCAGGCAAGCCGTCTGGTTCCTTGCTATTTCGCTAG	5.92605	6.90299	6.50669	6.60741	1.45279
3170241	NA	XM_940688	651524	TGGAAAAAGAGTTACCACGTGTTGCAGTGGTTCCTGACGCTGCTGCCCGC	5.3892	6.47067	6.16292	6.15892	1.4527
240465	NA	AL043551		CCCTGCCTATTCATAAGCCTCTACTATTCTGTGGGAGGAGTTTGCTTCTG	6.63464	7.26292	6.53436	6.98289	1.45237
7560608	NA	XM_940559	651407	ATGAAAGTGGGTGTTGGGGAGGCGACGACGAGACTCCACCATGCCTGCAA	6.20644	6.68028	6.4216	7.02439	1.45228
2450528	SLC39A12	NM_152725	221074	GCTCCCTAACTGCCTTCATGGGATTATACATTGGCCTTTCCGTGTCAGCT	5.03069	5.93699	5.8566	6.02692	1.45227
1570653	ZNF862	NM_001099220	643641	AGCAACAGAAGGAGCTCTGTGGTTCCAACAAGCTGGTGGCACCACTGGGA	6.39044	6.82353	6.25651	6.89983	1.45216
830653	GDI1	NM_001493	2664	AGTGAGCCAAGCAGAAGGAGGTGGAAAACGGACCCAAACCCCAGTGTGCC	4.75998	5.70672	5.75932	5.8878	1.45157
3450093	NSUN2	NM_017755	54888	GCACCTCAGTGGTGTGTCATTAACATGCAGTGGGGTTAATATCTGAGGCC	6.44011	6.68706	6.66046	7.48854	1.45147
630402	KCMF1	NM_020122	56888	GCGGGCAGCGCCGGGACCCCGCGGGGGACACTGCAGCCGGAGCCCGGGAG	4.90409	5.74615	5.37998	5.61275	1.45137
6660364	NA	XM_926672	285033	GGGGCACAAACTTAATCTCTGTAGGCCCTCTGCCATAGTTGCTCTGTGCC	5.04771	5.98258	6.04582	6.18577	1.45136
940220	NOD2	NM_022162	64127	CTGGGCCAGAATTTCAAACGGCCTCACTAGGCTTCTGGTTGATGCCTGTG	3.64153	3.79762	3.70887	4.62712	1.45112
4560291	C1orf150	NM_145278	148823	GTTTGAGACTGGGAGGTTGAGGCTGAACTGAGCCAGGATCTTGCCACCAC	6.18318	6.72686	6.40577	6.93618	1.451
4590692	CDHR2	NM_017675	54825	CAGTCAGGAAATCAAGGAGCACAGGCCACCACACACACCACCAGAGCCAG	5.55881	6.25425	5.78681	6.16525	1.45089
4290446	EIF4G2	NM_001418	1982	CTCTTATCCCAGCTGCAAGGACAGTCGAAGGATATGCCACCTCGGTTTTC	5.13227	5.39778	3.44228	4.25031	1.45072
7570088	NA	XM_001128545	8939	AGACCCACGGCTGCCTGGGCGACTTTCCTTTTCCGGCTACGGGTCCCCAA	5.90868	6.09102	5.63813	6.529	1.45056
270170	GLYATL2	NM_145016	219970	GAGGGCCAGCTTGTCTCTTGGATTGTGATGGAACGGTCCTGTGAGTTGAG	5.29311	5.51436	5.04942	5.90133	1.45053
4830059	FAM20C	NM_020223	56975	ATCAACCGGTACGAGCTGTACTCCAGACACAACCCGGCCATCGAGGCCCT	5.97964	6.23358	5.38717	6.20636	1.45051
4250041	HLTF	NM_003071	6596	CTGAGGTATAAATATAGTCTGTGGGAGTGAGAGGCAAACCAGTCCTACCC	5.99207	6.49674	6.58634	7.15478	1.4505
730408	NA	BX091766		CTAGGGGCTGGAAACCATCACTGTTTGCCTGTACTGTCCTTCTCCTGTCG	6.58042	7.18073	6.02103	6.49356	1.45037
5890646	POLR1B	NM_019014	84172	GCAATCACTTGTGCCTGGGAGTTCTAGACTAGCCTGGGCGAGACTTCATC	5.8503	6.78392	6.72433	6.86351	1.45035
1230673	PPAN	NM_020230	56342	TGAGGACCTGTTCCCCGAGGCCAAGCAGAAACGGCTTGCCAAGTCTCCAG	6.99634	7.11851	7.27347	8.22389	1.45024
1990152	CSRP2	NM_001321	1466	GAGCTGGAAAGCCCTGGCACAAAAACTGTTTCCGATGTGCAAAGTGTGGG	6.03091	7.12334	6.60893	6.58902	1.45021
4250053	CCL3L1	NM_021006	6349	CTGCAACCAGGTCCTCTCTGCACCACTTGCTGCTGACACGCCGACCGCCT	4.52809	5.37946	4.27566	4.49678	1.45019
6420347	PLGLB1	NM_001032392	5343	GCGTAACGTGTTCACCTCTCGGAAAGGAGCAAAACTTTGCTCAGATCCCA	5.28388	5.97854	5.58771	5.96497	1.44991
2030372	NA	XM_943469	648803	TCTCAGCAAATGAACCCCATGGAGCTGGTCCGGCCACTCCGAAGCTGCCA	6.01044	6.85978	6.07583	6.2982	1.4498
6860400	NAP1L5	NM_153757	266812	ACTTGAAGAACCAATCCAAGTGTGTGCCCCTACCCCCAGCTCAGAAGTAG	6.57294	6.89279	6.31312	7.06472	1.44967
6550671	STAG3L1	NM_018991	54441	TTTTTTCCGAACGCCCGCAGCAGGGTCAGAAGGGAGGTGGTCGCCCTCCG	4.75727	5.54115	5.29845	5.58595	1.44964
50632	NA	XM_942158	649813	GCTGCTCCTGTTCCAATCACTCTGGGAACGCTGGACTCATGACAATTGCC	7.00524	7.34853	6.15901	6.88688	1.44952
6960246	NA	NM_207463	400679	GGACTTCCTGAGACCATCACGGGTGCATCCTCAACCTTGGCAAAATAAAC	6.32724	7.12455	6.22555	6.49934	1.44949
780326	NA	AK126915		GTCAGGCAGGTGGGAGAGGGTTCACGGTGCTTGAGGTGCAGAGAGAGGAT	5.44614	6.28407	5.95286	6.18533	1.44914
3190373	DCTN3	NM_024348	11258	GGGAGTCCGTGATGAGGCAGGAAGTTTAGTGGAAGATGTGGGCTTTGCCC	6.01597	6.88941	6.52021	6.71712	1.44912
4250670	SLC43A3	NM_014096	29015	TGGCTAGAGAACTCACAGCTCTGGGAAAAAGAGGAGCAGACAGGGTTCCC	8.38702	8.95239	9.17584	9.68073	1.44907
6650202	GPR110	NM_153840	266977	CCCCTCTGCTAGGGCTCACCTGGGGCTTTGGAATAGGAACAATAGTGGAC	6.14257	6.82968	6.23217	6.61529	1.44906
1570746	NA	XM_941060	651816	AGGTGCCTGCTGATCCACCCTAACCCCGAGTCTGCACTCAACGAGGAGGC	7.57387	8.11124	7.82024	8.35276	1.44889
2060112	CCNYL1	NM_152523	151195	GGAGCAGACAGCAGCGTTGTTAGGTACTGAAGGGTTCTTCCTCCCTACTG	4.77033	5.60428	6.01355	6.24893	1.44861
2630017	TPST2	NM_001008566	8459	GGTGAACCAGAACAGCACCTCCTCCCACTTAGGAAGCTCGTGATTTCCAG	5.57431	6.5223	6.85285	6.97415	1.44859
2810592	UPF2	NM_080599	26019	GCCGCAGGGAAGACGATCAGGACTGTTTTTAATCGGGCAGTCGCGCGGAT	6.11432	6.78509	6.75136	7.14963	1.44846
50370	RANBP6	NM_012416	26953	GGGAGGATGCTGTTACTAGGAGAGTTTTGAGATACTGCAGTGGATGTGGG	5.61537	6.43376	6.07762	6.32822	1.44844
4570397	R3HDML	NM_178491	140902	GCTGGGCCTGACCCTCCATGTCCTGCCCTCAAAAAACTGGGTGGAGAAAT	6.15592	6.48086	6.15296	6.89667	1.44826
4890451	GRAMD3	NM_023927	65983	CTTACCCAGCCCTGGTCAAGAATCTGTGAGGCATGTGACTGAAGTACTAA	5.63185	6.39409	6.47951	6.78577	1.44819
1170711	NA	NM_018894	2202	GGGTGTAAGGAACTGGAAAACCTGGACTCCTACCACATGCAGATAAAACC	5.3647	6.26916	6.49412	6.65802	1.44812
4850414	KIAA0564	NM_001009814	23078	ACGGGATACCTATCGGAGCAAAGCCTACCAGTGTGCAGCTGGCAAAGGAG	6.58403	6.95332	6.42687	7.12588	1.44809
1110286	NA	XM_928464	146517	AGCCTTAGAACTAGTCAGGTGCTCCCTCCACCCAATACCATTTCTTACCC	4.85888	5.68806	5.8873	6.12519	1.44747
730681	NA	BX097731		TGGGGAGGGGGACAATATTTGAAGATTTAAATGGTCACTGCTACTGCTGC	5.16269	6.09896	6.0793	6.21008	1.44746
2750450	FAM21C	NM_015262	253725	AAGCTGGAGCCTCTGTTAAGGAGGAGTCTTCATCATCCAAACCTGGAAAG	5.98274	6.86052	6.04208	6.23116	1.44737
10546	RPS24	NM_001026	6229	GCCGGCGAATCGTGGTTCTCTTTTCCTCCTTGGCTGTCTGAAGATAGATC	7.36452	7.43923	7.32951	8.32131	1.44719
3170209	ENTPD6	NM_001247	955	GGACTTCGAGATCGCAGCCAAGTACGTGTGTCGGACCCTGGAGACACAGC	5.66787	6.53038	6.15707	6.36063	1.44697
3930689	DHX9	NM_001357	1660	ATTCCAGCGAGGAGGTGGTAGGGGGGCCTATGGAACTGGCTACTTGGACA	6.93481	7.40464	7.40893	8.00472	1.44674
780390	NA	XM_929727	644738	GACTGCTCACTGTTCACCAGCCTTTCCCCCTTTCCCACCACTGAGCCCAC	5.71862	6.54473	6.15495	6.39435	1.44669
3140491	MARK2	NM_017490	2011	GCCAGCACCAGAAATCCATGTCGGCCTCCGTGCACCCCAACAAGGCCTCT	5.59546	6.11961	5.81474	6.35577	1.44652
6940736	MBNL3	NM_133486	55796	GCACCCGCTTCAAATATTGTGCCCATGATGCACGGTGCTACACCTACCAC	4.83922	5.53433	5.42843	5.79837	1.44646
3400592	ICK	NM_016513	22858	GCTGGAGCTGTGCTAGGCTGAGGGAATTCCACACTGAATTTTACAAGCGG	5.53535	6.07518	5.7201	6.24522	1.44641
7380427	DHODH	NM_001361	1723	TCCTGACCTCACCAGCCAGGATAAGGAGGACATTGCCAGTGTGGTCAAAG	5.55662	6.39799	6.9954	7.2187	1.44627
4070047	TMEM64	NM_001008495	169200	GGGGTGGGAATGGGCTCAACCTCCCAAAAAATTGGGGGAAACCTCCCTTG	6.26851	7.71068	6.77676	6.39918	1.44623
5220424	FSIP1	NM_152597	161835	GGTGGTCACTGGGAATTTTTGCTGTGGCCCTGCTTTTCCTTCTTCCCACT	5.98671	6.74343	6.85375	7.16161	1.44622
610750	MCL1	NM_021960	4170	GTGCTGACTGGCTACGTAGTTCGGGCAAATCCTCCAAAAGGGAAAGGGAG	4.69387	5.52087	6.18266	6.42007	1.44614
4120228	OR51F2	NM_001004753	119694	GCCGTCATGTTGCCAGTCATGCTCTTTGTCAAGAGGTTGTCCTTCTGCAG	6.5297	8.10612	7.09909	6.58668	1.44594
6100181	NA	XM_930594	400723	TATTATTTATTATAGAGTTAAATGCTACAAAGACAAATCTAATTAATAGG	5.86839	6.70159	6.04243	6.27316	1.4459
5960725	GRB10	NM_005311	2887	GGCCTCGCGCTGGGCGGCTGGGAATTCCACCTGAGAACAAGTCCCGCAAA	5.48613	6.5529	7.32342	7.32046	1.44584
4540689	ANKRD10	NM_017664	55608	CTTTGCAGATCACCATGTGGTTGAAGGTTTTAGTTGTGGACACAGTGGTC	4.19257	5.57911	6.08208	5.75896	1.44564
290653	NA	BX091213		AAACACCCTTCCTCTCATACAGAGAGACACAAACACTTAATGCCACTGGG	6.53228	7.39261	6.27253	6.47551	1.44559
840239	ZNF589	NM_016089	51385	GCAACAAGTCAGCCATCAGCCACACCAGCGGAAATGCTTAGGGAGAAGCC	6.09452	6.88695	6.4049	6.67535	1.44537
3060484	NA	XM_929446	58531	CGGGGCCACGAATCCTCCATGAAAAAGCTCATGGCCTGTGTGAGTCAGGA	5.51733	6.25707	5.54737	5.87028	1.44526
630376	NA	XM_934354	653382	AAACCGACAATTTCCAGAATCCCCAGGCTCTGGTCCTCACTGGGGTCACC	5.91	6.79089	5.82624	6.00659	1.44455
2030438	GBA2	NM_020944	57704	CCTTCCCCTCTGAACCTCCTGCAACCCTGAGCCATCAGGACAATCATACC	4.46179	5.74479	6.86315	6.64129	1.4445
1340519	REPIN1	NM_013400	29803	GGAAACAGCAGACACAGGGAGAGGGCAGCATAAGGCACTGTAGGGAGCAG	5.19134	5.40263	5.15631	6.0061	1.44447
2900168	LOC651610	XM_940791	651610	TGACCAGAGTTTCGACAAAGTAGCTGAACGTGTCTTAATGAGACTACAAG	6.33054	6.69562	5.91028	6.60593	1.44429
4810441	CSHL1	NM_022579	1444	ATGCTGATGGGGAGGCTGGAAGACGGCAGCCACCTGACTGGGCAGACCCT	6.10836	6.28783	5.86062	6.74183	1.44427
7510189	NCOR2	NM_006312	9612	GCTCAGCGCCAATGCTTTTAACCCTCTGAATGCCAGTGCCAGCCTGCCCG	5.54589	6.25796	5.28762	5.63591	1.44411
6040747	AHCTF1	NM_015446	25909	GGACTCGGTCTAGCAAGGCCATCTTGTTGCCGGACCTTTCTGAACCAAAC	5.27664	5.43321	6.03786	6.94154	1.44405
3930279	NA	XM_001128975	5780	ACCCAACCTGTCCCTGCCTGCTCCCAGCCCACTCATCCTTATGTGCTAGG	6.04133	6.85303	6.81989	7.06803	1.44385
5130767	MAPK14	NM_001315	1432	CCAGCTTCAGCAGATTATGCGTCTGACAGGAACACCCCCCGCTTATCTCA	5.69307	6.39904	6.0373	6.39108	1.4438
5720037	NA	BX119001		TGTGCAGGTGGCCTGTAGTGGTGTAAGCATGGACATTTAAGCATGACACC	5.85601	6.28973	5.7879	6.41367	1.44367
2370639	MB21D1	NM_138441	115004	TACCCAGAACCCTCAAGACAGTCAGTGGGACCGCAAAGACCTGGGCCTCT	4.86133	5.33832	6.18909	6.77147	1.44361
150255	LCA10	NM_001039768	643736	GGCGGGGTGGGCTCAGCCAGACGTGTCTTTCTCTGTTCTCCTTTCAATCT	5.78681	6.32426	5.65103	6.17269	1.44348
2900390	VCAM1	NM_001078	7412	TTCACGAAGTTTGTTCATCAGACTCCTGTGCAACTTTCCCAATGTGGCCT	4.90812	5.05003	4.38721	5.30397	1.44326
6110168	PGAM4	NM_001029891	441531	GCAGTTCTAGAGCACAGGTTCTCAGTCTAAGCTGTGGAAAAGCTCCCCTT	7.29068	7.46988	6.9153	7.7947	1.44323
3930204	NA	XM_933277	643824	AGCACCAACCTCCATCCCCCGCCGGGGGCACGTGCCTTTATCACCCATTT	5.69996	6.82475	6.5168	6.4506	1.44322
2000041	ZNF563	NM_145276	147837	AAGATCTCTTGAGCCGAGGGGGTGGGGGTTGCAGTGAGCCAAGATGCACT	4.94892	5.75632	5.60279	5.85381	1.44314
3370674	NA	XM_944309	650656	TTCCTGGGAGGTAGCACAGATGGAAGGCTGCAAGGACGCAGAGGGAACAC	5.74283	6.47601	5.86971	6.19493	1.44313
6520113	C19orf25	NM_152482	148223	GGGGTGCCCACAAACCCTGTGCCCCCAGTTTCTGCTTTCTGGCTCTGCTT	5.30453	6.16207	5.83142	6.03223	1.4431
5260390	C1orf187	NM_198545	374946	TTTTTGGAGGCAATGAATGGAGCACCTCGGCCTGGGACCCTCAGTGTAGG	5.71487	6.44227	5.99918	6.32989	1.44298
4780524	ZNF274	NM_016324	10782	TCACACTGGCGCTAAGCCCTACAAGTGTCAGGACTGTGGAAAAGCCTTCC	5.32565	6.07517	5.97475	6.28334	1.44298
1010079	MAP1LC3A	NM_181509	84557	CCGAGTTGCTGACTGACCCTCCACCTCAGAGGTAGTTCTGACACTGTCTC	5.64756	6.37553	5.65265	5.98277	1.44297
5490470	MX2	NM_002463	4600	GGCCTTGGACATTTAGTGACTGTTAGCCGGTCCCTTTCAGATCCAGTGGC	3.72137	4.69126	4.46254	4.55064	1.44292
4590563	NA	XM_001127442	730841	CTGACACATGCACGCCACAGAAACACAGGACTGGGGGTTGTCACCGCTAT	6.42036	7.31152	6.57355	6.74019	1.44283
7210278	RBM11	NM_144770	54033	CTCTTTCAGAAGATGCAGTGGCATGTGTATAATCCAGTGCTGCAGCTTCC	6.19092	6.63217	5.59472	6.21122	1.4428
2490044	NA	NM_058191	94104	CGACAGCAGCATGAGAAACATCTGCAAAGCCGAGTGGACTCTACCAGGGC	5.27398	6.05001	5.46118	5.74222	1.44246
4860255	ASPRV1	NM_152792	151516	AACTGTGGGACCCCTTCAGATTCCCTGAGGTATGGCTTGGTCACTCTCAG	5.60098	6.42005	5.81144	6.04939	1.44244
1450088	NA	CD237661		GCTAGGCATTAGGGTAAATAATACATAAGATCGGCTGGGCGTGGTGGCTC	5.84678	6.75451	5.60997	5.75917	1.44239
2600538	RABGGTB	NM_004582	5876	CGGGGGGATTTGCAGACAGGCCAGGAGATATGGTGGATCCTTTTCATACC	6.03211	6.1752	6.17801	7.09143	1.44218
5130438	PIPOX	NM_016518	51268	GAGATGGGTATATCAGTAAGAAGAGGGCACAAGAACTGGCTCTGGAGACC	5.77927	5.99519	4.85469	5.69526	1.44217
4890497	NA	U10515		AGTAAACATGTCAGTGGCTGCGAGGGGTCTGAAGGGGCCGCGATGATCTG	6.44476	6.81357	6.41809	7.10522	1.4419
1740646	DCHS1	NM_003737	8642	ACCAGGTCCAATGTGGGGAGAAATATGAAGGAGGTAGCAGCCCTGGGTTC	4.34803	5.4899	5.24416	5.15741	1.44149
3780221	NA	XM_931911	643911	TAAGTGTGATGCTTCCATAATACATTTGGATGCTGTCAGCTAAGTTCACT	5.65821	6.67327	6.40869	6.44873	1.44148
240736	TSPAN6	NM_003270	7105	CTGCTGGAATGGTTGTTGTTTTCCACTGAGAAAGCTAAGCCCTACATTTC	5.01483	5.44223	5.90287	6.53033	1.44136
6200646	NA	BU659183		AGCCCATTCTGACTCACTGGGAGGGCCACACCGAACCCCTCGCAGGCTTA	6.19601	7.21357	6.70173	6.73874	1.44121
1050370	NA	XM_934642	653596	TGTTACTATTAGAAGTATGGGTATCATCAAATTAAGATTTTTGATTCTGA	5.86746	6.30697	5.70872	6.32364	1.44114
4890259	HIST1H2AD	NM_021065	3013	CCAAGAAGACTGAGAGTCACCACAAGGCCAAGGGCAAGTAAAACGAGAAC	5.95227	6.58034	6.67735	7.1035	1.44104
6040332	IL3	NM_000588	3562	GAGCCTCGCGATCTTTTGAGTCCAACGTCCAGCTCGTTCTCTGGGCCTTC	6.07926	7.21784	5.99135	5.90693	1.44101
4760615	HAUS6	NM_017645	54801	CAGGAATTCTGGAGACCTGTGTAAAAGCAGACTATTATCTTCCTACTGTG	5.73311	6.55271	6.7994	7.03388	1.44097
7560168	NA	XM_939498	650412	CTGAAGCCGCTGTCGAAATGGGTCGAGGATCTGGTGCGGCGTGTTCACTT	5.86863	6.60858	6.20999	6.524	1.44091
6380487	NA	XM_015717	149224	AGCGCCAAGATCGTGAAACCCAACGGCGAGAAGCCGGAGGAGTTCGAGTC	6.50979	7.09083	5.83244	6.30511	1.44078
5090278	GPX2	NM_002083	2877	GTGAACTGCTCAACACACAGATCTCCTACTCCATCCAGTCCTGAGGAGCC	5.64366	6.40289	6.03148	6.32589	1.44075
6200286	RHBDL2	NM_017821	54933	GCTGAGGCGGGTGAAATCACCTGAGGTCATGAGTTCAAGACCAGCCTGAC	4.38739	5.76116	5.32847	5.00813	1.44065
2470500	TAF7L	NM_024885	54457	CTGTTCAGGTAACAGGACTGCATTCCTGCTCAAGGATGATTCCTTGCTGC	5.86358	6.0371	5.32037	6.1997	1.44036
1580056	NA	BU570069		CCGCAGGAAGTACACGGGAGAAAATAGGAGGGAGATTGTTTGCGGAGGGC	7.13072	7.03919	5.76528	6.90943	1.44024
5360026	NA	XM_097977	150946	CCACCCCATCCGTGTCCTCCATCTCACCCAGAACCACAGGGTGCCCACTA	6.21138	7.35526	6.78042	6.68895	1.44014
1770408	FOXN3	NM_001085471	1112	AGGGCTTGGATGGTTGAACTCTGTACTGCCTTGTGTGCACTTCAGCCCCG	5.91864	6.62094	6.02681	6.37679	1.44007
1230577	GNAT2	NM_005272	2780	AAGAAAACCTCAAGGACTGCGGCCTCTTCTAATCCTCACCATTCCTCAGG	5.62174	6.14883	5.57852	6.10356	1.44
4760390	CHST9	NM_031422	83539	CCTAGCCAGCTGTTGCATTAGCTAAAGCAGCCTCTTGCAATGGTAGGAAA	4.97393	6.08293	5.9341	5.87693	1.43985
940010	CHCHD10	NM_213720	400916	CACCACTCAGAGTGACCTGTCCCTGTGTGAGGGCTTCAGCGAGGCCCTGA	7.39178	7.5288	6.22545	7.14012	1.43978
4290041	NA	DB032405		CAGCTATAGGGATGAGAAGGACATTTCAGCAGCCTAGAGTGTGGTGGCAT	6.32302	7.14627	6.22296	6.45083	1.43949
6100092	MIER3	NM_152622	166968	GTTTATCCTGAGGCAGTCGACTTGCAGAGGCACAGTCTACAAAGCCTAGG	5.13478	5.67375	5.59744	6.10958	1.43949
7400528	NA	XM_373340	392433	ATGCCTCGGGGTCAGAAGAGTAAGCTCCGTGCCCGTGGGAAACGCCGAGA	5.67398	6.56807	6.23229	6.38928	1.43947
6760719	EMILIN1	NM_007046	11117	GCCGCCCATGCAGACTTTTGGCCTGGCGCGATCCCCCAAGAACCCCTCCA	6.71692	7.6867	7.09685	7.17795	1.43937
7000482	NA	NR_002214	54073	GGTGGGAACTGTAACACTCTAAGCACTCACACACCATGATTCCTTCTGGG	6.24009	6.5971	6.18992	6.88341	1.43918
5270646	ARL6	NM_177976	84100	TGCTAGTGATGCCATAAAAGGAGAAGGCTTGCAAGAAGGTGTAGACTGGC	6.08142	6.43411	6.135	6.83274	1.43915
3800671	CTNNB1	NM_001098209	1499	CTGCAGGGGTCCTCTGTGAACTTGCTCAGGACAAGGAAGCTGCAGAAGCT	4.1118	5.05013	5.15358	5.26537	1.43899
7380475	NA	XM_373266	392275	CTAAGCCCTGGAGAGGTCGGCGCCTGGACTACATCACGTACCGCGGAGTT	5.74475	6.24678	5.83857	6.38664	1.43898
7040735	CYP27A1	NM_000784	1593	GGAGACGGGGGAGTTGAAGAGTGTGGCCCGCATTGTCCTGGTTCCCAATA	4.25414	4.9428	5.34247	5.70387	1.43896
20671	PSME4	NM_014614	23198	AAAGAGGGCAAGTCCTGAACCTAACCAATGACCTGATGGATTGCTCGACC	6.14553	6.53203	6.46615	7.12963	1.43892
3390551	NA	XM_001132404	113146	CACACTGTGGCCCCTGAGTCCCCTAATGTACACGCTGCAGCCAGAATGCA	6.09063	7.23559	6.75118	6.65611	1.43888
5960132	NOLC1	NM_004741	9221	ACCTGGGAACCCTCAGGTCTCTAGGTGAGGGTCTTGATGAGGACAGAAGT	6.34987	6.39207	6.46133	7.46896	1.43885
7550064	KCTD5	NM_018992	54442	TCCTGGGCATCCTCTCTGGGGAGCTGCTGGCCGCTTAGCGTTGTTTGATT	6.0148	6.37936	5.92403	6.60863	1.43851
1430626	KCTD9	NM_017634	54793	TTTCTTCAATATGTGTTGACAACCAGCCCTGTGGTTCTGGGTAGCAAAGG	6.94211	7.37219	6.51472	7.13375	1.43849
6020193	NA	XM_939803	650717	CATTGCCGCCAGGGAAGAGATGGTGGCTTTCATGATCCAGGGAGCGAGGG	6.61291	7.43088	7.7435	7.97453	1.43843
7330228	POLDIP3	NM_032311	84271	TCCACAGCAGAAAGCCATGGCACCACTTCATCCCCATCCTGCCGGAATGA	5.02382	5.9547	5.26758	5.38545	1.43831
2360301	NA	XM_001126896	730713	AGCTTTGTGAAATTTCTGGATTTGGTGAGAAGCCTCTGGTGTCTGGTTAG	6.42256	7.38803	6.58402	6.66687	1.4381
2370504	TTPAL	NM_001039199	79183	GAGGCTGGATGAAATGTCAGCTAGGGCCATTTTGGCTGCTGAGGCTCTGG	5.5975	6.33904	6.51508	6.82185	1.43809
4540546	LOC651536	XM_940712	651536	CACACATGGGGAAGTGGGACAAAAACCTCACCCTGCTCTCACTCTTGTTC	5.66828	6.24052	6.31391	6.78992	1.43806
3140615	NA	XM_925964	642456	CTCCAGGCACAAGATGTGCACCTGGGGGCCCAAATGCACAGCTTGGAGCA	5.59379	6.73561	6.20869	6.11447	1.43774
2850324	SEMA6D	NM_153618	80031	CACACCTAAAGTGATTGATACCTGGAGACCTAAACTGACAAGCTCTCGGA	6.32139	6.81041	5.56872	6.12729	1.43773
7400603	C15orf54	NM_207445	400360	GGTATAAACCCGGAATTGGCTGTGGGGAGTTAGACAGGGAAAATGTCCAC	5.83207	6.19578	5.53986	6.2237	1.43771
2230112	BBS7	NM_176824	55212	CATGCTGTAACCAGTGGAGCTATTCAGCGTGCTTCAAGTGAAGAGTGCAG	5.45357	6.42629	6.36441	6.43898	1.43758
4810575	ADAMTSL2	NM_014694	9719	CTCGGCCCCCGCCCCTGCAGTCAGCGTCAGTGCTCATCTACGTTAATAAA	5.0858	5.9895	5.88125	6.02478	1.43755
3180053	FAM129B	NM_022833	64855	CTTCCCTCTTGTCCCGAAGATCTGCGCCTCTAGTGCCTTTTGAGGGGTTC	6.48135	6.76174	7.35186	8.1186	1.4375
2760110	LCA10	NM_001039768	643736	AGGTTTTCGGGCCAGCATCTGGGGCCCCGCAGGTTACCCCTCACCTGTCG	6.02587	6.95679	6.39689	6.51278	1.43734
460639	NA	NM_015855	51352	CAGGCCGTGGCCAGAGCAGATACGTAGGCCCATGAAATTGATGAACTGAG	5.3953	5.64362	5.62202	6.42037	1.43727
2370168	NA	AK091747		TGGTGAGATCCTTCTCCTACATGAGGCCAGTCTGACAAGTCTGGGAGAGG	4.91068	5.89446	4.945	5.00774	1.4372
3940202	NA	XM_926836	642701	CTACATTGACTTTGTGCAATCCCTCTCATTATGTATTGGTGAACTCAGAG	6.24874	6.80157	5.92046	6.41373	1.43699
10102	LIN52	NM_001024674	91750	GGGGAGTCTCACCACGGCTAATTTGATGGAGAAGGTTCGAGGCCTACAGA	5.72947	6.80526	6.0327	6.00301	1.43699
5690047	OTOR	NM_020157	56914	TGTGGTCCTGATGGGCCCACAAGTTTTTCTATATTTAACTGGAAATATGC	5.10954	6.2506	6.22679	6.13174	1.43695
1710470	NA	AW301110		GGAGCCTCAGGGGCAAAGGGAGCAAACTGGCTTGTGAGGGAAGAGCTGCT	5.9226	6.70386	6.32907	6.59357	1.43682
1500066	PES1	NM_014303	23481	CCGTGATTCTCAGGGTGCTGTGATGGGGTGAGGGTAGGGGGAGCATTTGT	7.62262	7.89483	7.51147	8.28447	1.43655
5340142	RCL1	NM_005772	10171	CCTGTGGAGTCTGTTACTGTTCTTTCTGCAAGGACTCACCTCCTTGAGCC	5.83348	6.22216	6.86576	7.52227	1.43654
1990056	NA	XM_942228	652659	TCCCTGCAAGAGTCCTCCTACCTCCCAGCTGGCCACACTCCCAGCTGCCC	6.42524	7.39867	6.11455	6.18568	1.43622
3180039	RGL1	NM_015149	23179	GTTTCCTGGTGGACAGCCGGGTAATGCTTTTAGCTGCTCGCATGCTTGTC	4.52508	5.97094	5.84445	5.44304	1.43617
2600196	C1orf227	NM_001024601	149643	CCTTTACTGATACCACAACCAAAGAGCCTGTTCCCAACAGTGGCAGGAGC	5.70625	6.50829	6.08056	6.32286	1.43611
6330692	KIF18B	NM_001080443	146909	TGCCTGCAAGAAGAAGCGCGTTGCGAGTTCCTCAGTCTCCCATGGCCGCA	5.54487	6.42622	5.89083	6.05378	1.43609
2000220	HEATR6	NM_022070	63897	GTCAGGGTTGTTGGAACATCTGACCTGTGCATCCAGGAGCCGAGGAGTCA	5.58865	6.31557	6.61848	6.93575	1.43604
3130482	NA	XM_942881	647527	ATCCAGGGGAGACTGACAGACGGCGAAGAGCGGCCAATGGGAGAGAGCGT	6.03366	7.05072	6.19829	6.22531	1.43598
3830615	NA	NM_001013644	388692	CTCTTGATAAGAGACCACTGGCCGTGGGCGGGTTCTGGACAGTTTACAGA	4.79097	5.85869	5.57665	5.55282	1.43589
6900441	NA	XR_017801	163720	GCCACTAAAAGCAACCTGTGCCTCCTGGGTTCAAAGTGTCTATTGTTGCC	5.75715	6.48612	5.79715	6.11183	1.43577
4640670	USP7	NM_003470	7874	AGGTTAGTGGATCGGGGGTCCCTGGCTCAAGGTCTCTGGGCTGTCCCTAG	6.71271	7.16704	7.05984	7.64899	1.43569
1510519	NA	XM_932477	653303	AGAACCTGGGGTCAGTGGGACACAGTGAGGCAGCTCCTGGAGCAGACCAT	5.79317	6.2632	5.9885	6.56167	1.43555
3800189	AKAP5	NM_004857	9495	GGAAGAAGCCAGTAACAGTACCCTAGAAAGTGCACCAAATGGAAAAGACT	5.32204	6.29252	6.04805	6.12065	1.43549
460605	NA	XM_936779	647719	TTGGCTTCACGTCTGGTTAACTTTAGGAGAGCACACAACACCAAGCACAG	5.36606	5.58101	6.10505	6.93273	1.43526
3440403	DHDDS	NM_205861	79947	GAGAAGCTGCCCCAGGAGGCGATGTAGTGGTGGAAAGAAGAGGCAGAGAG	6.57037	7.44343	6.94775	7.11717	1.43519
3190593	RHOXF1	NM_139282	158800	CCCTGATGTGCCCACAAGAAGGGAACTTGCCGAAAACTTAGGTGTGACTG	5.98434	5.96694	5.00816	6.06795	1.43514
[truncated: 31,223 more rows]

## Sheet: BCRABL list for GSEA
#Gene symbol	#fold average
CD24	38.37
DNTT	14.46
CH25H	10.43
JUN	7.25
RASD1	6.74
NA	6.7
BNIP3	6.25
PLXNA1	5.95
VPREB3	5.7
CCL2	5.52
IGFBP4	5.43
TMEM158	5.36
OSM	4.79
FCGR2A	4.58
CTGF	4.55
PFKFB4	4.45
HES6	4.37
RPPH1	4.3
IER3	4.24
RPS4Y2	4.2
ID1	4.18
TTYH1	3.94
ENO2	3.81
MME	3.8
TCL1A	3.68
CA2	3.63
ALB	3.6
EBF1	3.56
BHLHE40	3.4
SLC2A3	3.38
CBS	3.37
SLC16A3	3.36
CLEC14A	3.35
PMP22	3.32
A4GALT	3.29
KLF2	3.13
HBE1	3.1
DDIT4	3.08
PIM1	3.01
ISG20	2.98
AK4	2.97
TUBB3	2.96
ELK4	2.96
EPAS1	2.95
S100A16	2.93
ANKRD37	2.88
DHRS3	2.87
PLA2G3	2.87
OSBPL6	2.84
ATF3	2.83
LAMC2	2.83
HIST1H2AC	2.81
SOCS1	2.79
ATP7B	2.79
EIF1AY	2.76
OSBP2	2.76
SOCS2	2.75
CD36	2.74
SNORD13	2.73
GNG2	2.73
PBK	2.72
IL2RA	2.71
ALDOC	2.71
ARHGEF4	2.7
SLC2A1	2.69
ID3	2.67
TIMP3	2.64
TBC1D29	2.63
CD300A	2.6
SLC6A10P	2.59
RHOB	2.59
IGJ	2.57
HBBP1	2.55
DUSP5	2.55
STARD8	2.54
TMEM2	2.52
ALDH3B2	2.52
CSF2	2.51
GRAP	2.5
ARL4A	2.49
AQP3	2.49
HK2	2.49
LEPR	2.49
PAG1	2.48
RPL36A	2.48
TMEM202	2.47
SLC41A1	2.46
KIF21B	2.45
HIST1H4H	2.45
MAST4	2.43
HIST1H2BG	2.43
CTSH	2.43
TSC22D3	2.43
TNFRSF8	2.42
ENPP3	2.41
SNORD14C	2.39
FCER2	2.39
JMJD6	2.38
GAL	2.38
BPI	2.37
HIST1H2BD	2.37
PYHIN1	2.37
CCND1	2.36
MUC1	2.36
DDN	2.35
SNORA25	2.33
CD27	2.33
MIIP	2.33
MBNL2	2.33
LRRC26	2.31
CYGB	2.31
CXCR4	2.3
LOC440864	2.28
TANC1	2.28
HBEGF	2.27
TMEM107	2.27
PSAT1	2.27
JUNB	2.26
PLIN2	2.26
SLC2A14	2.26
P4HA2	2.26
RPS4Y1	2.26
POLR3G	2.26
HIST2H2AA3	2.25
NDFIP2	2.23
NMU	2.22
P4HA1	2.22
OGN	2.22
KLF10	2.21
STAT4	2.2
SNORD56	2.19
KCNA5	2.19
CMTM5	2.18
TNFRSF11A	2.18
NAMPT	2.18
GRAP2	2.18
ARHGAP24	2.18
PELI1	2.17
ZNF804A	2.17
HIST2H2BE	2.17
FAM19A1	2.16
LEF1	2.15
OLFM4	2.15
RGS16	2.15
CD69	2.14
IL21R	2.14
SGK3	2.14
PFKFB3	2.13
FAM129B	2.13
NPTX1	2.12
GPR110	2.12
SNORD34	2.12
RORA	2.12
INSIG1	2.11
TMEM45A	2.11
CD97	2.1
BLK	2.1
EMX2	2.1
CD79A	2.1
DOK2	2.1
CISH	2.09
SOS1	2.09
CCL4L2	2.08
SNORD38B	2.08
VPREB1	2.08
OXGR1	2.08
BCYRN1	2.07
IL10	2.07
PPAP2A	2.07
NACC2	2.07
F2RL3	2.06
BAG3	2.05
TMEM108	2.05
IRS2	2.05
NLRP12	2.05
RAB11FIP2	2.04
TRAM2	2.04
YOD1	2.04
GABRB3	2.04
TCTEX1D4	2.04
TP53INP1	2.04
HSPA6	2.03
HIST1H4B	2.02
NR1I2	2.02
ACVR2A	2.02
CLSTN1	2.02
HLA-F	2.01
HIST1H3C	2.01
MT1E	2.01
FIGLA	2.01
MAP7D2	2.01
BACH2	2
PPARA	2
SNX25	2
ZNF253	2
SP140	2
RFESD	2
FAM83A	2
ZNF292	1.99
IL23R	1.99
CBX4	1.99
MFN1	1.99
BMX	1.99
LGALS3	1.99
BACH1	1.99
SEMA4C	1.98
SLC6A17	1.98
CDC42EP4	1.98
CD70	1.98
PREPL	1.98
DUSP26	1.98
CTNNB1	1.98
ANXA8L2	1.97
TRIM46	1.97
PPP1R12B	1.97
TBXA2R	1.97
DUSP1	1.96
NID2	1.96
TNF	1.96
PTGER3	1.96
DENND1A	1.96
DBF4B	1.96
RBMS3	1.95
DMGDH	1.95
KREMEN2	1.95
RHAG	1.95
TRIB3	1.95
BFSP2	1.95
PANK3	1.94
PIM2	1.94
GADD45B	1.93
CTSL1	1.93
TMSB4X	1.93
HIST1H1C	1.93
LOC730109	1.93
NR3C1	1.93
C14orf49	1.93
CELSR3	1.93
TNFRSF21	1.92
ANXA3	1.92
TNFAIP3	1.92
KLHL2	1.92
FGF12	1.92
INSIG2	1.92
CALB2	1.91
LDLR	1.91
KDM4A	1.91
ATP13A5	1.91
ARTN	1.91
RRAS2	1.91
IL7R	1.9
SCP2	1.9
WDR74	1.9
MT1X	1.9
MFI2	1.9
CTRL	1.89
WT1	1.89
SLC2A6	1.89
KLHL18	1.89
FAM162A	1.89
SLC4A11	1.89
CLC	1.89
C20orf46	1.89
ZNF589	1.88
RHOH	1.88
NFKBIZ	1.88
POP1	1.87
CHD7	1.87
TRIM11	1.87
CD9	1.87
FAM169A	1.87
C6orf114	1.87
CECR1	1.87
ZNF473	1.86
LNPEP	1.86
ECM1	1.86
GDF15	1.86
ITPR1	1.86
IL1RL1	1.86
INTS6	1.86
SIGLEC12	1.86
SPACA5	1.86
CLEC3B	1.85
PLOD2	1.85
SPEG	1.85
C4A	1.85
DPH2	1.85
RPTOR	1.85
SC4MOL	1.84
AKAP12	1.84
OXSM	1.84
PCDHB11	1.84
CDK10	1.84
FOSB	1.84
FAM24B	1.84
NTRK1	1.84
RPS26	1.84
PCDHGB4	1.84
GAPDHS	1.84
MBD3L2	1.84
DYNC2H1	1.84
CCDC50	1.84
ZNF536	1.84
KIAA1279	1.84
CR1	1.83
CTTN	1.83
FAM3C	1.83
ATF5	1.83
SOD2	1.83
YES1	1.83
STAP2	1.82
PRF1	1.82
CD19	1.82
ACSL3	1.82
OPRM1	1.82
GPS1	1.82
CAMP	1.82
IL8	1.82
SPRY1	1.82
INTS4	1.82
HSPA1B	1.82
SIK1	1.82
TMOD1	1.82
TIMM44	1.81
HIST1H2BK	1.81
SLC47A2	1.81
BCCIP	1.81
MAML1	1.81
ABHD2	1.81
SLC4A7	1.81
ABCA1	1.81
FOS	1.81
SCN9A	1.81
KCNK12	1.81
IL17RB	1.81
NEFH	1.81
HPS4	1.81
GPR109A	1.81
CFH	1.81
TMEM57	1.8
P2RY2	1.8
BEGAIN	1.8
TFRC	1.8
VNN2	1.8
NMT2	1.8
SORT1	1.8
KLRC1	1.8
LHX2	1.8
PGA3	1.79
MAPK6	1.79
TEK	1.79
ITK	1.79
HIST1H2AE	1.79
CHPF	1.79
CAMK4	1.79
RHOXF2B	1.78
RBFOX1	1.78
ZNF407	1.78
LCN6	1.78
EXO1	1.78
TRAF6	1.78
BCL2L15	1.78
IGF2R	1.78
SEC24B	1.78
IL1RAP	1.78
MT1G	1.78
ZNF239	1.77
FASN	1.77
SNORD22	1.77
SPR	1.77
TRIM16	1.77
HIST1H2BL	1.76
NR2E3	1.76
LCN15	1.76
BHLHE41	1.76
GPX3	1.76
MBTD1	1.76
CACNG7	1.76
ATF4	1.76
ABHD5	1.76
ICK	1.76
PEX5L	1.76
MYBBP1A	1.76
ART4	1.76
TDH	1.76
OBSL1	1.76
C1QTNF9B	1.75
SNORD31	1.75
PRRG3	1.75
ZFP91	1.75
RHPN2	1.75
RDH10	1.75
ESAM	1.75
CHRDL2	1.75
SNORD43	1.75
GADD45A	1.75
CCNL1	1.75
CCND3	1.75
C6orf170	1.75
PRKAA2	1.75
ARIH1	1.74
CD8B	1.74
DNAH14	1.74
CROCC	1.74
GYPA	1.74
MYBPC1	1.74
EPG5	1.74
IFNW1	1.73
RIMS1	1.73
UBASH3B	1.73
CKAP4	1.73
COLQ	1.73
CCDC26	1.73
PLOD1	1.73
DUSP13	1.73
PHLDA1	1.73
CTXN3	1.73
SCUBE1	1.73
SMAP2	1.73
CD2	1.73
CSRNP1	1.73
UBE2U	1.73
MOG	1.73
GATSL3	1.73
TMEM56	1.73
KCNK5	1.72
HIST1H4A	1.72
GBA2	1.72
CIDEC	1.72
OR51F2	1.72
SLC25A4	1.72
HIST1H3F	1.72
MIA3	1.72
HIST2H4A	1.72
C9orf100	1.72
SPANXN5	1.72
NR2F1	1.72
TUBA4A	1.72
PDE4B	1.72
ARMCX3	1.72
HAGHL	1.71
IL4R	1.71
ZNF80	1.71
RHBDF2	1.71
RPL6	1.71
PLD6	1.71
H2AFV	1.71
COX18	1.71
TNFRSF11B	1.71
CHCHD8	1.71
BANP	1.71
TRIM32	1.71
PRSS55	1.7
LPIN1	1.7
DLX3	1.7
CDK12	1.7
GAS7	1.7
SLC39A14	1.7
HIST1H2BH	1.7
CTAGE10P	1.7
IL10RA	1.7
LPAR5	1.69
BIRC5	1.69
COX15	1.69
SLC11A1	1.69
RSPH10B	1.69
HMP19	1.69
GBA3	1.69
CRYGB	1.69
NEK3	1.69
FAM131A	1.69
PPP1R16B	1.69
CXCL2	1.69
PTS	1.68
PHACTR4	1.68
AGPAT9	1.68
IKZF4	1.68
KIAA1199	1.68
HIST2H2AB	1.68
RPS7	1.68
HIF1A	1.68
SLC7A6	1.68
SERTAD1	1.68
PROS1	1.68
DSCAM	1.68
NR2C2	1.68
LRTM1	1.68
PKD1L2	1.68
COL6A5	1.68
GLP1R	1.68
NET1	1.68
DEFA1B	1.68
KTN1	1.68
OR2L2	1.68
ZNF846	1.67
NAIF1	1.67
GPD2	1.67
GK	1.67
RAB11FIP1	1.67
PNCK	1.67
LPHN3	1.67
CGN	1.67
FEM1B	1.67
AXIN1	1.67
TUBGCP6	1.67
MINA	1.67
HIST1H2BC	1.67
PVT1	1.67
SCD5	1.67
LRRC8B	1.67
TICAM2	1.67
XK	1.67
DENND3	1.67
ACSS2	1.67
SNORD14D	1.66
ADAMTS3	1.66
BCL2L11	1.66
HN1L	1.66
ZC3H7A	1.66
APCDD1	1.66
PRR7	1.66
SOST	1.66
ROD1	1.66
CCDC81	1.66
ADAMTS13	1.66
SREK1	1.66
HTR1E	1.66
FLJ40453	1.66
DUOX1	1.66
SLC20A1	1.66
LPCAT2	1.66
NXPH4	1.66
CD5	1.65
FAM108B1	1.65
CEBPE	1.65
MGST1	1.65
CHORDC1	1.65
AMMECR1	1.65
LRRC7	1.65
GFPT1	1.65
OSGIN1	1.65
SNORD48	1.65
KLB	1.65
DPEP1	1.65
NCS1	1.65
C11orf1	1.65
NMBR	1.65
TFG	1.65
RLF	1.65
TERC	1.65
MED18	1.65
DDX17	1.65
SNORA10	1.64
FGF6	1.64
DEFA1	1.64
TOB1	1.64
MESP2	1.64
SERPINB13	1.64
IRF4	1.64
CYTH3	1.64
CELF1	1.64
HMOX1	1.64
ALMS1	1.64
C19orf63	1.64
CACNG5	1.64
LONRF1	1.64
FKBP2	1.64
SPTBN2	1.64
C2orf49	1.64
PCDHA6	1.64
ARHGAP33	1.64
TJP1	1.64
PTPN1	1.64
DNAJA4	1.64
ETV4	1.64
EPT1	1.63
SNORD4A	1.63
FCGR2B	1.63
DPPA2	1.63
MAK16	1.63
CTU2	1.63
SLC45A4	1.63
GBAP1	1.63
ZFP36	1.63
C16orf72	1.63
ADCY5	1.63
ADNP	1.63
PPP2R2C	1.63
ARHGEF7	1.63
AFAP1L2	1.63
RND1	1.63
ANKRD22	1.63
EPHA6	1.63
ZSWIM2	1.63
ELL3	1.63
TSPAN9	1.63
JPH2	1.63
PCK2	1.63
KISS1R	1.63
RAP1GAP	1.63
SLC16A14	1.63
SLC6A9	1.63
RASSF6	1.63
APBB1	1.63
TGM2	1.63
UGT3A2	1.63
C21orf91	1.62
CAPSL	1.62
ADAMTS15	1.62
IER5	1.62
SPATS2L	1.62
SREBF1	1.62
NEUROD2	1.62
CPLX4	1.62
TRMU	1.62
MASTL	1.62
ABCA13	1.62
RPS6KA6	1.62
EPHA8	1.62
ZMYM5	1.62
C15orf32	1.62
EPDR1	1.62
FLNB	1.62
PTGS2	1.62
CALCA	1.62
GAS8	1.62
NFRKB	1.62
C13orf15	1.62
CYP46A1	1.62
ITPRIPL1	1.62
RNF13	1.62
TSPAN14	1.62
FST	1.62
SYNPO	1.61
ID2	1.61
LFNG	1.61
KIAA1377	1.61
MAFF	1.61
TCN1	1.61
PCDHAC2	1.61
SNAI1	1.61
PLIN5	1.61
MUT	1.61
SDHAP1	1.61
FAM175A	1.61
ZHX2	1.61
NAIP	1.61
TCF15	1.61
ELOVL6	1.61
TREML2	1.61
FXYD7	1.61
BAZ1A	1.61
UBE2A	1.61
CMPK2	1.61
FAM129C	1.61
P2RY13	1.61
NAV1	1.61
RALGAPA1	1.61
DLX1	1.61
ZNF205	1.61
NIN	1.61
TMEM218	1.6
SLC6A8	1.6
HOMER1	1.6
FGF1	1.6
EIF6	1.6
AGPS	1.6
MGAM	1.6
C10orf72	1.6
NCR1	1.6
CLK1	1.6
FBXL4	1.6
UBE2D3	1.6
POT1	1.6
KHDRBS3	1.6
TMEM64	1.6
LBH	1.6
ADAT3	1.59
KIAA1429	1.59
IDE	1.59
SLC7A5	1.59
IDS	1.59
PHAX	1.59
SGOL1	1.59
HIST1H2AJ	1.59
UCK2	1.59
PFKP	1.59
SRPK2	1.59
WNT9A	1.59
SH2D4B	1.59
NEDD4L	1.59
ERCC6L	1.59
TLR5	1.59
LRP8	1.59
PNMA3	1.59
SLC7A11	1.59
PRR19	1.59
SIGLEC6	1.59
TCF19	1.59
KRTDAP	1.59
LOC147710	1.59
SNORD30	1.59
ACSM5	1.59
PWP2	1.59
C9orf64	1.59
HMGCS1	1.59
PSMD11	1.59
PLA2G2D	1.59
USP43	1.59
ADRA1A	1.58
PPME1	1.58
SMARCD1	1.58
TMEM54	1.58
WARS	1.58
TBC1D17	1.58
MBNL3	1.58
ADORA1	1.58
HNRNPK	1.58
GPR97	1.58
SCD	1.58
MB21D2	1.58
LOC644662	1.58
THBS1	1.58
AGPAT5	1.58
NIPAL2	1.58
FRA10AC1	1.58
OR4Q3	1.58
CNTN4	1.58
DAG1	1.58
TTLL2	1.58
SNORD35A	1.58
PARD6G	1.58
RRH	1.58
B9D1	1.57
RUNX1T1	1.57
NPPA	1.57
SLC23A2	1.57
CDO1	1.57
NCF2	1.57
NOP16	1.57
OR4C15	1.57
RAPSN	1.57
RAB37	1.57
MFSD4	1.57
G2E3	1.57
BCL10	1.57
RAD18	1.57
YRDC	1.57
GNE	1.57
ZNF140	1.57
LBR	1.57
LGALS4	1.57
SPAG4	1.57
NRG1	1.57
C3	1.57
PIAS2	1.57
PHACTR1	1.57
SEC23A	1.57
OR11H4	1.57
HSP90B3P	1.57
LILRB2	1.57
OR10J3	1.57
TP63	1.57
HOMER3	1.57
SERPINB3	1.57
MLL5	1.57
FOSL1	1.57
EGLN3	1.56
UGT8	1.56
ARSB	1.56
PGLYRP3	1.56
RANBP6	1.56
SLC26A1	1.56
C4BPA	1.56
THAP7	1.56
FAM55B	1.56
LHX3	1.56
DNASE2B	1.56
RMND5A	1.56
SLC39A6	1.56
KIRREL	1.56
DCP1A	1.56
OR6S1	1.56
DIAPH3	1.56
PRIC285	1.56
CD8A	1.56
HPSE	1.56
C6orf192	1.56
PCDHGA10	1.56
MSI2	1.56
CAV2	1.56
CENPO	1.56
ST6GAL2	1.56
ABHD6	1.56
NANOS1	1.56
PTK7	1.56
CCDC137	1.56
FAM86B1	1.56
MX1	1.56
KSR2	1.56
CD300C	1.56
HDLBP	1.56
SRXN1	1.56
UBE2CBP	1.56
ALAS1	1.56
CD320	1.56
PIK3R1	1.56
CD163	1.56
ZFAT	1.56
INPP4A	1.56
CHRNA9	1.56
MMP8	1.55
ERN1	1.55
FYTTD1	1.55
FARP1	1.55
ZNF3	1.55
HK1	1.55
ZNF644	1.55
ZNF831	1.55
SLAMF8	1.55
STK17A	1.55
ASL	1.55
MAST1	1.55
SLC5A8	1.55
ISLR2	1.55
ACSL5	1.55
IFITM2	1.55
ORMDL3	1.55
MAEL	1.55
RASSF5	1.55
TPM3	1.55
LPPR2	1.55
ORC4	1.55
LILRA5	1.55
RPRD2	1.55
TRY6	1.55
ZNF398	1.55
GSG2	1.55
KCNMB3	1.55
HTR3D	1.55
KLF6	1.55
CLEC12B	1.55
RCCD1	1.55
MZT1	1.55
NSL1	1.55
INSC	1.55
ZCCHC14	1.55
FGFBP3	1.55
FABP1	1.55
STXBP4	1.55
GNA11	1.55
C6orf106	1.54
NEURL4	1.54
PTPRT	1.54
NR2F6	1.54
CDC14C	1.54
NEB	1.54
SCIN	1.54
BPTF	1.54
CDKN2B-AS1	1.54
HIST1H2BE	1.54
F7	1.54
YWHAB	1.54
LGSN	1.54
BDP1	1.54
SLC16A8	1.54
ALDH1A2	1.54
ADORA2B	1.54
MRS2	1.54
IL18RAP	1.54
SPRED1	1.54
POU2AF1	1.54
VPS13C	1.54
ASAH2B	1.54
ZXDC	1.54
MYL2	1.54
SIT1	1.54
HMHB1	1.54
PGAM1	1.54
ANKRD34A	1.54
FBXL22	1.54
DPY19L3	1.54
KIAA0247	1.54
TBX22	1.54
ANK1	1.54
ITGA9	1.54
SLC25A32	1.54
EPN2	1.54
PTPRF	1.54
TRIP11	1.53
SRPX2	1.53
DDIT3	1.53
IFITM1	1.53
FAIM	1.53
SDF4	1.53
ZNF25	1.53
TNFSF13	1.53
CHD1	1.53
GAB2	1.53
MS4A1	1.53
PPM1L	1.53
TACR1	1.53
LEP	1.53
ENAM	1.53
HRAS	1.53
KNDC1	1.53
ZNF593	1.53
HIF3A	1.53
LEPREL2	1.53
SPAG6	1.53
ZAK	1.53
PPP3CC	1.53
AMPD1	1.53
BTG3	1.53
FBXO31	1.53
SMOX	1.53
MS4A3	1.53
FAM73B	1.53
VLDLR	1.53
PCSK9	1.53
TRAF4	1.53
MC1R	1.53
HAPLN3	1.53
TREM2	1.53
DYRK3	1.53
MAP6D1	1.52
SLFNL1	1.52
SNORD55	1.52
KBTBD8	1.52
NFIC	1.52
DLX4	1.52
PRAMEF9	1.52
ACLY	1.52
TNFAIP6	1.52
CCNDBP1	1.52
IER2	1.52
SMG7	1.52
LARP1B	1.52
GPR89C	1.52
AGPHD1	1.52
CD226	1.52
EIF1	1.52
CLK3	1.52
GFOD2	1.52
PDP2	1.52
CYorf15A	1.52
NCAPH	1.52
SLC3A2	1.52
PPT2	1.52
SON	1.52
GPRC5C	1.52
BAIAP3	1.52
DEFB106B	1.52
FBXO24	1.52
ABHD3	1.52
LYSMD3	1.52
TADA2A	1.52
GBE1	1.52
2015-12-01	1.51
KLHDC10	1.51
UBAC1	1.51
ARHGAP29	1.51
PDZRN3	1.51
PALM2-AKAP2	1.51
IL17A	1.51
CDCP1	1.51
OR3A3	1.51
OR2M3	1.51
SFMBT1	1.51
ARPP21	1.51
POMC	1.51
SLC25A43	1.51
DDX21	1.51
ARGFX	1.51
CATSPER1	1.51
FCRLB	1.51
JUND	1.51
CLEC9A	1.51
TTTY9B	1.51
SERTAD3	1.51
CHGA	1.51
TBCD	1.51
ITPRIP	1.51
LAT	1.51
MED26	1.51
ADRA2B	1.51
ANKRD55	1.51
DNAJB4	1.51
SNORD100	1.51
DMRTA2	1.51
SLC6A6	1.51
PHLDB2	1.51
EEFSEC	1.51
EIF5A2	1.51
GPAM	1.51
KLF9	1.51
UMOD	1.51
FGF22	1.51
ATP11A	1.51
PPM1G	1.51
CLCN6	1.51
C16orf5	1.51
PRELP	1.51
CBR3	1.51
UGT1A1	1.51
HMBOX1	1.5
TNC	1.5
MYNN	1.5
MAP2K1	1.5
HSPE1	1.5
PCDH18	1.5
HOXB2	1.5
KBTBD10	1.5
PIP5K1B	1.5
PSME1	1.5
THAP10	1.5
SNORA70	1.5
CNOT1	1.5
RASGEF1C	1.5
LSM11	1.5
C4orf6	1.5
PSMD12	1.5
LCP2	1.5
HNRNPCL1	1.5
IFIT2	1.5
C12orf68	1.5
KHDC1	1.5
FTSJ3	1.5
TSC22D2	1.5
NEDD1	1.5
CXCL9	1.5
ATXN7L2	1.5
C2orf88	1.5
TMCO3	1.5
CHD2	1.5
MAP2K7	1.5
GAS6	1.5
RBBP6	1.5
ATP2A2	1.5
RELL2	1.5
PTPN22	1.5
GDF11	1.5
PIGF	1.5
SLC25A16	1.5
CD28	1.5
CHRNA3	1.5
S100A13	1.5
FKBP6	1.5
LYPLA2P1	1.5
ZG16	1.5
SPN	1.5
RAP1A	1.5
CCDC86	1.49
BNIP3L	1.49
MAPK14	1.49
STEAP3	1.49
TRPV5	1.49
ATP6V1C1	1.49
IKBKAP	1.49
DDR1	1.49
GATA2	1.49
PIGW	1.49
CAB39L	1.49
KRT83	1.49
KATNAL1	1.49
ENAH	1.49
IL4	1.49
TSGA13	1.49
MYO5A	1.49
UGT1A9	1.49
KRT80	1.49
SPRY4	1.49
LIMK2	1.49
PPAN-P2RY11	1.49
GPR65	1.49
RAPGEF6	1.49
TNPO2	1.49
TCEB3	1.49
LEAP2	1.49
WWOX	1.49
PCDHAC1	1.49
OR13G1	1.49
RTCD1	1.49
SLC39A13	1.49
SNAI2	1.49
HAL	1.49
CSHL1	1.49
ZFYVE27	1.49
CSNK2A1P	1.49
NETO1	1.49
PGAM4	1.49
RNASE11	1.49
TSNARE1	1.49
FBXO2	1.49
S100A1	1.49
CRX	1.48
C20orf7	1.48
TIRAP	1.48
TMEFF2	1.48
ZNF175	1.48
SPATA5	1.48
C12orf11	1.48
ACSL4	1.48
CAPS	1.48
ROPN1B	1.48
NCRNA00230A	1.48
LTB4R	1.48
TTPAL	1.48
UGT1A7	1.48
UBXN11	1.48
ZNF526	1.48
XPO6	1.48
SDHAP3	1.48
ZSCAN4	1.48
TMEM164	1.48
YIPF6	1.48
FAIM3	1.48
EXOC6	1.48
RAP1GDS1	1.48
NUP35	1.48
LSM12	1.48
APOC2	1.48
GRPEL1	1.48
MMS22L	1.48
BBS7	1.48
C12orf66	1.48
GSDMB	1.48
NDEL1	1.48
LDHA	1.48
ACRC	1.48
RUNDC2C	1.48
MTFP1	1.48
AGAP3	1.48
ZDHHC20	1.48
PGK1	1.48
S1PR2	1.48
LRFN4	1.48
PLSCR2	1.48
C17orf71	1.48
TINAG	1.48
GEMIN5	1.48
KRR1	1.48
CRIPAK	1.48
CCL25	1.48
XCL1	1.48
OLA1	1.48
DENR	1.48
PLEKHG5	1.48
NYX	1.47
OR2AT4	1.47
PDDC1	1.47
EFCAB4A	1.47
SYNPO2L	1.47
RPS6KA3	1.47
PIH1D2	1.47
PIK3CB	1.47
PHKB	1.47
TXNL4B	1.47
INS	1.47
AMOTL2	1.47
TAS2R38	1.47
OR1L4	1.47
SNX7	1.47
LGI2	1.47
NUFIP2	1.47
MVD	1.47
ABCA12	1.47
OTUD3	1.47
MAP4K5	1.47
LSR	1.47
MAPRE3	1.47
GGA1	1.47
RECQL	1.47
RAB6B	1.47
COL15A1	1.47
MYO1E	1.47
RPRD1A	1.47
ASB6	1.47
ASNS	1.47
DSP	1.47
NPRL3	1.47
DPY30	1.47
RINL	1.47
SPTB	1.47
NKTR	1.47
C4orf32	1.47
IRS1	1.47
CDC14A	1.47
CCDC70	1.47
GRIN3A	1.47
SENP5	1.47
DEFB136	1.46
NR5A2	1.46
RGPD6	1.46
CHIC1	1.46
MRPL42	1.46
LSP1	1.46
UPP1	1.46
ZNF92	1.46
KLF4	1.46
KCNS3	1.46
ARHGAP12	1.46
L2HGDH	1.46
MRPL35	1.46
C9orf7	1.46
GFOD1	1.46
ZNF682	1.46
PTPRK	1.46
HFE2	1.46
WDR20	1.46
PTGR2	1.46
HMCN1	1.46
POLR3B	1.46
DTNA	1.46
DNASE1L2	1.46
SEMA3E	1.46
EVI2A	1.46
GSDMA	1.46
SLCO2A1	1.46
RBM47	1.46
LYZL1	1.46
ZBTB41	1.46
ACSM2B	1.46
SNORD32A	1.46
ERO1L	1.46
DPH3	1.46
FOXD4	1.46
IFNE	1.46
TNRC6B	1.46
UHMK1	1.46
CAPNS2	1.46
LARP4	1.46
FOXF1	1.46
PIAS3	1.46
DENND4A	1.46
ZNF683	1.46
WIPI1	1.46
SHPRH	1.46
C16orf79	1.46
HCN4	1.46
TTC32	1.46
PGM3	1.46
MSMB	1.46
GTF3C4	1.46
YWHAZ	1.46
PRPF40A	1.46
ZBTB25	1.45
NMNAT2	1.45
RPL9	1.45
LOC388849	1.45
SLC14A2	1.45
APCDD1L	1.45
CT45A1	1.45
CRHR1	1.45
INF2	1.45
SLC39A12	1.45
ZNF862	1.45
GDI1	1.45
NSUN2	1.45
KCMF1	1.45
NOD2	1.45
C1orf150	1.45
CDHR2	1.45
EIF4G2	1.45
GLYATL2	1.45
FAM20C	1.45
HLTF	1.45
POLR1B	1.45
PPAN	1.45
CSRP2	1.45
CCL3L1	1.45
PLGLB1	1.45
NAP1L5	1.45
STAG3L1	1.45
DCTN3	1.45
SLC43A3	1.45
CCNYL1	1.45
TPST2	1.45
UPF2	1.45
R3HDML	1.45
GRAMD3	1.45
KIAA0564	1.45
FAM21C	1.45
RPS24	1.45
ENTPD6	1.45
DHX9	1.45
MARK2	1.45
DHODH	1.45
FSIP1	1.45
MCL1	1.45
GRB10	1.45
ANKRD10	1.45
REPIN1	1.44
LOC651610	1.44
NCOR2	1.44
AHCTF1	1.44
MB21D1	1.44
LCA10	1.44
VCAM1	1.44
ZNF563	1.44
C19orf25	1.44
C1orf187	1.44
ZNF274	1.44
MAP1LC3A	1.44
MX2	1.44
RBM11	1.44
ASPRV1	1.44
RABGGTB	1.44
PIPOX	1.44
DCHS1	1.44
TSPAN6	1.44
HIST1H2AD	1.44
IL3	1.44
HAUS6	1.44
GPX2	1.44
RHBDL2	1.44
TAF7L	1.44
FOXN3	1.44
GNAT2	1.44
CHST9	1.44
CHCHD10	1.44
MIER3	1.44
EMILIN1	1.44
ARL6	1.44
CYP27A1	1.44
PSME4	1.44
NOLC1	1.44
KCTD5	1.44
KCTD9	1.44
POLDIP3	1.44
LOC651536	1.44
SEMA6D	1.44
C15orf54	1.44
ADAMTSL2	1.44
LIN52	1.44
OTOR	1.44
PES1	1.44
RCL1	1.44
RGL1	1.44
C1orf227	1.44
KIF18B	1.44
HEATR6	1.44
USP7	1.44
AKAP5	1.44
DHDDS	1.44
RHOXF1	1.44
PLCB4	1.43
CX3CL1	1.43
HIST1H2AB	1.43
MAML2	1.43
CGGBP1	1.43
LHX4	1.43
DLG5	1.43
ATOH7	1.43
SLC6A1	1.43
PSMD13	1.43
SLC39A8	1.43
MOBKL2C	1.43
RN7SK	1.43
KLK15	1.43
RPS15	1.43
SYAP1	1.43
CHKA	1.43
RAP2B	1.43
C2CD2L	1.43
CMTM8	1.43
RCHY1	1.43
SH3BGR	1.43
FAM153A	1.43
SCARA3	1.43
EHD4	1.43
GLYATL1P4	1.43
SEC14L2	1.43
RPL13	1.43
C1orf55	1.43
WIPF2	1.43
SAMD7	1.43
FAM113B	1.43
LOXL3	1.43
NEGR1	1.43
ISL1	1.43
OSBPL3	1.43
CKB	1.43
TREML4	1.43
LOC732226	1.43
BAIAP2L2	1.43
SRGN	1.43
COL11A1	1.43
TCL1B	1.43
TRIM17	1.43
AOAH	1.43
OR11H1	1.43
OR4L1	1.43
ARG2	1.43
CCDC107	1.43
NUP155	1.43
SELPLG	1.43
SNPH	1.43
GNAQ	1.43
CSTF1	1.43
ENC1	1.43
RRAD	1.43
BLZF1	1.43
MEIS3	1.43
FSCN2	1.43
NR0B2	1.43
ZNF41	1.43
PLEKHM3	1.43
SPRYD3	1.43
CNKSR1	1.43
HDC	1.43
UBASH3A	1.43
GRAMD2	1.43
MRPS12	1.43
CAB39	1.43
C2orf56	1.43
E2F7	1.43
TAF5L	1.42
LANCL3	1.42
F3	1.42
2015-03-03	1.42
FAM126B	1.42
LIG3	1.42
TMF1	1.42
AFAP1L1	1.42
TBC1D24	1.42
TOB2	1.42
ZNF100	1.42
NDST3	1.42
TMEM48	1.42
VGLL4	1.42
HIST1H4E	1.42
MFN2	1.42
TCP10L	1.42
CABYR	1.42
FGFR1OP	1.42
CRB2	1.42
C16orf89	1.42
2015-03-05	1.42
VEGFA	1.42
MMD	1.42
TUBAL3	1.42
CALD1	1.42
CNN1	1.42
SNORD14A	1.42
CADM2	1.42
CLEC7A	1.42
USP16	1.42
C21orf70	1.42
SPRED2	1.42
TIAM2	1.42
GPR82	1.42
RN7SL1	1.42
TRPV2	1.42
AURKA	1.42
GLB1	1.42
STX18	1.42
MESP1	1.42
TRMT2A	1.42
MRFAP1L1	1.42
MOBKL2A	1.42
UTP20	1.42
PTK2	1.42
TTTY17A	1.42
WTAP	1.42
GDPD1	1.42
TMEM199	1.42
TIMM10	1.42
CLASP2	1.42
SOCS4	1.42
PDE12	1.42
ZNF474	1.42
TRMT6	1.42
IZUMO4	1.42
PDE7B	1.42
VENTX	1.42
IFIT3	1.42
SMPX	1.42
B3GALNT2	1.42
PLAC8L1	1.42
SLC17A5	1.42
CA6	1.42
KANK3	1.42
FAM159A	1.42
EVC	1.42
TIMM23	1.42
SNORD18C	1.42
RRP7A	1.42
RAB3IP	1.42
USP20	1.42
ESYT1	1.42
HNRPLL	1.42
CTAG2	1.42
IFITM5	1.42
PNOC	1.42
TRAPPC2	1.42
NEIL1	1.42
GDPD3	1.42
DHCR7	1.42
SCUBE3	1.42
C4BPB	1.42
PTPRR	1.42
PHOX2B	1.41
MAGEA6	1.41
ANXA2P3	1.41
RRM2	1.41
ZNF202	1.41
TTC23	1.41
BRS3	1.41
VAPA	1.41
LRIG1	1.41
GH2	1.41
LYAR	1.41
FAM114A2	1.41
YARS2	1.41
NUP98	1.41
NETO2	1.41
VASN	1.41
WFDC11	1.41
ZNF330	1.41
NIPBL	1.41
NR3C2	1.41
CAMK1G	1.41
LIN28B	1.41
HBG2	1.41
WNT2	1.41
CEBPB	1.41
GNPDA1	1.41
ARPP19	1.41
FILIP1L	1.41
GPATCH4	1.41
LOC152578	1.41
NCAPD3	1.41
ENPEP	1.41
SOCS7	1.41
FITM2	1.41
BMP15	1.41
GTDC1	1.41
WBP2	1.41
USP1	1.41
ADAMTS20	1.41
G6PC2	1.41
TMEM170A	1.41
IL7	1.41
PTPRO	1.41
OSTM1	1.41
SLC35A2	1.41
FAM18B1	1.41
TPST1	1.41
CAMTA1	1.41
SPATA2	1.41
PVRL1	1.41
ZNF771	1.41
CRNKL1	1.41
MALT1	1.41
CDC42	1.41
ZNF624	1.41
SLC8A3	1.41
FLAD1	1.41
TBPL1	1.41
PAPOLG	1.41
ASB11	1.41
SCGB1C1	1.41
PYCR1	1.41
RABEP2	1.41
C3orf17	1.41
SLTM	1.41
MPZL1	1.41
IGF2	1.41
COQ10B	1.41
EXOSC8	1.41
TTTY6B	1.41
TEKT3	1.41
CTAG1B	1.41
CYP2C9	1.41
CASC5	1.41
KLHL8	1.41
TEAD4	1.41
GULP1	1.41
ORMDL1	1.41
SYN1	1.41
EIF2C2	1.41
NID1	1.41
OR10Z1	1.41
RNF139	1.41
PDCD1	1.4
GIMAP8	1.4
KDELR3	1.4
MFAP2	1.4
TRIM6	1.4
PGM2L1	1.4
NMD3	1.4
SLC13A5	1.4
BCL7A	1.4
DNASE1L3	1.4
CMTM7	1.4
LY6K	1.4
SP2	1.4
MSR1	1.4
TTLL8	1.4
SEMA6B	1.4
RBM38	1.4
CSNK1E	1.4
ITGB1	1.4
FNTB	1.4
MORC3	1.4
EPS8	1.4
SLC10A7	1.4
PQBP1	1.4
SLC25A25	1.4
RBM39	1.4
BTG1	1.4
RAB8B	1.4
UCP3	1.4
RNF208	1.4
SREK1IP1	1.4
RECK	1.4
ODC1	1.4
CABP2	1.4
BCAM	1.4
RPE65	1.4
TAF4B	1.4
LRRK2	1.4
RPS26P11	1.4
JUB	1.4
FYCO1	1.4
SIX1	1.4
RRBP1	1.4
PAIP2	1.4
ZNF367	1.4
SURF6	1.4
MTHFR	1.4
KIFC3	1.4
LRRC4C	1.4
SPDYE1	1.4
MYLIP	1.4
AP1B1	1.4
UBR7	1.4
HSPA1A	1.4
KDM3A	1.4
DCAF12L1	1.4
SLC38A1	1.4
C1GALT1	1.4
TBC1D19	1.4
C20orf20	1.4
RAD51AP2	1.39
HDHD1	1.39
RYK	1.39
CENPV	1.39
MSX2	1.39
PRKDC	1.39
C17orf39	1.39
PGBD4	1.39
CES2	1.39
NF2	1.39
BEND3	1.39
PRG2	1.39
CCDC66	1.39
FAM109A	1.39
TFE3	1.39
NUP188	1.39
LRRN2	1.39
SNORA64	1.39
TRIM13	1.39
C3orf15	1.39
KLF7	1.39
EARS2	1.39
CLTCL1	1.39
BIRC2	1.39
TAAR2	1.39
ANKRD20A1	1.39
NPY1R	1.39
PRR3	1.39
NAALAD2	1.39
AMBN	1.39
CXorf22	1.39
TUBB2B	1.39
CSPG5	1.39
LIG4	1.39
BACE2	1.39
AGPAT3	1.39
ZIC2	1.39
YTHDC2	1.39
MAGEA8	1.39
KIAA1524	1.39
SQLE	1.39
DACT1	1.39
MAFK	1.39
FAM174B	1.39
SRM	1.39
ARHGAP17	1.39
RAET1G	1.39
C17orf58	1.39
KRTAP12-2	1.39
DOHH	1.39
MT4	1.39
SPTLC1	1.39
DYNLL2	1.39
CLDND1	1.39
USP22	1.39
GLTSCR1	1.39
HIST1H2BI	1.39
ANKFY1	1.39
MRPL3	1.39
ALAS2	1.39
ITGB1BP1	1.39
U2SURP	1.39
SLC50A1	1.39
BRIX1	1.39
ZRANB3	1.39
KCNK6	1.39
TRIP10	1.39
ROCK2	1.39
LOC339862	1.39
COL8A1	1.39
HIC2	1.39
ATP5G1	1.39
SNORD101	1.39
UBE3C	1.39
ROCK1	1.39
LONP1	1.39
PICK1	1.39
PGA4	1.39
SLCO4C1	1.39
SYTL3	1.39
VTI1A	1.39
PCDHB19P	1.38
RBM14	1.38
GADD45GIP1	1.38
WDR45L	1.38
GNG8	1.38
METTL11A	1.38
CRK	1.38
APP	1.38
KIAA0284	1.38
C1orf146	1.38
ERBB3	1.38
SASS6	1.38
HSPA12B	1.38
SAP30	1.38
SEH1L	1.38
WIPF1	1.38
ZNF254	1.38
PPP2R5C	1.38
C3orf70	1.38
RBMY1A1	1.38
C1orf124	1.38
SHFM1	1.38
C10orf28	1.38
EXD3	1.38
TDP1	1.38
RBPJ	1.38
KIR2DL5B	1.38
DCUN1D3	1.38
FOXA2	1.38
TJP3	1.38
PLCZ1	1.38
COL1A1	1.38
ZFP36L1	1.38
CBX3	1.38
MTHFD2	1.38
IPO7	1.38
NUDT6	1.38
EFCAB6	1.38
CPS1-IT	1.38
GRB7	1.38
ZNF557	1.38
C3AR1	1.38
BAGE2	1.38
C1orf189	1.38
RANBP2	1.38
CD79B	1.38
SBF2	1.38
DEPDC1	1.38
FER	1.38
TUBB1	1.38
RPL29	1.38
ANKAR	1.38
SEC14L1	1.38
KLF15	1.38
ZBTB39	1.38
PRKACA	1.38
CADPS	1.38
TOR1AIP2	1.38
TCP1	1.38
TEKT1	1.38
TMEM33	1.38
MRE11A	1.38
LNX1	1.38
FNDC5	1.38
HSPA14	1.38
GOSR2	1.38
FIGNL1	1.38
C1orf31	1.38
GPR135	1.38
BIRC3	1.38
KAT5	1.38
CDY1	1.38
STXBP5	1.38
ATE1	1.38
GCNT2	1.38
SPTBN4	1.38
CD276	1.38
LGALS2	1.38
NEDD9	1.38
MGAT4B	1.38
FJX1	1.38
ITIH1	1.38
LOC646543	1.38
TXNIP	1.38
POLR3K	1.38
DNAH8	1.38
ENOX1	1.38
C3orf32	1.38
ZNF654	1.37
TRIM71	1.37
PEX2	1.37
PHLPP2	1.37
ZMYM3	1.37
C9orf5	1.37
FOXI2	1.37
PLEKHF1	1.37
CGB5	1.37
RUNDC3A	1.37
FAR1	1.37
NOP2	1.37
CUL7	1.37
VPS41	1.37
TMEM30B	1.37
WDR72	1.37
MTCH2	1.37
GARS	1.37
HABP4	1.37
TNIK	1.37
ACR	1.37
NLN	1.37
FAM73A	1.37
PRDM16	1.37
FUT8	1.37
NIPA2	1.37
DFFB	1.37
NSUN5	1.37
ZNF777	1.37
TMEM198	1.37
SCN4B	1.37
LRP6	1.37
PRNP	1.37
WLS	1.37
HSPA4L	1.37
ADORA2A	1.37
HSP90AA1	1.37
ETF1	1.37
LONRF2	1.37
RFT1	1.37
BBC3	1.37
PAX9	1.37
MLC1	1.37
FAM9A	1.37
CDK5R1	1.37
SLC37A3	1.37
UNC93B1	1.37
C22orf31	1.37
GPR63	1.37
TTC29	1.37
PAK7	1.37
WDR31	1.37
WASH3P	1.37
CLDN18	1.37
TTC35	1.37
NPAT	1.37
STX2	1.37
SYNE2	1.37
FPR2	1.37
DDX25	1.37
CDK2	1.37
UPF1	1.37
CBX6	1.37
LOC729966	1.37
ZNF470	1.37
AKAP11	1.37
NOL7	1.37
EPHA10	1.37
OR6C6	1.37
ANKRD56	1.36
IL1RN	1.36
SRF	1.36
ZNF565	1.36
C17orf74	1.36
STX17	1.36
SNORD36C	1.36
ACSL1	1.36
TASP1	1.36
FAM189B	1.36
CLCN3	1.36
C20orf62	1.36
HOXA3	1.36
INO80	1.36
DDX47	1.36
PPFIA1	1.36
C17orf78	1.36
HIATL1	1.36
CDC25A	1.36
DYRK2	1.36
TMEM30A	1.36
ZMYND11	1.36
CXCL13	1.36
CLEC18A	1.36
SPAG11B	1.36
KIF24	1.36
IFNA14	1.36
PPP1R15A	1.36
SPDYA	1.36
RLBP1	1.36
FASTKD5	1.36
SPEN	1.36
TCEAL6	1.36
MARCO	1.36
FCGR3B	1.36
CGB2	1.36
FBXO6	1.36
GNB4	1.36
ELAC1	1.36
PLA2G6	1.36
VCL	1.36
KCNJ4	1.36
SERPINA11	1.36
BRD4	1.36
C6orf26	1.36
DUSP2	1.36
SH2B3	1.36
HPSE2	1.36
SPG7	1.36
GJD2	1.36
SPDEF	1.36
FAM72D	1.36
SLC32A1	1.36
FGF18	1.36
MBNL1	1.36
FAM134B	1.36
EPS8L1	1.36
ALKBH6	1.36
GRPEL2	1.36
MIAT	1.36
FAM198B	1.36
OR3A1	1.36
ALDOA	1.36
UNC13B	1.36
VPS39	1.36
UBR5	1.36
LSAMP	1.36
SSSCA1	1.36
TSPAN7	1.36
SMEK1	1.36
ACTL9	1.36
OR2AE1	1.36
RBM7	1.36
ARL13B	1.36
TNS1	1.36
PIP	1.36
GOLGA8B	1.36
PAPD7	1.36
GPR141	1.36
NDUFAF3	1.36
HNF4A	1.36
TMBIM1	1.36
SYT15	1.36
OR9G1	1.36
PLEKHH3	1.36
PMAIP1	1.36
ISM2	1.36
SLC1A5	1.36
GUF1	1.35
RUFY2	1.35
PNPLA8	1.35
YIPF5	1.35
ANGPTL2	1.35
CXorf40B	1.35
PPHLN1	1.35
CINP	1.35
CRYAB	1.35
SLC39A2	1.35
SLC7A1	1.35
FKBP4	1.35
TDRD1	1.35
ZNF193	1.35
PKD2L1	1.35
GTPBP4	1.35
SLC25A15	1.35
CXorf40A	1.35
PLA2G10	1.35
HPS1	1.35
FAM38B	1.35
ZNF174	1.35
SELE	1.35
POSTN	1.35
SNAPC5	1.35
C15orf2	1.35
TMEM138	1.35
DSG3	1.35
[truncated: 14,601 more rows]

## Sheet: KRASG12V list for GSEA
#Gene symbol	#fold
KRT79	58.71
MMP9	22.61
LOC400707	22.03
AQP2	21.79
SLCO2B1	21.36
HBE1	20.98
CITED1	20.24
TMEM158	17.98
CCL2	16.59
KRT2	13.53
DLK1	12.15
CCND1	11.98
ANKRD20A8P	11.37
VGF	11.29
PHLDA1	11.11
MAP2	10.7
GNG8	10.5
IL8	10.16
EGR1	9.97
C19orf59	9.83
SFRP4	9.69
TGM5	8.67
HEY1	8.61
NR5A2	8.29
ANKRD57	8.27
SERPINE1	8.13
PLEK2	7.74
GZMB	7.72
SYP	7.54
CRISP3	7.5
HEPH	7.27
NA	7.23
PGM5	6.54
SNTN	6.42
CATSPER1	6.36
NRP1	6.27
CD69	6.25
SH2D2A	6.23
CXCR5	6.03
ICAM5	6
TIMP1	5.87
KRT19	5.86
ZIC1	5.86
COL7A1	5.85
BAIAP2L2	5.74
C19orf33	5.67
GART	5.67
PLCL1	5.61
PMP22	5.51
MBNL2	5.5
KCND3	5.49
ID2	5.46
SPAG1	5.43
ADAMTS3	5.38
HPCAL1	5.37
NDRG2	5.25
SQSTM1	5.21
HBA2	5.07
AMHR2	5.06
TUBB3	5.04
LAPTM5	4.98
DCTN1	4.98
DUSP5	4.94
SPRY4	4.93
KISS1R	4.91
ERCC1	4.88
MEG3	4.85
PLXNA1	4.81
IL7R	4.81
OR8G2	4.79
EEF1A2	4.73
CCNL2	4.73
CDCP1	4.72
AKAP12	4.69
JUN	4.68
GPR78	4.66
CLEC5A	4.6
KRT73	4.59
KIAA1324L	4.59
BCAR1	4.59
DNAJC5B	4.57
OLFM4	4.55
IL20RA	4.55
LONRF2	4.54
ABCC3	4.51
PLEKHN1	4.49
PTRF	4.49
CD52	4.46
OR5H1	4.46
MRPL44	4.43
ROBO1	4.42
SOX21	4.42
SPRY2	4.39
WNT11	4.38
ARHGEF25	4.38
HBZ	4.36
RAP1GAP	4.34
OPRM1	4.33
TRIM10	4.23
LAT	4.23
ELMO2	4.22
CD68	4.18
LAMB3	4.17
ATAT1	4.15
ENAH	4.15
MAFF	4.1
C6orf1	4.07
NDFIP2	4.05
CD276	4.01
NFATC1	3.94
C1orf116	3.93
PTP4A3	3.92
DARC	3.91
ST6GAL1	3.91
F2RL3	3.9
CST6	3.87
PAFAH1B2	3.87
PCDHGC3	3.86
LOC647716	3.84
DUSP1	3.84
SIGLEC12	3.83
CALY	3.82
FAM40B	3.81
NCR3	3.81
SEC14L2	3.81
MYEOV	3.78
TNFAIP6	3.77
CRYZL1	3.77
RPS6KA2	3.75
TRIB1	3.75
UGT1A6	3.75
NR2F2	3.68
ZC3HAV1L	3.64
ESAM	3.64
NT5C1A	3.63
IER3	3.62
CLEC1A	3.61
TRIM50	3.59
CD1A	3.57
MGAT4B	3.57
CD1D	3.57
KRT80	3.56
FGR	3.55
RHOC	3.54
DDR2	3.53
APCDD1L	3.53
ZNF782	3.52
GFOD1	3.52
GSTT2	3.51
DNASE1L1	3.51
MRPS18C	3.51
SKAP1	3.5
CACNB1	3.49
C7orf33	3.48
C12orf68	3.47
OTOF	3.46
SERHL2	3.45
CD300C	3.44
TDRD10	3.44
TNF	3.44
TCN1	3.43
MBNL3	3.42
PLA2G10	3.42
GDF15	3.41
STX1A	3.41
ANGPTL6	3.41
PPIE	3.39
LAD1	3.39
PLD2	3.38
COL15A1	3.38
SIRT3	3.37
PORCN	3.36
PM20D1	3.34
BTN2A1	3.34
COL16A1	3.34
VASH1	3.33
CYP1B1	3.33
SLC16A6	3.31
FGF13	3.31
KRT86	3.31
FPR3	3.29
NUP50	3.29
NR4A2	3.26
CCDC144B	3.25
TFPI	3.24
BTN2A2	3.24
TMEM163	3.24
SCN2B	3.23
PCDHGB5	3.23
TSPAN9	3.23
TPSAB1	3.21
PTHLH	3.2
AXL	3.2
ACACA	3.18
IL4R	3.18
FCRL5	3.18
TTTY9B	3.18
KCNAB1	3.17
TUBAL3	3.17
ST6GALNAC5	3.17
NFKB2	3.16
PCSK6	3.16
MAGEA9	3.14
OR51I1	3.14
PCDHB11	3.14
PRG2	3.13
COL19A1	3.12
ITGB5	3.12
SLC8A3	3.12
LRRC26	3.12
KCNK6	3.12
TRIM62	3.12
FBXO40	3.11
NTSR1	3.11
GKN1	3.11
LAG3	3.11
IGFBP5	3.1
HSPA13	3.1
THAP2	3.09
CA4	3.09
INSL5	3.09
OR1J1	3.09
OSR1	3.07
SLCO3A1	3.07
NET1	3.07
PELI3	3.07
ESCO2	3.06
HCST	3.06
JUNB	3.06
CTTN	3.06
MARVELD3	3.04
SLC16A3	3.04
PEX26	3.04
ADORA2A	3.03
AGXT2L1	3.03
ABCB1	3.03
DSC3	3.03
SLC2A3	3.03
HIF3A	3.02
SIGLEC6	3.02
LAMA5	3.02
MAT2B	3.01
TEPP	3
RAB27B	2.99
LY6G6C	2.99
SERPINB9	2.98
GMPR	2.98
COL11A2	2.97
RAPSN	2.97
APOL2	2.97
COL6A3	2.97
PLA2G6	2.97
CD274	2.97
RBPJ	2.96
C6orf108	2.96
EMP1	2.95
KCNA4	2.95
FBXO4	2.95
PTPN20B	2.94
ACSL5	2.93
C13orf15	2.93
DNAJB12	2.93
ECM1	2.92
RASAL1	2.92
LOC652119	2.91
EPB42	2.9
MAD2L1BP	2.9
ADAM28	2.9
KRTAP5-11	2.89
CDH26	2.88
SH2D4A	2.88
DUSP5P	2.88
DAPL1	2.88
RERE	2.88
CSF1	2.88
CARD10	2.88
EPHX1	2.88
SOCS4	2.87
CTSL1	2.87
ARID5A	2.87
CYP11A1	2.87
PPP1R15A	2.87
CCL23	2.87
ARRDC3	2.87
PRKCA	2.86
CHRNA1	2.86
SNPH	2.86
FAIM2	2.85
FCGR3B	2.85
SAMD14	2.84
RHOB	2.84
KCNJ4	2.82
MUC4	2.81
BHLHE40	2.8
CDH23	2.79
ARAP3	2.79
CCDC144NL	2.79
PTGS2	2.79
FOXP4	2.78
LRRN2	2.78
PCDP1	2.78
CACNA1C	2.77
SMR3A	2.77
SERTAD1	2.77
PI4K2A	2.77
BAG5	2.77
C6orf81	2.77
MAML2	2.76
CD14	2.76
ISG20	2.76
HIST3H3	2.76
ARHGAP5	2.76
LRRC59	2.76
MCHR2	2.75
UGT1A9	2.75
TRIM3	2.75
SLC5A3	2.75
CCBP2	2.75
OR8H1	2.74
TBX21	2.74
XYLT1	2.74
PPFIBP1	2.74
LCLAT1	2.74
PAGE2	2.73
PYHIN1	2.73
GPR173	2.73
SH3BGRL3	2.73
STK31	2.73
MCTP2	2.73
CD163	2.73
LTB	2.72
POLI	2.72
SLC2A14	2.72
GRLF1	2.71
C17orf103	2.71
HES1	2.71
DPP6	2.71
TOPORS	2.7
CAV2	2.7
DUX5	2.7
TMEM98	2.69
PPAN-P2RY11	2.69
CHST11	2.68
PHC2	2.68
DYDC1	2.68
PDGFB	2.68
TFAP2C	2.68
SLC43A3	2.68
TMEM63C	2.67
ZDHHC13	2.67
PNCK	2.67
APOBR	2.67
CCL5	2.67
SLC23A3	2.66
DACT3	2.66
STX2	2.66
STARD7	2.66
LRFN2	2.65
RASD1	2.65
PSTPIP2	2.65
PANX2	2.65
SLC20A1	2.65
LRP10	2.65
LGALS3	2.64
PAQR9	2.64
SELM	2.64
UBE2I	2.64
PRF1	2.64
LMNA	2.64
FXYD7	2.63
OR7A10	2.63
TRIM6	2.63
ATP6V0A1	2.63
PEAR1	2.63
IL17RB	2.63
CFLAR	2.63
ANAPC11	2.63
KCNA3	2.62
CLDND1	2.62
MAPK15	2.62
CYP2D6	2.62
LPAR5	2.62
LETM2	2.62
KRTAP10-7	2.61
FAIM	2.61
TRIM15	2.61
HTRA1	2.61
FCN3	2.59
HTR3D	2.59
ARHGEF12	2.59
SLC7A8	2.59
RTP1	2.59
SIGLEC10	2.59
NUDT9	2.59
ARL4A	2.59
MCL1	2.58
CDC14A	2.58
SNORD32A	2.58
ZNF320	2.58
SLC22A18	2.58
CCDC108	2.58
CCNI2	2.57
CAMK1	2.57
DOK5	2.57
LOC392196	2.57
MB	2.57
ART3	2.57
RDH10	2.56
SLC35D3	2.56
PYROXD2	2.56
PRSS37	2.56
CAPRIN2	2.56
PDE4C	2.55
PKD2	2.55
ZNF683	2.55
ASB4	2.55
RPGRIP1	2.54
OTC	2.54
PIPOX	2.54
C5orf34	2.54
HOXB2	2.54
EPS8	2.53
SP7	2.53
FASLG	2.53
ILDR1	2.53
PPEF1	2.53
CDC42EP4	2.53
CEPT1	2.53
TMEM164	2.53
GJB6	2.52
INCENP	2.52
NEK3	2.52
PMFBP1	2.52
ZNF8	2.52
NRAP	2.52
OR52W1	2.52
DEFB4A	2.51
UCP3	2.51
SMPD3	2.51
MYO1D	2.51
ZNF238	2.51
HOXB5	2.51
CSF2	2.51
FMO3	2.51
TMEM128	2.51
CABP1	2.5
TUBG1	2.5
KLF16	2.5
C8orf37	2.5
GRIA3	2.5
HCN2	2.49
OR8D1	2.49
LIMS2	2.49
FGF18	2.49
SLC26A9	2.49
LONRF3	2.48
C4orf6	2.48
BTLA	2.48
CHAC2	2.48
GCOM1	2.48
MTSS1	2.48
TMEM55A	2.48
AREG	2.48
TANK	2.48
TSPAN18	2.47
C7orf57	2.47
GTF2IRD2P1	2.47
RNF168	2.47
MAPT	2.47
VNN2	2.47
RGS17	2.47
PRSS2	2.47
RAET1G	2.47
RGS10	2.46
PRICKLE3	2.46
SLC11A1	2.46
TOX2	2.46
ATG4D	2.46
ZMAT5	2.46
PCYT1A	2.46
FBXO2	2.46
BRD4	2.46
SCN4B	2.45
MAL	2.45
PLAUR	2.45
SFTPB	2.45
C14orf184	2.45
ANKZF1	2.45
FCN1	2.45
MYLK	2.44
DUSP2	2.44
UBXN11	2.44
C6orf138	2.44
MLX	2.44
FAT1	2.44
S100A6	2.43
BTG2	2.43
OR52E6	2.43
TRIM8	2.43
ENKUR	2.43
FAM129B	2.43
FUT6	2.42
GPSM3	2.42
ADK	2.42
EPB41L1	2.42
SDCBP2	2.42
TP53I3	2.42
TCP10	2.42
AFF3	2.42
TPSG1	2.42
CDKN2D	2.42
EPS8L1	2.42
ASB12	2.42
PDE5A	2.42
CYP2F1	2.42
ARHGAP31	2.41
PI15	2.41
EYA1	2.41
KANK1	2.41
SPDYC	2.41
MAOB	2.41
VIT	2.41
AIM2	2.4
OR1L6	2.4
MORN3	2.4
QRICH1	2.4
KIAA1409	2.4
SPRY1	2.39
XRCC1	2.39
CXorf59	2.39
TPP2	2.39
GPR15	2.39
NELL1	2.39
MYRIP	2.39
HTR7	2.39
FURIN	2.39
WNT5A	2.39
C20orf195	2.39
TMC6	2.39
KCNK17	2.39
SYTL4	2.38
C16orf45	2.38
GSN	2.38
IL18BP	2.38
OAS1	2.38
MAFB	2.38
LGALS1	2.38
AMAC1L2	2.38
LRRC14B	2.38
SNRPE	2.37
CDO1	2.37
KIAA0247	2.37
COL1A1	2.37
BIN2	2.37
MOBKL2C	2.37
DOK2	2.37
SPINT2	2.37
LOC613206	2.37
PALLD	2.36
FGF16	2.36
RTEL1	2.36
ARNT	2.36
HCFC2	2.36
BRE	2.36
RANGRF	2.36
KCNJ6	2.36
PRAMEF12	2.35
ABCB8	2.35
FGD6	2.35
RPL41	2.35
ARSG	2.34
SPRR1A	2.34
CTSH	2.34
CLCNKA	2.34
ITGB4	2.34
VEZT	2.34
TRPC1	2.34
GFPT1	2.34
ISLR2	2.34
ZNF114	2.34
GDA	2.34
GALNTL2	2.33
PPP1R3A	2.33
OPN1LW	2.33
AP1S1	2.33
ANKRD39	2.33
DGKA	2.33
CCR5	2.33
CCND3	2.32
SEC31B	2.32
APOD	2.32
SGK3	2.32
KCNJ2	2.32
EPHB6	2.31
ZMYND10	2.31
ACVR1	2.31
NTRK1	2.31
C3orf55	2.31
SAMSN1	2.31
CD59	2.31
RFPL3S	2.31
ZNF333	2.31
KIR2DL4	2.31
MYO1A	2.31
COX15	2.31
NES	2.3
OR5H15	2.3
EFEMP1	2.3
GFI1B	2.3
SPTB	2.3
TBX5	2.3
SOAT2	2.3
PLEKHA4	2.3
ANK1	2.3
PCDH15	2.3
FAM167B	2.3
SDPR	2.29
RPA4	2.29
PCNXL2	2.29
AP3B2	2.29
ZNF747	2.29
UQCR10	2.29
TNFRSF18	2.29
2015-03-03	2.29
ZNF300	2.29
SPDYE2	2.29
RAP1B	2.29
GRIK1	2.29
GPR52	2.29
TMEM174	2.29
CLEC18C	2.28
OSGIN1	2.28
PTGER1	2.28
IAPP	2.28
TMEM11	2.28
PDPK1	2.28
CREB5	2.28
PPP2R2C	2.28
NPHP1	2.28
TPTE2	2.28
EMP3	2.28
ACOX2	2.28
CHRFAM7A	2.28
ADAM8	2.28
MORN4	2.28
TP53INP2	2.27
DPPA5	2.27
HIST2H2AA3	2.27
SLC26A1	2.27
ATG16L1	2.27
NFAT5	2.27
C9orf117	2.27
CASZ1	2.27
C5orf4	2.27
BCL2L1	2.27
COL4A4	2.26
FHL2	2.26
GSC	2.26
WWOX	2.26
TM6SF1	2.26
TRPM4	2.26
FAM155B	2.26
MAP1LC3A	2.25
POU2F3	2.25
CYP26B1	2.25
KRT17	2.25
2015-03-08	2.25
IL1F7	2.25
PNPLA7	2.25
ZBTB7B	2.25
CEL	2.25
LPCAT4	2.25
PIM3	2.25
STOM	2.25
ANUBL1	2.25
ARMC2	2.25
ABHD5	2.25
GAGE12I	2.25
NFKBIB	2.24
COX18	2.24
SIRT2	2.24
PCDHA7	2.24
LYSMD1	2.24
HYDIN	2.24
NECAB3	2.24
LHX3	2.23
TRIM31	2.23
TNFRSF4	2.23
BACE1	2.23
ARHGEF10L	2.23
P2RY2	2.23
RDM1	2.23
FGF10	2.23
CLCN4	2.22
ENO2	2.22
P2RY14	2.22
SMAD6	2.22
ERO1LB	2.22
PRKCB	2.22
FOXI2	2.22
DMWD	2.22
FIP1L1	2.22
BTG3	2.22
TAS2R39	2.22
TNFSF13	2.22
SLC3A2	2.22
DEFB136	2.21
RBM38	2.21
NSD1	2.21
IFI6	2.21
DUOX1	2.21
IL17A	2.21
ALG2	2.21
FABP6	2.21
NFATC2	2.21
KRT16	2.21
HIST1H2AB	2.21
ELAVL3	2.21
SSH3	2.2
ACADSB	2.2
IDH3G	2.2
TBC1D3B	2.2
BTN3A2	2.2
RNF167	2.2
RORA	2.2
USF2	2.2
KCNRG	2.2
KLHDC8B	2.2
PDLIM5	2.2
ADAM10	2.2
TAGLN	2.2
ZNF175	2.2
BDNF	2.2
PBK	2.2
SLC5A9	2.2
RFX3	2.2
ACOX1	2.19
CLEC3B	2.19
RFXANK	2.19
SLITRK6	2.19
TPD52	2.19
CCDC121	2.19
TRAF4	2.19
KDELR3	2.19
F11	2.19
ZNF341	2.19
CA2	2.19
SHC1	2.18
PEX5L	2.18
BARHL1	2.18
PRRX1	2.18
RTCD1	2.18
ARHGAP21	2.18
FGF3	2.18
NVL	2.18
RAMP1	2.18
PRSS12	2.18
LMX1A	2.18
VWA5A	2.18
AGPHD1	2.18
SNX20	2.18
RGS11	2.18
ING3	2.18
TUBA4A	2.18
GP9	2.17
INO80C	2.17
ZNF107	2.17
KCNIP1	2.17
PCDHB17	2.17
HIST1H2BK	2.17
AKR7A2P1	2.17
F8	2.17
DEFA4	2.17
ABHD2	2.17
GGT1	2.17
ADC	2.17
NEFM	2.17
ANKRD35	2.17
CYFIP1	2.16
OPRD1	2.16
SLC25A27	2.16
SLC45A2	2.16
ARPC2	2.16
HOXC12	2.16
AQP9	2.16
CNOT6L	2.16
EIF5A2	2.16
MRPL19	2.16
TMEM216	2.16
FBXO17	2.16
RRAD	2.16
DMXL1	2.16
PDGFRB	2.15
PDE2A	2.15
KRTAP4-7	2.15
DIRAS3	2.15
VAMP1	2.15
ADAMTS2	2.15
ZMYND8	2.15
CDH11	2.15
PRKD2	2.15
SCD5	2.15
CLEC18A	2.15
NLRC5	2.15
SLC7A3	2.14
FAM18B2	2.14
STX19	2.14
PPM1A	2.14
SHOX2	2.14
HELT	2.14
SLC7A5	2.14
ADCY6	2.14
CRYGN	2.14
C16orf85	2.14
ARL13B	2.14
HIPK2	2.14
BHMT	2.14
C1orf152	2.14
SLC2A11	2.14
LFNG	2.14
DNAJB3	2.14
FCAMR	2.14
RRP36	2.13
TACC2	2.13
DOCK6	2.13
PLA2G4C	2.13
ADAP1	2.13
KCNN2	2.13
CREM	2.13
GSTO1	2.13
KRT13	2.13
TXNL1	2.13
PTGS1	2.13
MAPKAPK2	2.13
ZNF226	2.13
ERBB3	2.13
FRRS1	2.13
TAF11	2.13
BAGE3	2.13
TMEM234	2.12
ATRN	2.12
CAMTA2	2.12
KEL	2.12
USP21	2.12
SH3RF2	2.12
ERCC6	2.12
LRTOMT	2.12
C2orf3	2.12
OR1N1	2.12
KRT24	2.12
HRH3	2.12
BAIAP2L1	2.12
TGM6	2.12
CARD14	2.12
INSC	2.11
GRIN3A	2.11
TMEM154	2.11
DCHS1	2.11
ZBTB3	2.11
FBLIM1	2.11
SNX14	2.11
TRIM69	2.11
DLGAP4	2.11
LOC220729	2.11
NPBWR2	2.11
SCTR	2.11
TRIM47	2.11
SCGB1D4	2.11
YES1	2.11
GPR12	2.11
BRSK2	2.11
OR11H4	2.11
PNP	2.11
MTRR	2.11
PVRL1	2.1
VCAM1	2.1
CSNK2A1	2.1
CHIA	2.1
DHX57	2.1
CXorf57	2.1
GREM2	2.1
LOC401180	2.1
MLXIPL	2.1
CTNNB1	2.1
CD82	2.1
LHX6	2.1
GPR84	2.1
CA3	2.1
SBNO1	2.1
CDK15	2.1
AVPI1	2.09
MX1	2.09
TRPV2	2.09
PPARG	2.09
BCL6B	2.09
SLC39A13	2.09
CLOCK	2.09
PLEKHA2	2.09
PGBD3	2.09
KRT77	2.09
WDR96	2.09
CTBP1	2.09
STRN4	2.09
ITFG1	2.09
PRIC285	2.09
NCF1C	2.09
HPS5	2.08
NPTX1	2.08
BOLL	2.08
CSRNP1	2.08
TMEM218	2.08
CXCL11	2.08
2015-09-10	2.08
STAT1	2.08
RSPH10B	2.08
FFAR1	2.08
TMEM178	2.08
C1QA	2.08
CAP1	2.08
SMPD1	2.08
ZBTB17	2.08
TMCC2	2.08
VPS37C	2.08
DNAH9	2.08
TCEAL2	2.08
CMBL	2.08
GCNT2	2.08
C1orf146	2.08
TBX6	2.07
KCTD5	2.07
PCDH11X	2.07
H1FOO	2.07
ZNF630	2.07
ARPC4	2.07
TRIM16	2.07
TIPARP	2.07
SLC13A1	2.07
CRYGA	2.07
PODNL1	2.07
LOC613266	2.07
CD40	2.07
MYBPC1	2.06
C19orf45	2.06
DEPDC4	2.06
THUMPD1	2.06
CORO2B	2.06
TAF13	2.06
GPR3	2.06
NYX	2.06
TEX12	2.06
TMEM87B	2.06
CIT	2.06
PRDM2	2.05
DUSP15	2.05
CSNK1D	2.05
GJA4	2.05
SCN3A	2.05
SDHAP1	2.05
PROZ	2.05
NUPR1	2.05
CAV1	2.05
ITGA10	2.05
BAX	2.05
ZNF227	2.05
ABCC10	2.05
TEX264	2.05
DEFA6	2.05
KCNQ4	2.05
ERN1	2.05
NPY5R	2.05
LRRC29	2.05
LIMS1	2.05
C6orf204	2.05
FAM133A	2.05
ARSB	2.05
VCX2	2.05
DICER1	2.05
MRPL11	2.04
GAB2	2.04
ASS1	2.04
LRRC25	2.04
NCF1	2.04
ACTL9	2.04
CLIC1	2.04
2015-03-04	2.04
TBC1D23	2.04
TMEM30B	2.04
PML	2.04
AGBL2	2.04
ERMN	2.04
NLRP12	2.04
PDZRN4	2.04
SPP1	2.04
SPANXB1	2.04
BVES	2.04
RNF149	2.04
ZWILCH	2.03
POLR2J4	2.03
INPP1	2.03
HNRPLL	2.03
NXPH4	2.03
MAP2K3	2.03
HBEGF	2.03
CRELD1	2.03
DUSP21	2.03
CSTA	2.03
TPST2	2.03
USP45	2.03
TMEM200C	2.03
GATA2	2.03
NQO1	2.03
SMARCA1	2.03
MOGAT2	2.03
CD151	2.03
PIGW	2.03
NHLRC2	2.03
FARP1	2.03
HGD	2.03
HNRNPA3P1	2.03
AKT3	2.02
BTN3A1	2.02
FGF8	2.02
DSCAML1	2.02
SNCA	2.02
SNX16	2.02
COPS8	2.02
PGBD5	2.02
G6PC	2.02
LRRTM1	2.02
GRK7	2.02
C12orf62	2.02
COL9A2	2.02
GAS2	2.02
TNFRSF12A	2.02
RHOBTB2	2.02
IL1R1	2.02
PTGER3	2.02
ANO1	2.02
NFATC2IP	2.02
PRR19	2.02
GTPBP1	2.02
POLR2C	2.02
SMPDL3A	2.01
FPGS	2.01
ALAS2	2.01
FBXO48	2.01
DBF4B	2.01
FRMD4A	2.01
C2orf88	2.01
MXD1	2.01
KCNIP3	2.01
UBASH3B	2.01
MEFV	2.01
WNT10B	2.01
AGTRAP	2.01
CTTNBP2	2.01
SFMBT1	2.01
CALCA	2.01
CCDC122	2.01
RGS20	2.01
NCF1B	2.01
ANKHD1	2.01
GPR34	2
SIRPA	2
SERPINB13	2
RRAS	2
MYH11	2
GAGE2B	2
VPS13D	2
LIG4	2
ZNF471	2
AADACL2	2
EXOC6	2
YTHDC1	2
ATP2A3	2
DRD3	2
AKR1C4	2
FEZF1	2
C15orf48	2
FAM20B	2
AICDA	2
CALB1	2
OR13J1	2
GABRB3	2
SP140L	2
CCL3L3	2
PRELID2	2
ALDH3B2	1.99
IL21R	1.99
PHLDA2	1.99
GPR32	1.99
GTF2H1	1.99
OR51B5	1.99
CMTM4	1.99
LOC653160	1.99
DKK2	1.99
CYP2A7	1.99
STARD13	1.99
ZBTB11	1.99
GPR25	1.99
SAG	1.99
SLC22A3	1.99
DENND4A	1.98
FBXL22	1.98
QKI	1.98
PKLR	1.98
IL1RL1	1.98
AGPAT3	1.98
RSPO4	1.98
CLCN5	1.98
L3MBTL1	1.98
TNS1	1.98
UBE2F	1.98
MRPL4	1.98
CCDC117	1.98
RXFP1	1.98
LYZL1	1.98
TRIM14	1.98
KIF27	1.98
AGXT2	1.98
GSK3B	1.98
ADORA1	1.98
EVX2	1.98
GPR179	1.98
RIMS4	1.98
USP28	1.97
USP54	1.97
C8orf54	1.97
CRB3	1.97
LTA	1.97
HOXC8	1.97
TESC	1.97
NEDD9	1.97
ACE	1.97
OPA3	1.97
PAOX	1.97
NAA10	1.97
NAPA	1.97
CHRM2	1.97
HIST1H3H	1.97
TNMD	1.97
C11orf45	1.97
GRIK2	1.97
ST7OT1	1.96
FNBP1L	1.96
ZFAND6	1.96
IL32	1.96
RUFY1	1.96
PLP2	1.96
SDSL	1.96
DEF8	1.96
CD3D	1.96
FAM20A	1.96
BAD	1.96
MYO1C	1.96
CLTB	1.96
SIPA1L2	1.96
SP4	1.96
CDC27	1.96
HPS4	1.96
SCPEP1	1.96
NR1H2	1.96
SMN1	1.96
MKX	1.96
SSX3	1.96
TRIM37	1.96
YIPF4	1.96
LOC646730	1.95
ARHGEF1	1.95
LRIT1	1.95
KRT6B	1.95
C2orf62	1.95
EIF2C4	1.95
PRRG2	1.95
CORO2A	1.95
HARBI1	1.95
RFX4	1.95
SCAMP3	1.95
ACSL6	1.95
PPP2R5D	1.95
MAZ	1.95
HIST1H3I	1.95
MYH16	1.95
STK24	1.95
MCF2	1.95
CTSK	1.94
SLC37A1	1.94
CABP7	1.94
ANO7	1.94
PRSS3	1.94
CELA3B	1.94
CLCNKB	1.94
TNNT3	1.94
CEACAM6	1.94
MYOD1	1.94
SLC24A3	1.94
ETV4	1.94
PIP	1.94
CTSC	1.94
C1orf183	1.94
PDLIM7	1.94
OR4F5	1.94
RUNX1	1.94
PSMC6	1.94
IFNK	1.94
NCDN	1.94
MOSC2	1.94
ARGFX	1.94
TGFBR2	1.94
DPYD	1.94
ZNF484	1.94
FAM49A	1.94
CCDC93	1.93
SCARF1	1.93
PRELP	1.93
WDR44	1.93
DZIP1	1.93
DIAPH1	1.93
ABCB9	1.93
BRMS1	1.93
CLDN5	1.93
APOBEC3B	1.93
SYNGR2	1.93
CDC42EP3	1.93
SYT4	1.93
TAS2R10	1.93
SLC17A2	1.93
LCP2	1.93
SCG2	1.93
PRR5-ARHGAP8	1.93
TM4SF19	1.93
PDZD3	1.93
MTMR11	1.92
PDLIM3	1.92
SP1	1.92
RHOJ	1.92
TSPYL2	1.92
DNAJC28	1.92
TTTY21	1.92
EIF5	1.92
FCER1A	1.92
SPSB1	1.92
FXYD2	1.92
ANKS4B	1.92
SH2B3	1.92
UQCRC2	1.92
HTATIP2	1.92
HIST1H1C	1.92
NKX1-1	1.92
GDAP1L1	1.92
RTN3	1.92
ACCN3	1.91
LOC644919	1.91
ENPP7	1.91
PPP2R4	1.91
ROPN1B	1.91
KBTBD4	1.91
G3BP2	1.91
PTGIR	1.91
RAC2	1.91
CDH15	1.91
ANXA8	1.91
CACNA2D4	1.91
SLC6A10P	1.91
VEGFA	1.91
PQLC2	1.91
LOC728734	1.91
OTUD7A	1.91
FAM108B1	1.91
DIDO1	1.91
RNF208	1.91
GAD1	1.91
SPR	1.91
NPAS4	1.9
POLH	1.9
TSC2	1.9
PDZK1IP1	1.9
NAA35	1.9
CD163L1	1.9
EGR2	1.9
AR	1.9
PACSIN1	1.9
RAD18	1.9
WHAMML1	1.9
STAG2	1.9
LOC650638	1.9
ODAM	1.9
RGS3	1.9
FGF22	1.9
MT2A	1.9
KIR3DL2	1.9
SLC39A4	1.9
KIAA0284	1.9
ZNF667	1.9
PPP1R2P3	1.9
DNAH14	1.9
VSIG8	1.9
C4orf51	1.9
CLEC17A	1.9
LOC645359	1.9
ENPP3	1.9
DAPK2	1.9
MTRF1	1.9
GNPDA1	1.9
SBK1	1.89
PLEC	1.89
OR8H2	1.89
HERC2P2	1.89
USP22	1.89
TOP1	1.89
FGFR3	1.89
CLDN8	1.89
SPAG11B	1.89
F2RL2	1.89
NAA16	1.89
ZNF804A	1.89
SERF1B	1.89
TMEM37	1.89
HIST1H1A	1.89
LGMN	1.89
WDR76	1.89
POLK	1.89
EHD4	1.89
SLC25A20	1.89
GMPR2	1.89
MPP2	1.89
HSFY2	1.89
LOC644686	1.89
HSPA4	1.89
RRBP1	1.89
SRXN1	1.89
THOC4	1.89
MOBKL2A	1.89
MYADM	1.88
HMX2	1.88
EHD3	1.88
SP3	1.88
CHIC1	1.88
C16orf42	1.88
SGIP1	1.88
KIF5A	1.88
EPB49	1.88
INTU	1.88
ZYX	1.88
OTOR	1.88
ZNF92	1.88
KCNQ2	1.88
FOSL1	1.88
ZCCHC6	1.88
PLEKHF1	1.88
BAGE2	1.88
INHBE	1.88
C11orf84	1.88
JOSD1	1.88
USP19	1.88
CALB2	1.87
FAM21C	1.87
TBCCD1	1.87
PLEKHH1	1.87
TBX18	1.87
PTPRJ	1.87
DAAM1	1.87
PRMT2	1.87
FAM53A	1.87
ATP9A	1.87
UCN2	1.87
CBLN1	1.87
ARHGEF37	1.87
VSIG2	1.87
COL11A1	1.87
IGFBP4	1.87
ZAN	1.87
RPS26P11	1.87
PQBP1	1.87
SERINC5	1.87
OR9A2	1.87
FOXO4	1.87
STXBP5	1.87
DRD2	1.86
UBQLN1	1.86
GNB4	1.86
SLC9A3	1.86
ESF1	1.86
CLCN1	1.86
FEM1B	1.86
ADD1	1.86
FAM43A	1.86
SLC27A3	1.86
NTRK2	1.86
LRRC8B	1.86
NLGN4Y	1.86
FERMT3	1.86
CAMK2N2	1.86
DERL2	1.86
CNO	1.86
NPL	1.86
RAPGEF3	1.86
GOSR2	1.86
CDK5R1	1.86
PIP4K2A	1.86
AFAP1	1.86
OASL	1.86
RFFL	1.86
SF3B14	1.86
GPR89C	1.86
PLEKHF2	1.86
NBPF3	1.86
PPP1R16B	1.86
CBLN4	1.86
TSPAN17	1.86
EVC	1.86
C22orf42	1.86
GOLT1A	1.86
NPTN	1.86
EPHA2	1.85
ELOVL3	1.85
C20orf144	1.85
COTL1	1.85
TMEM88	1.85
ESRRG	1.85
LIPK	1.85
TOM1L2	1.85
AMMECR1	1.85
FAM19A3	1.85
PVRL2	1.85
CBFA2T3	1.85
RPE65	1.85
RTP2	1.85
SLC24A4	1.85
PRKDC	1.85
PHACTR2	1.85
CTU2	1.85
ATP11A	1.85
ILK	1.85
C9orf135	1.85
C14orf45	1.85
ZMYND11	1.85
ZC3H7A	1.85
CASP9	1.85
RAPGEFL1	1.85
VTI1B	1.85
CELF4	1.85
NEURL2	1.85
PDE4B	1.85
FAM189A2	1.85
B9D1	1.84
CA13	1.84
MEIS3	1.84
CDKN1A	1.84
CD226	1.84
SNX22	1.84
OR10A2	1.84
FANCI	1.84
STARD8	1.84
PLEKHG3	1.84
MYH4	1.84
IPMK	1.84
LRRC17	1.84
MLLT11	1.84
C20orf108	1.84
CNOT4	1.84
ARHGAP25	1.84
PLEKHG5	1.84
CDK17	1.84
MNAT1	1.84
KIAA1984	1.84
PIK3CA	1.84
SAGE1	1.84
HMP19	1.84
TEKT4	1.84
SEMA5B	1.84
MEN1	1.84
RELL2	1.84
CALML4	1.84
PCDHA4	1.84
GADD45G	1.84
OR10A7	1.83
TTTY6	1.83
PDE7B	1.83
GDI1	1.83
KCNJ13	1.83
ZNF2	1.83
PTPRT	1.83
PEX11A	1.83
BAHD1	1.83
LIMCH1	1.83
EMR2	1.83
RDH11	1.83
PTPRS	1.83
MAPK8IP2	1.83
IFIT1	1.83
PPP1R14A	1.83
EFCAB5	1.83
EDEM1	1.83
FYB	1.83
ACOT12	1.83
PLIN3	1.83
ATP6V1C1	1.83
TCF20	1.83
HIST1H2BC	1.83
HSD17B13	1.83
CA5B	1.83
PLIN2	1.83
FOXA2	1.83
AMBN	1.83
ISG15	1.83
CRYGB	1.83
RSRC2	1.83
NCF4	1.83
REPS2	1.83
RICTOR	1.83
SMOX	1.82
C15orf52	1.82
HOXC4	1.82
NPIP	1.82
WDTC1	1.82
SNX11	1.82
GNPNAT1	1.82
C8B	1.82
PBX4	1.82
SORCS3	1.82
GATA5	1.82
SPOPL	1.82
AIF1	1.82
SLX4	1.82
TFIP11	1.82
TLR6	1.82
PTGES	1.82
ADH1C	1.82
CXorf65	1.82
OR5K4	1.82
OGDH	1.82
DIO3	1.82
NXF3	1.82
ST8SIA5	1.82
S100A12	1.82
CNTNAP1	1.82
DENND1B	1.82
WIPI1	1.82
PSD2	1.82
L1CAM	1.82
FCGR2B	1.81
KLRD1	1.81
HSPA6	1.81
TRIM71	1.81
LTB4R2	1.81
APOBEC2	1.81
ZNF81	1.81
SNORD31	1.81
NAGS	1.81
HIPK1	1.81
TAF10	1.81
HIC1	1.81
P2RX2	1.81
KLC3	1.81
PIBF1	1.81
GLYAT	1.81
FBXO22OS	1.81
AMPD3	1.81
CCNA1	1.81
FEZF2	1.81
KRTAP10-2	1.81
SERPINA1	1.81
SLC2A1	1.81
PCDHGA9	1.81
SOX7	1.81
ATP7B	1.81
SEPHS2	1.81
TSGA10	1.81
CDY2B	1.81
BMX	1.81
EGR3	1.8
OR4C15	1.8
TSPO2	1.8
ZNF169	1.8
SPANXA1	1.8
ALDOA	1.8
HBBP1	1.8
ALPK2	1.8
EIF2C3	1.8
OSBPL6	1.8
SUPT6H	1.8
SSTR4	1.8
DOT1L	1.8
MYL2	1.8
CD96	1.8
NGF	1.8
DUX4	1.8
LPGAT1	1.8
SLC22A10	1.8
ZNF479	1.8
RBBP4	1.8
MS4A1	1.8
E2F1	1.8
DDI1	1.8
VPS13B	1.8
MAGEA9B	1.8
CRYBA4	1.8
ELOVL7	1.8
KAT2B	1.8
BEST3	1.8
JOSD2	1.8
ARHGAP11A	1.79
PHKB	1.79
NBEAL2	1.79
DHRS3	1.79
SNORD34	1.79
LPPR5	1.79
CAPS	1.79
MAPK10	1.79
ENPP1	1.79
DPRX	1.79
SLC30A5	1.79
TRIM41	1.79
ATG7	1.79
TDO2	1.79
DYNLRB1	1.79
KIF21A	1.79
SULT1A2	1.79
OR51D1	1.79
MSR1	1.79
CHN2	1.79
STEAP3	1.79
CER1	1.79
TBX1	1.79
KIF16B	1.79
H2AFX	1.79
TEK	1.79
ASTN1	1.79
EED	1.79
SDHAP3	1.79
SPATA2L	1.79
LRWD1	1.79
RRM2	1.79
SYCP2L	1.79
ZCCHC24	1.79
ADH7	1.79
KAZN	1.79
NUDT14	1.78
HIST1H2BH	1.78
SCYL3	1.78
ACP2	1.78
CTR9	1.78
STARD4	1.78
ZNF385A	1.78
CLEC3A	1.78
LYSMD3	1.78
ENDOU	1.78
TNS4	1.78
GH2	1.78
PSMD3	1.78
TBX3	1.78
TIMM13	1.78
PAX8	1.78
FAM110A	1.78
NHSL2	1.78
ELMO1	1.78
COASY	1.78
RIC3	1.78
SPINK6	1.78
NTSR2	1.78
MASP1	1.78
OR5D14	1.78
KRTAP5-9	1.78
SMARCC2	1.78
SYNGR3	1.78
RRP7B	1.78
KIAA0889	1.78
CDK16	1.78
AS3MT	1.78
MITF	1.78
PVALB	1.78
GJB3	1.77
PPARD	1.77
TPM1	1.77
S100A11	1.77
N4BP2L1	1.77
PLCB2	1.77
DEFB108B	1.77
ICK	1.77
C8orf84	1.77
RFK	1.77
SLC2A13	1.77
CT45A1	1.77
MYH14	1.77
PCDHAC1	1.77
GPR21	1.77
CR2	1.77
PCDHA11	1.77
C1orf150	1.77
TUSC3	1.77
C11orf87	1.77
DCAF12L1	1.77
PRSS53	1.77
DTWD2	1.77
C6orf27	1.77
STAC3	1.77
CYR61	1.77
SEC16B	1.77
MAGED2	1.77
SLC25A48	1.77
TSPAN6	1.77
MYL9	1.77
GAST	1.77
MFAP3L	1.77
UBASH3A	1.77
MAGIX	1.76
JAG2	1.76
SNAPC5	1.76
C22orf15	1.76
LOC653506	1.76
DPT	1.76
CDC42SE1	1.76
FGF23	1.76
AP1S2	1.76
OR8J1	1.76
LOC644366	1.76
NAB2	1.76
MDK	1.76
KNDC1	1.76
PRKCSH	1.76
CLGN	1.76
DMRTB1	1.76
NRCAM	1.76
LBR	1.76
CD70	1.76
CRMP1	1.76
TCF19	1.76
STAM2	1.76
SLC6A6	1.76
C19orf43	1.76
EVC2	1.76
SI	1.76
C10orf54	1.76
GRAMD1C	1.76
GRIPAP1	1.76
FOXP2	1.76
GOSR1	1.76
LOC147710	1.76
HMGA2	1.76
RHCE	1.76
PIK3R1	1.76
TBRG4	1.76
HMHA1	1.76
OBFC2A	1.76
GPM6A	1.76
PHACTR3	1.76
LOC729991-MEF2B	1.76
TUBGCP6	1.76
TIMM17A	1.76
AZIN1	1.76
ARHGEF11	1.75
FLRT3	1.75
CECR2	1.75
TAF9	1.75
BATF	1.75
FABP4	1.75
DBNDD2	1.75
GSTA1	1.75
ST7L	1.75
TMEM132B	1.75
SLC35A2	1.75
PPM1G	1.75
PPP1R15B	1.75
C7orf60	1.75
MGAT2	1.75
CCR9	1.75
C11orf61	1.75
SIN3B	1.75
NECAB2	1.75
UBE2W	1.75
FAM64A	1.75
KHNYN	1.75
PRPF6	1.75
HLA-E	1.75
DSEL	1.75
TCF15	1.75
LILRB5	1.75
ADCYAP1	1.75
MCAT	1.75
CCL3L1	1.75
NDUFS6	1.75
FABP7	1.75
ABL2	1.75
LOC644257	1.75
SYT15	1.75
RAB13	1.75
KCNH2	1.75
RALGAPA2	1.75
NLGN1	1.75
OR4C13	1.75
ANKRD20A3	1.75
UCN3	1.75
SOS2	1.75
ZNF354B	1.75
TREX1	1.74
ZNF41	1.74
KCNK2	1.74
GAS7	1.74
UTP20	1.74
PBLD	1.74
PCDHAC2	1.74
SIGLEC9	1.74
CBX4	1.74
HTR3C	1.74
LMBRD1	1.74
LAMP3	1.74
PRKAR2B	1.74
PPIL3	1.74
SLCO1C1	1.74
UBE2V2	1.74
TNFSF14	1.74
CYP27C1	1.74
SGCB	1.74
CFL2	1.74
MC1R	1.74
VIP	1.74
ZNF485	1.74
ZNF181	1.74
TPCN1	1.74
LIN7A	1.74
C1orf43	1.74
HSF4	1.74
PLCH1	1.73
FAM100B	1.73
ST3GAL2	1.73
LOC389405	1.73
EPHA1	1.73
DNAH1	1.73
LOC285359	1.73
EXOC3L2	1.73
PDGFRL	1.73
GREB1	1.73
PLD4	1.73
NOC2L	1.73
C20orf132	1.73
CDKN2C	1.73
DMD	1.73
PLIN5	1.73
RFC2	1.73
GNAI1	1.73
MTUS1	1.73
TIMP3	1.73
ATG3	1.73
FIGF	1.73
DTYMK	1.73
ADAM20	1.73
C10orf116	1.73
RNF126P1	1.73
SASH1	1.73
CRHR1	1.73
PDZK1	1.73
ETV5	1.73
IL13	1.73
OSTM1	1.73
STK40	1.73
PCNA	1.72
WRNIP1	1.72
FBXL5	1.72
UBE2J2	1.72
EDARADD	1.72
ADRM1	1.72
SUSD4	1.72
CT47A7	1.72
GPR174	1.72
LILRA3	1.72
TNIP2	1.72
NFS1	1.72
KIAA1949	1.72
TMPRSS3	1.72
LRR1	1.72
DGCR14	1.72
TAAR8	1.72
TRERF1	1.72
BEX4	1.72
NEU3	1.72
C16orf59	1.72
MASP2	1.72
APOLD1	1.72
SUSD1	1.72
DDR1	1.72
GFRA4	1.72
SURF4	1.72
CLCA2	1.72
CAMK2N1	1.72
RRP7A	1.72
KLF9	1.72
NFATC3	1.72
UBE2CBP	1.72
C10orf53	1.72
REG1P	1.72
TNKS1BP1	1.72
FAM81B	1.72
STIP1	1.72
SAA2	1.72
LIMS3	1.72
FCGR1B	1.72
ZNRF2	1.72
PENK	1.72
APOA2	1.72
LEP	1.72
CETN1	1.72
FNDC8	1.72
REXO1	1.72
MRPL43	1.72
RAB3D	1.72
NUF2	1.72
CNIH2	1.71
NTRK3	1.71
ZNF470	1.71
HMOX1	1.71
THADA	1.71
TACC1	1.71
DEPDC7	1.71
ZNF157	1.71
PMF1	1.71
SLAMF6	1.71
GLDN	1.71
EXD3	1.71
TNFAIP8	1.71
LRRC34	1.71
ROBO2	1.71
DLG4	1.71
BTK	1.71
B3GNT2	1.71
C9orf167	1.71
KIAA0895L	1.71
SPDYE8P	1.71
USH2A	1.71
PPP2CB	1.71
RPN2	1.71
EID3	1.71
KCNQ5	1.71
SIRT7	1.71
PURA	1.71
FSCN2	1.71
FSIP1	1.7
KLHDC7A	1.7
SPRR2B	1.7
RLIM	1.7
BCL9L	1.7
DDX39B	1.7
BNC1	1.7
AKT1S1	1.7
CELF2	1.7
NR0B2	1.7
EFHD2	1.7
CSAG2	1.7
GCET2	1.7
FUCA2	1.7
ST8SIA4	1.7
SYT11	1.7
SARS	1.7
GGA1	1.7
YIF1B	1.7
ANKRD37	1.7
SPEF2	1.7
C7orf44	1.7
MFAP2	1.7
NGLY1	1.7
CALHM2	1.7
CALD1	1.7
RAB6A	1.7
LEFTY1	1.7
DNTTIP2	1.7
CSPG4P1Y	1.7
ACOT9	1.7
TMEM108	1.7
C11orf48	1.7
INVS	1.7
CCDC148	1.7
ALOX5AP	1.7
PLK2	1.7
GPR110	1.7
SMAP1	1.7
FLYWCH1	1.7
SIGLEC8	1.7
ZNF585B	1.7
MYO19	1.7
GLYATL1P4	1.69
DOK7	1.69
QSER1	1.69
SORCS2	1.69
PRPSAP2	1.69
SOCS7	1.69
GPR137B	1.69
ANAPC2	1.69
ATF3	1.69
PSG7	1.69
RAB36	1.69
PCSK1N	1.69
DGAT1	1.69
PLA2G4D	1.69
OVCH2	1.69
GAL	1.69
ABCC5	1.69
ELK1	1.69
PCP4	1.69
KRTAP5-5	1.69
[truncated: 14,601 more rows]

## Sheet: STAT5_HSC list for GSEA
#Gene symbol	#fold
BEX1	22.63
CERKL	20.25
NA	8.09
TMEM158	8.01
PIM1	7.17
GPR81	6.85
IL8	6.66
OSM	6.2
SCN9A	5.95
APOF	5.68
CDH8	5.63
TSPY8	5.28
SEZ6L2	5.22
ARL4D	4.97
IGFBP4	4.96
ABLIM1	4.82
MFAP3L	4.69
PCDH7	4.67
RAP1GAP	4.59
KCNIP1	4.53
GYPE	4.51
DMD	4.45
MMP12	4.29
SOCS1	4.16
OR51F2	4.13
HBE1	4.12
HBXIP	4.04
GYPB	4.01
DYDC1	3.97
BDKRB2	3.88
TMEM102	3.83
OR2A20P	3.8
BEND3	3.78
MID2	3.74
C7orf53	3.69
CYP4Z1	3.67
FMO2	3.57
SOX5	3.55
DMGDH	3.54
FAM150B	3.5
CH25H	3.49
NTS	3.48
SCN5A	3.47
CISH	3.42
MDH1B	3.37
MYBPC1	3.35
PIF1	3.35
SOX7	3.35
TRHR	3.34
SPINK14	3.29
SH3GL3	3.29
AJAP1	3.22
CFB	3.21
IL29	3.16
FLG2	3.14
OSTalpha	3.09
GBA3	3.07
GPR12	3.06
SLC26A1	3.05
GPR135	3.04
OSBP2	3.04
C4orf49	3.03
FSCN2	3.03
SCUBE1	3.02
KCNJ4	3.01
HBZ	3.01
MAMDC2	3
C4orf7	2.98
HES6	2.97
TMEM35	2.96
RNF41	2.96
VSX1	2.95
GRIN2D	2.93
APLF	2.93
UTY	2.93
ACADL	2.92
C1QC	2.92
TUBB1	2.91
SOX2	2.88
NBPF15	2.88
ETNK1	2.88
OR5T3	2.86
LOXL1	2.84
HIST1H2AG	2.84
CAMK2B	2.83
CCDC64	2.83
MYO18B	2.81
FOXF1	2.81
CDK15	2.8
DOC2A	2.8
VN1R5	2.8
USH2A	2.78
GPR34	2.78
IFNG	2.77
C20orf62	2.77
STX7	2.76
CDCP1	2.76
FBXO44	2.76
C20orf103	2.76
KCNG4	2.74
BEND2	2.73
PLA2G7	2.73
C10orf71	2.73
TAC1	2.73
HBBP1	2.72
SLCO1A2	2.72
EPAS1	2.72
PDIA2	2.72
INSC	2.71
MGAT4C	2.71
PI4KA	2.7
CCDC142	2.69
SPARCL1	2.69
LOC390956	2.69
ZNF781	2.67
FABP6	2.67
RYR1	2.67
AMAC1L2	2.67
FCGR2A	2.67
AADACL4	2.66
PAX8	2.65
GPIHBP1	2.65
SNORD107	2.64
NR4A1	2.64
PPID	2.63
CC2D2B	2.62
DKKL1	2.62
A4GALT	2.62
DNAJC5B	2.61
HSFY2	2.61
UBE2V1	2.6
MS4A4A	2.6
CD3D	2.6
TGM5	2.59
ROR2	2.59
GZMB	2.59
OR51M1	2.58
LTB	2.58
PGLYRP3	2.58
TSC22D3	2.57
LCN8	2.57
C1orf96	2.56
ST6GAL1	2.56
SMAD1	2.56
DKK1	2.55
C1orf141	2.54
TPPP3	2.54
SLCO1B3	2.54
STEAP4	2.53
C1orf61	2.53
SLC22A10	2.53
FGF8	2.52
HES3	2.52
SLC5A11	2.51
SVEP1	2.51
LOC642947	2.51
TG	2.51
FBXW12	2.51
OR4C15	2.5
FAM83A	2.5
LHX5	2.5
CCR6	2.5
CPM	2.49
APOL4	2.49
TTTY21	2.47
SLIT2	2.47
ZNF568	2.47
CACNB2	2.47
KIF13A	2.47
CYP2U1	2.46
SLC12A5	2.46
AADAT	2.46
SOSTDC1	2.45
KRTAP19-2	2.45
SLC22A17	2.45
OR2G3	2.45
C15orf55	2.45
EFCAB6	2.44
IGFBP5	2.44
GGT1	2.44
GDF9	2.44
STXBP6	2.44
AIF1	2.43
ELN	2.43
XIRP2	2.43
PIK3R1	2.43
GALP	2.43
KRTAP10-10	2.43
ARHGEF11	2.42
CD70	2.42
C6orf27	2.42
CXCL12	2.42
PLIN5	2.42
CD2	2.42
GPR109A	2.42
CSAG2	2.42
RHOXF2B	2.42
SPRED3	2.41
SLC7A14	2.41
RARG	2.41
C6orf48	2.39
CNIH2	2.39
CALB2	2.38
SOX21	2.38
C2orf51	2.37
COL9A1	2.37
USP35	2.37
DDR1	2.36
ATF3	2.36
DRD3	2.36
SPANXN5	2.36
NRG1	2.36
PDE4DIP	2.36
GRAMD2	2.35
GCK	2.35
ASB6	2.35
C20orf54	2.34
LIG4	2.34
SAMSN1	2.34
DHRS2	2.34
TMEM104	2.34
GSTTP2	2.34
CCDC114	2.34
STK31	2.34
CFH	2.33
SYNPO2	2.33
CYP4A22	2.33
ADAP2	2.33
CLEC4A	2.33
LY6K	2.32
TET3	2.32
KAZN	2.32
TAS1R2	2.32
CSHL1	2.32
SAGE1	2.32
CDCA7	2.32
LOC391764	2.31
GTSF1L	2.31
RAD51L1	2.31
PCDHA7	2.31
LOC652191	2.31
MMP13	2.3
TFEB	2.3
OR13A1	2.3
MYOD1	2.3
LOC647716	2.3
NAT8	2.29
TJP3	2.29
GSTA2	2.29
TCEB3B	2.29
CYP2D7P1	2.28
PLEKHG5	2.28
NLRP13	2.28
SNCB	2.28
HOXA7	2.28
CAMK1D	2.27
PCSK1N	2.27
ADH4	2.27
SMARCC2	2.27
PARD6G	2.27
GSTCD	2.27
CEACAM8	2.27
SPO11	2.26
HOXC6	2.26
UNCX	2.26
CCL3	2.26
METTL10	2.26
PDGFA	2.26
HIST1H2BA	2.26
OR4F3	2.26
CD1A	2.26
TCIRG1	2.25
VTN	2.25
CHRM2	2.25
OSBPL6	2.25
IL7R	2.25
GBAP1	2.24
CXCL11	2.24
PCDHGC3	2.24
MOSPD3	2.24
GDF5	2.24
EXD1	2.24
SPEF2	2.24
FSD1	2.24
ACTA2	2.23
FAM55A	2.23
ETV3L	2.23
CRISPLD2	2.23
KCND3	2.23
ZNF831	2.23
IL22	2.23
CCDC62	2.23
GABRR1	2.22
TMTC4	2.22
GPBAR1	2.22
ACAN	2.22
OPCML	2.22
HIST2H2BF	2.21
OR4D2	2.21
OR4D10	2.21
LTK	2.21
EFCAB1	2.21
SPAG11A	2.21
MCTP1	2.21
KIAA2022	2.21
RTP4	2.2
FILIP1L	2.2
LAMA1	2.2
MIIP	2.2
RGN	2.2
TUB	2.2
OR5M11	2.2
AKAP4	2.19
C4orf39	2.19
IFT81	2.19
EIF4EBP3	2.19
RBM11	2.18
CSPG4P1Y	2.18
YIPF4	2.18
CCDC65	2.18
C9orf174	2.18
ZSWIM2	2.17
DKK2	2.17
IBSP	2.17
NBPF3	2.17
F7	2.17
GCC2	2.17
ATL1	2.16
SPAG1	2.16
VGLL1	2.16
AGMAT	2.16
SLC35E2	2.16
XGPY2	2.16
UPK3A	2.16
MRC1L1	2.16
FBXO6	2.15
DMBX1	2.15
NOXO1	2.15
TEK	2.15
WDR16	2.15
ABCC1	2.15
C1orf49	2.15
PAGE5	2.15
GPRASP2	2.15
TOM1L2	2.15
NR2F2	2.15
ADAMTSL4	2.14
SSX3	2.14
THAP7	2.14
SLC26A8	2.14
FLT4	2.14
BHLHE40	2.14
SLC11A1	2.13
TPD52	2.13
STEAP3	2.13
UHRF1BP1L	2.13
RSPO4	2.13
BLK	2.13
OPTC	2.13
DPP4	2.13
CALCA	2.13
DNAI1	2.13
ST3GAL4	2.13
CASKIN2	2.13
NCAPH2	2.13
GPC1	2.12
CLIP3	2.12
VIT	2.12
PRELP	2.12
LDB3	2.12
OR8U9	2.12
CAMK1G	2.11
KSR2	2.11
BLOC1S2	2.11
RRAS2	2.11
SNAI3	2.11
PCDH10	2.11
SMC4	2.11
RAD51AP2	2.11
TNFRSF18	2.11
GMPPA	2.11
KLK8	2.11
MRGPRX2	2.11
ISCA1	2.11
AGFG2	2.1
BPI	2.1
GLMN	2.1
TTC32	2.1
MTUS1	2.1
FAM169A	2.1
SRPX	2.1
C4orf40	2.1
SLC46A1	2.1
DEFB123	2.1
C1QTNF6	2.1
SOS1	2.1
ARL4A	2.1
SOCS2	2.1
OXCT2	2.1
WFDC10A	2.1
PROZ	2.1
KHDC1	2.1
TOP1P1	2.09
CPLX4	2.09
MN1	2.09
CYP4F11	2.09
AK4	2.09
BPY2	2.09
TRPV6	2.09
FEZF1	2.09
C1orf104	2.09
MEGF10	2.09
IFT140	2.08
CRB3	2.08
CCDC7	2.08
MDK	2.08
GPR173	2.08
KIF12	2.08
OR4F21	2.08
ABCA8	2.08
ABCC12	2.08
CTAG1A	2.08
TMEM59L	2.07
SCARA5	2.07
LRRC7	2.07
KRTAP13-1	2.07
GYPA	2.07
OR1S2	2.07
EFS	2.07
LGSN	2.07
HS6ST2	2.07
RANBP3	2.07
OR5AR1	2.07
CORIN	2.07
MEIS2	2.07
KIRREL	2.07
DSC1	2.07
LOC646508	2.07
GAPDHS	2.06
SP140	2.06
ARPP21	2.06
SFI1	2.06
FNDC9	2.06
GCOM1	2.06
PIP5KL1	2.05
NT5DC3	2.05
PTCHD1	2.05
MAGEB5	2.05
CAMKK1	2.05
RBM10	2.05
CDC42EP4	2.05
CYP3A5	2.04
CHSY3	2.04
LCN1	2.04
RTDR1	2.04
ATP11A	2.04
NXPH2	2.04
RNF215	2.04
SLC9A2	2.04
BHMT2	2.04
AMDHD1	2.04
FAM5B	2.04
TNRC6C	2.04
H6PD	2.03
AK5	2.03
RBMY1J	2.03
PRDM14	2.03
RASAL2	2.03
OR51A4	2.03
UGT1A4	2.03
ACRV1	2.03
FITM1	2.03
RAB3D	2.03
SPDYE8P	2.03
CYLC2	2.02
TMPPE	2.02
CELF1	2.02
PHYHIPL	2.02
MBD2	2.02
VCX2	2.02
DSCAM	2.02
LCK	2.02
TNFRSF8	2.02
PLUNC	2.01
ANXA13	2.01
NUAK2	2.01
TNFRSF21	2.01
LCNL1	2.01
SOBP	2.01
F11	2.01
C16orf78	2.01
CCBP2	2.01
SMPDL3A	2.01
GAL	2.01
GGT5	2.01
TNRC6A	2.01
SCGB3A2	2.01
TCP10	2
KATNAL1	2
PMP2	2
HSD17B2	2
PPL	2
CYP2A7	2
DIO2	2
ATP1B1	2
TCEAL2	2
IL21R	2
GMIP	2
TRIM60	2
SGCG	2
ETV4	2
KCNN2	2
SNX7	2
PCDH9	2
TFAP2C	1.99
MUC1	1.99
RPRD2	1.99
LPPR4	1.99
TMEM54	1.99
ENPP3	1.99
PSAT1	1.99
LNPEP	1.99
PDE3A	1.99
SLC7A10	1.99
PNPLA2	1.98
PRDM1	1.98
FAM18B2	1.98
UGT2A3	1.98
LRRC16A	1.98
SORBS2	1.98
NKPD1	1.98
NCS1	1.98
SYNGR4	1.98
KLHDC8B	1.97
CT45A4	1.97
DOLK	1.97
PADI1	1.97
ABCC2	1.97
FBXL14	1.97
CYTH3	1.97
TM4SF19	1.97
LOC643401	1.97
KCNC4	1.97
INS	1.97
ZNF485	1.97
PLD5	1.96
HAPLN4	1.96
GNB5	1.96
CORO2B	1.96
TPM3	1.96
GLRX2	1.96
UNC13C	1.96
CSRNP3	1.96
RBP7	1.96
SLC28A2	1.96
RLBP1	1.96
CLCN1	1.96
RAP2B	1.96
BPGM	1.96
PCDH11X	1.95
CCDC157	1.95
TSPYL2	1.95
TNFRSF10D	1.95
C17orf78	1.95
GJA1	1.95
TBC1D20	1.95
IQCE	1.95
LRRN4CL	1.94
IGSF8	1.94
NPHP1	1.94
TTC12	1.94
2015-09-10	1.94
TPRX1	1.94
FCHSD1	1.94
C6orf114	1.94
HK1	1.94
SEMA6C	1.94
UPB1	1.94
S1PR2	1.93
B3GALNT1	1.93
CRLF3	1.93
CNN1	1.93
FBXW8	1.93
TGM2	1.93
NRIP2	1.93
TTTY16	1.93
TEKT1	1.93
SNTN	1.93
ADAM29	1.93
GGCX	1.93
TCF23	1.92
UNKL	1.92
IFITM5	1.92
ZNF709	1.92
SPAG6	1.92
HTR7	1.92
AMPD3	1.92
C19orf20	1.92
KCNJ15	1.92
SNORA10	1.92
FAM90A1	1.92
GPX5	1.92
OR2AG2	1.92
INVS	1.92
C9orf116	1.92
RTEL1	1.92
GDF15	1.92
RAB43	1.91
TCHH	1.91
C5AR1	1.91
TSC22D2	1.91
NDFIP2	1.91
SOD2	1.91
RSPH4A	1.91
PCDHA11	1.91
DEFB132	1.9
RASA4	1.9
CYP2S1	1.9
MPP7	1.9
EFHB	1.9
RPL29P2	1.9
C12orf76	1.9
RAB20	1.9
LTA	1.9
KRTAP4-3	1.9
BIRC5	1.9
OR1Q1	1.9
NUP50	1.9
NXPH1	1.9
MAP1A	1.9
CTSZ	1.89
DNASE1L3	1.89
SARDH	1.89
CCRN4L	1.89
TFF1	1.89
CYFIP2	1.89
C2CD3	1.89
ACBD5	1.89
DGKA	1.89
SPAM1	1.89
SHOX2	1.89
KLK6	1.89
JAM2	1.89
GAGE12I	1.89
NEUROD6	1.89
USP36	1.89
MT1H	1.89
LOC730109	1.88
BMX	1.88
HM13	1.88
SUMO1P1	1.88
LRRC55	1.88
KIF5C	1.88
CYB561	1.88
PPP1R14D	1.88
BAIAP2L1	1.88
RASSF6	1.88
SCUBE3	1.88
ADD3	1.88
TINAGL1	1.88
TXNDC3	1.88
ODF3L1	1.88
ETV7	1.88
IL23R	1.88
UTP14A	1.87
KRT3	1.87
CNR2	1.87
GPHA2	1.87
ZFYVE16	1.87
TARBP2	1.87
PCDP1	1.87
PDSS1	1.87
KLK12	1.87
NUDT11	1.87
RRBP1	1.87
IL22RA2	1.87
PVALB	1.87
GPER	1.87
GLYATL1	1.87
SEMA6D	1.86
TMEM178	1.86
CLEC1B	1.86
EMR3	1.86
BRS3	1.86
LAD1	1.86
PANK1	1.86
THBS1	1.86
OR1B1	1.86
HAPLN1	1.86
KIAA1143	1.86
ARPC4	1.86
AQP12A	1.86
KLHDC7B	1.86
SLC38A11	1.86
HAAO	1.86
KRT18	1.86
ARHGEF7	1.86
C20orf132	1.85
FLCN	1.85
DUSP5	1.85
LGALS14	1.85
THBD	1.85
CYP26A1	1.85
KIAA1377	1.85
INSL3	1.85
LAPTM4B	1.85
CSDE1	1.85
PPP1R14C	1.85
ANKRD34B	1.85
SHISA3	1.85
LRRC71	1.85
C17orf108	1.85
FAIM	1.85
C1QL1	1.85
HERC2P2	1.85
HSD17B13	1.84
TBC1D28	1.84
ZNF483	1.84
ACCN4	1.84
ZBTB16	1.84
PRKAA2	1.84
POLR2J4	1.84
RAB6B	1.84
GLT6D1	1.84
SYT7	1.84
SMAP2	1.84
PIAS2	1.84
KCTD12	1.84
RAPSN	1.84
NXPH4	1.83
NPTN	1.83
CACNB1	1.83
REM1	1.83
KLK10	1.83
TNFRSF4	1.83
MAPRE3	1.83
HSPG2	1.83
LOC284649	1.83
LEPR	1.83
ZNF23	1.83
RNASE11	1.83
SLC13A2	1.83
GPR44	1.83
IGSF11	1.83
UBE2NL	1.83
GBA2	1.83
JUNB	1.83
NEDD4L	1.83
ATP2B2	1.83
SNORD35A	1.83
SYTL3	1.83
HSPA6	1.83
ADCY9	1.83
GDPD2	1.82
MTFR1	1.82
TBC1D10A	1.82
MDGA2	1.82
IL1F7	1.82
ELMO2	1.82
MSX2P1	1.82
SPTBN5	1.82
DBF4B	1.82
LRRC43	1.82
RBFOX1	1.82
C8orf34	1.82
ARHGAP26	1.82
OR4C13	1.82
LUM	1.82
TNNI3K	1.82
RELT	1.82
SERPINA1	1.82
ALDH3A1	1.81
ACTR3B	1.81
GIMAP5	1.81
SMARCA1	1.81
ENPP2	1.81
CPZ	1.81
KRTAP12-1	1.81
ZNF167	1.81
LSP1	1.81
STXBP1	1.81
TMEM191B	1.81
LOC652231	1.81
ABCG4	1.81
NAF1	1.81
TBX3	1.81
NF1	1.81
PFN2	1.81
MOXD1	1.8
ITSN1	1.8
OR8K5	1.8
ATG9A	1.8
RUNX1	1.8
NMUR1	1.8
IGSF3	1.8
ADAM18	1.8
ZNF571	1.8
KCNG3	1.8
CGB8	1.8
C18orf62	1.8
KCNF1	1.8
EBF3	1.8
COL24A1	1.8
NEDD9	1.8
TBX5	1.8
ZNF641	1.8
HTR7P1	1.8
IRF2	1.8
ARSF	1.8
TPD52L1	1.8
ATCAY	1.8
ABI1	1.8
CDYL2	1.8
LEPREL1	1.8
C3orf33	1.8
CCDC155	1.79
ASAH2B	1.79
TREML4	1.79
CRLF2	1.79
CAP2	1.79
SHOX	1.79
WDR69	1.79
ANKRD5	1.79
FAM176A	1.79
RADIL	1.79
MMGT1	1.79
SLC29A1	1.79
DNASE1L1	1.79
NPY1R	1.79
CACNA2D2	1.79
KCTD5	1.79
DPAGT1	1.79
CSF3	1.79
RPS7	1.79
ARL10	1.79
DCC	1.79
FAM126B	1.79
MZT2A	1.79
HSP90AA1	1.79
WWOX	1.79
CCDC34	1.79
VWCE	1.79
USP16	1.79
C20orf114	1.79
ARID5B	1.79
DCDC2B	1.78
SP8	1.78
RPL39L	1.78
STARD3NL	1.78
KIAA1804	1.78
DRGX	1.78
SVIL	1.78
TSPAN18	1.78
PTCH2	1.78
LARP1B	1.78
EPHB1	1.78
SPINK7	1.78
PPM1G	1.78
TP53I3	1.78
FAM129C	1.78
SLC13A3	1.77
TRPM8	1.77
KRT80	1.77
PEAK1	1.77
TMEM120B	1.77
TMX2	1.77
TCEAL6	1.77
SNX32	1.77
WDR88	1.77
PDK4	1.77
PTPN20B	1.77
RNF186	1.77
SLC4A1	1.77
DUSP15	1.77
SLC35A2	1.77
DIRAS2	1.77
DNASE2B	1.77
CISD1	1.77
TRIM6	1.77
DDO	1.76
ZNF239	1.76
LRRN2	1.76
C2orf56	1.76
CAV3	1.76
ATAD3B	1.76
MAP4K4	1.76
LNP1	1.76
OR2AE1	1.76
ADORA2B	1.76
RAB40AL	1.76
SYPL1	1.76
HCN2	1.76
DDX21	1.76
BCAS4	1.76
SMAGP	1.76
CD302	1.76
SLC8A3	1.76
SGK2	1.76
TIRAP	1.76
PLCB4	1.76
WFS1	1.76
P2RX2	1.76
ITIH4	1.76
RTN1	1.75
ZNF678	1.75
SIGLEC16	1.75
GREB1	1.75
FZD1	1.75
FAM163B	1.75
TM6SF1	1.75
C3orf38	1.75
INHBB	1.75
PCDHGA3	1.75
WASF1	1.75
SLCO1B1	1.75
C16orf5	1.75
KRTAP10-2	1.75
TMEM201	1.75
PEX12	1.75
C6orf165	1.75
LOC645359	1.75
TREML2	1.75
INGX	1.75
HINFP	1.75
NIPAL4	1.75
UMPS	1.75
DHX33	1.75
HIST3H3	1.74
ATP2B4	1.74
FLJ31813	1.74
SFXN1	1.74
IRG1	1.74
ADAMTSL5	1.74
BAG3	1.74
CTBP2	1.74
EFCAB3	1.74
HIST1H4K	1.74
GPR77	1.74
C19orf21	1.74
RNF126	1.74
MAF	1.74
PTGS1	1.74
SNORA66	1.74
MLC1	1.74
DCN	1.74
OR13J1	1.74
PPP2R2B	1.74
UGP2	1.74
SLC16A12	1.74
ITGB4	1.74
HPN	1.74
WNT3	1.74
NLRP14	1.74
CD36	1.74
CCL26	1.74
SPIC	1.74
PDE4B	1.74
DDI1	1.74
SLC27A6	1.74
LRRC19	1.73
HCN4	1.73
HIGD2B	1.73
AKD1	1.73
TRPA1	1.73
WNT9A	1.73
ACTL7A	1.73
ERBB3	1.73
LOC399939	1.73
SEMA3F	1.73
ZNF238	1.73
TNFRSF25	1.73
HAND1	1.73
SLCO4A1	1.73
GPR83	1.73
C2orf18	1.73
NGF	1.73
NCOA2	1.73
CYP19A1	1.73
HIST1H4D	1.73
CCL3L1	1.73
CECR1	1.73
EPN2	1.73
INADL	1.73
TMEM217	1.73
RAB28	1.73
HOXD1	1.73
MS4A13	1.73
AMACR	1.72
FIGLA	1.72
HPS1	1.72
ADAM19	1.72
FAM50A	1.72
AMPD1	1.72
UBE2MP1	1.72
KLF3	1.72
LHX4	1.72
RPS6KC1	1.72
ATAT1	1.72
TXNDC5	1.72
MRAS	1.72
OR2W5	1.72
FANCA	1.72
PLTP	1.72
ITGB1	1.72
RUNX1T1	1.72
C1QTNF9	1.72
OR6T1	1.72
SNORD56B	1.72
IL17D	1.72
MTERFD1	1.72
RPP38	1.72
PRPF40B	1.72
DCDC1	1.72
OR10J1	1.72
CHIC1	1.71
FAM127C	1.71
PLEKHG2	1.71
SMTN	1.71
IRF7	1.71
GPX2	1.71
SCGN	1.71
C13orf15	1.71
NAAA	1.71
CLDND1	1.71
ADRA1A	1.71
IL33	1.71
CCL5	1.71
FAM199X	1.71
HFE2	1.71
FAM22A	1.71
PLAC8L1	1.71
STIP1	1.71
ZNF177	1.71
PLCZ1	1.71
KLF16	1.71
RDH12	1.71
LTF	1.71
SLC25A17	1.71
LSS	1.71
JAM3	1.71
LOC392196	1.71
CTSC	1.71
IDO2	1.71
AADACL2	1.71
CDKN1A	1.71
TCP11	1.71
DNAH7	1.7
NPFF	1.7
SRGAP3	1.7
CCL17	1.7
KRTAP12-4	1.7
MAP1LC3A	1.7
CHORDC1	1.7
SCN2A	1.7
CLIP4	1.7
RPL29	1.7
RCE1	1.7
SLC6A1	1.7
WDR47	1.7
EIF2C3	1.7
OR4K17	1.7
UBE2E3	1.7
HSPB8	1.7
SERPINB9	1.7
SHF	1.7
PDCD1	1.7
LDHD	1.7
SPINK4	1.7
ISLR	1.7
SYNE1	1.7
C9orf24	1.7
TMEM52	1.7
NUP155	1.7
PIKFYVE	1.7
SNX8	1.7
KIAA1217	1.7
ATG4A	1.69
CGB	1.69
GJB6	1.69
HTR3A	1.69
FOXP1	1.69
PLEKHG6	1.69
PCP2	1.69
NCKAP1	1.69
DEFB107A	1.69
MAPK6	1.69
SPRR2A	1.69
CREB3L1	1.69
ST8SIA4	1.69
STRN	1.69
CDO1	1.69
TRMT11	1.69
DERL3	1.69
TBXA2R	1.69
CCDC137	1.68
TMEM37	1.68
MAGEA5	1.68
CLEC10A	1.68
TNFRSF10A	1.68
LOC651536	1.68
INTU	1.68
CORO2A	1.68
USP42	1.68
POMC	1.68
UBAC1	1.68
ZNF536	1.68
RRM2B	1.68
2015-03-08	1.68
LOC644766	1.68
HMGCLL1	1.68
KIAA1161	1.68
PRAMEF4	1.68
STEAP2	1.68
GNLY	1.68
SYT15	1.68
DAG1	1.68
SDR42E1	1.68
SNAP91	1.68
TDRD3	1.68
RP2	1.68
ARHGEF17	1.68
PPP2CB	1.68
SH3RF2	1.68
FGF23	1.68
TIMM10	1.68
MAP6D1	1.67
MAP3K14	1.67
WDR63	1.67
SLITRK1	1.67
WDR86	1.67
TTC1	1.67
HINT3	1.67
TEX11	1.67
LOC401180	1.67
PGAM1	1.67
ADAM6	1.67
TNFRSF10C	1.67
SNORD15B	1.67
MEAF6	1.67
DUSP21	1.67
SPINK9	1.67
COQ10B	1.67
IDH3G	1.67
PINX1	1.67
ANO3	1.67
IL19	1.67
FAM181B	1.67
CTAGE10P	1.67
DNAJA1	1.67
INF2	1.67
TNPO1	1.67
TLX1	1.67
RARB	1.67
CASP8	1.67
MIER3	1.67
GOLGA1	1.67
SLC26A7	1.67
RBBP6	1.67
CEBPB	1.66
AICDA	1.66
NMS	1.66
PPARG	1.66
C12orf26	1.66
PLAC9	1.66
CNST	1.66
TRAF2	1.66
CPLX1	1.66
ATP6V1G2	1.66
LGALS8	1.66
TMEM198	1.66
TRIB1	1.66
CDH6	1.66
UBE2I	1.66
MKNK2	1.66
SETD7	1.66
MMP19	1.66
PLAUR	1.66
RASSF5	1.66
LCT	1.66
SLC7A5	1.66
SYBU	1.66
BHMT	1.66
ZPBP	1.66
C1QTNF9B	1.66
IFI30	1.66
UBTF	1.66
ABCG1	1.66
KBTBD4	1.66
STARD5	1.66
LHX3	1.66
MSR1	1.66
ACYP1	1.66
HLA-DPB2	1.66
SPTBN1	1.66
SCYL3	1.66
TIMM23	1.66
KPNA1	1.66
DCPS	1.66
TRUB1	1.66
HDLBP	1.65
NOL10	1.65
PHKA1	1.65
IL2RA	1.65
PRDM2	1.65
WBSCR16	1.65
SYNRG	1.65
TTLL11	1.65
OLFM3	1.65
CCNA1	1.65
CSGALNACT1	1.65
SAR1B	1.65
FKBP10	1.65
CEP97	1.65
FAM47B	1.65
ANKRD57	1.65
SOX30	1.65
MRC1	1.65
TRERF1	1.64
ISCU	1.64
AP3B2	1.64
JUB	1.64
TCP10L	1.64
MED8	1.64
TRIM54	1.64
BTG2	1.64
WBP11P1	1.64
TTC21A	1.64
PRL	1.64
EGLN3	1.64
SLC20A1	1.64
TMC5	1.64
HTR2C	1.64
CTF1	1.64
GDF7	1.64
SCRT1	1.64
FAM40B	1.64
CR2	1.64
PLA2G6	1.64
NRARP	1.64
METTL11A	1.64
DACH2	1.64
KLHL31	1.64
HDHD1	1.64
CDKN2A	1.64
SUOX	1.64
PUS1	1.64
TSPAN4	1.64
SFMBT1	1.64
NPHP4	1.64
JAK3	1.64
CRABP2	1.64
RAB27A	1.64
RND2	1.64
TBC1D25	1.64
L3MBTL1	1.64
MAGEB1	1.64
TMSB4X	1.64
MTFMT	1.64
PGAM4	1.64
SLC22A2	1.64
STAR	1.64
C9orf102	1.64
PIM2	1.64
DGAT2	1.64
C11orf55	1.63
KRTAP3-1	1.63
GYLTL1B	1.63
ANAPC7	1.63
IL24	1.63
PDE2A	1.63
SUSD2	1.63
LOC646629	1.63
PDF	1.63
LYAR	1.63
CCPG1	1.63
TXN	1.63
KRR1	1.63
SLC17A2	1.63
KIAA1324	1.63
TMEM126A	1.63
KIAA0895	1.63
SIGMAR1	1.63
JTB	1.63
RAB11FIP1	1.63
CDH7	1.63
CAV1	1.63
ZNF365	1.63
TTN	1.63
QRFPR	1.63
KCNIP2	1.63
SNTB2	1.63
POLA1	1.63
TBPL1	1.63
BANF2	1.63
PLAU	1.63
ADRA1D	1.63
HMX2	1.63
TAP2	1.63
PRR19	1.63
MANEAL	1.63
MYADML	1.63
ADAM17	1.62
ASMTL	1.62
NUP54	1.62
CACNA1C	1.62
PON2	1.62
NCOA3	1.62
APLP1	1.62
PELO	1.62
MX2	1.62
ITFG3	1.62
HHATL	1.62
OPN3	1.62
GLT25D2	1.62
GPR183	1.62
NKIRAS1	1.62
CHST9	1.62
BCL2L11	1.62
STATH	1.62
BAIAP2	1.62
ADIG	1.62
KLHL11	1.62
MED14	1.62
POU6F1	1.62
PLAGL1	1.62
CDC25A	1.62
SORT1	1.62
SNX20	1.62
EVC	1.62
ZNF337	1.62
ADCY1	1.62
TRIM71	1.62
CXorf41	1.62
RTN4	1.62
XCL2	1.62
MECR	1.62
TNFRSF9	1.62
ST8SIA3	1.62
MMP16	1.62
HOXB6	1.62
SGCZ	1.62
CNGA3	1.62
SLC7A5P2	1.62
BACE2	1.62
FXN	1.62
NR0B2	1.62
SSU72	1.61
PAK7	1.61
HABP4	1.61
AMFR	1.61
LARP4	1.61
CPA4	1.61
PRMT3	1.61
BAX	1.61
SESN3	1.61
BCL6	1.61
CLEC2D	1.61
COL4A5	1.61
POLR2C	1.61
PTGER2	1.61
PARVB	1.61
KRTAP19-6	1.61
C6orf221	1.61
TUBA3C	1.61
COL6A2	1.61
ADIPOR2	1.61
NAA40	1.61
GLYCAM1	1.61
WDR49	1.61
TIFAB	1.61
ILDR2	1.61
CCDC3	1.61
CHRNA9	1.61
DENND1A	1.61
SCAF11	1.61
PTGIR	1.61
PPP6R1	1.61
BRCC3	1.61
GCH1	1.61
KIN	1.61
MESDC2	1.6
NUCB1	1.6
SLC9A9	1.6
PREPL	1.6
RPL36AL	1.6
TMEM8C	1.6
PRICKLE3	1.6
ZIC5	1.6
C17orf97	1.6
EPS8	1.6
SCMH1	1.6
EBI3	1.6
ODF3L2	1.6
MGC16703	1.6
FGFR1OP	1.6
DNMT3A	1.6
SLC25A1	1.6
BANP	1.6
LOC644100	1.6
SLC18A2	1.6
MAST4	1.6
ZMYM3	1.6
LOC648149	1.6
F8	1.6
PRO0611	1.6
EHF	1.6
C6orf106	1.6
RARRES2	1.6
TFCP2L1	1.6
ZFAND3	1.6
NUFIP1	1.6
PLEKHF2	1.6
TSC22D1	1.6
PPP4R4	1.6
HTATIP2	1.6
C18orf55	1.6
DNM1L	1.6
SNCA	1.6
LOC388813	1.6
TMF1	1.6
EPDR1	1.6
YBEY	1.6
WDR64	1.6
RBM18	1.6
LOC643669	1.6
CCDC9	1.6
FNDC4	1.6
CSNK2A1P	1.6
CNOT6L	1.6
FDPSL2A	1.6
DTNB	1.6
USP22	1.6
DYNLT3	1.59
IFITM4P	1.59
COG1	1.59
ZNF692	1.59
HSP90B1	1.59
SETD4	1.59
TMPRSS12	1.59
KRTAP20-2	1.59
GLT1D1	1.59
AQP1	1.59
CHRNB1	1.59
GNL3	1.59
PDZRN4	1.59
NEK7	1.59
DEFA3	1.59
PTH1R	1.59
NTRK3	1.59
PRTG	1.59
ACADSB	1.59
SATB2	1.59
DHX57	1.59
SMOX	1.59
IDH3A	1.59
POLR2F	1.59
SPIRE2	1.59
IL4R	1.59
PLGLB1	1.59
DNASE1L2	1.59
FAM173B	1.59
KLF9	1.59
TRIM47	1.59
EPG5	1.59
KLHL14	1.59
KITLG	1.59
BIRC3	1.58
IFNW1	1.58
KCNAB3	1.58
TPI1	1.58
MAPK10	1.58
ARL6IP1	1.58
FOSL1	1.58
MYO5C	1.58
BTBD7	1.58
FKBP11	1.58
CCDC102A	1.58
TMEM150C	1.58
GDPD4	1.58
HECW2	1.58
GAGE1	1.58
CAPSL	1.58
DMXL2	1.58
UNC80	1.58
PRDM9	1.58
FASTKD1	1.58
MCM10	1.58
FBP2	1.58
COX5A	1.58
IL16	1.58
IFNA13	1.58
HSPA8	1.58
CLK2P	1.58
HPS5	1.58
ENDOU	1.58
TMEM93	1.58
CA3	1.58
NKX3-1	1.58
PDZK1	1.58
C4orf22	1.58
AES	1.58
DNAJB2	1.58
DNTT	1.58
GNG8	1.58
TTYH2	1.58
AMY1B	1.58
BCL2L1	1.58
FANCD2	1.58
CLIC5	1.58
KIF5A	1.58
TMEM173	1.58
CXorf66	1.58
PCDHAC2	1.58
PI3	1.58
APLP2	1.58
GGT7	1.58
NEK3	1.58
PIGG	1.58
BCR	1.58
C10orf46	1.58
FLJ43860	1.58
CRYAA	1.57
GCLM	1.57
FRRS1	1.57
PAICS	1.57
RPL6	1.57
BMP5	1.57
DNAJB6	1.57
HEATR3	1.57
LFNG	1.57
FGF20	1.57
HEY2	1.57
POLR3B	1.57
SERAC1	1.57
UBE2D2	1.57
TBC1D13	1.57
CNTN6	1.57
DUX4	1.57
OTP	1.57
TMEM14A	1.57
REPS2	1.57
GNA12	1.57
SLA2	1.57
KIR2DL4	1.57
MED7	1.57
DLL3	1.57
PLOD2	1.57
SPPL2B	1.57
TRPV3	1.57
LOC399898	1.57
CREB1	1.57
HTR1E	1.57
CADPS2	1.57
B4GALNT1	1.57
C9orf125	1.57
NAA15	1.57
TEX14	1.57
ALOX12P2	1.57
TREX1	1.57
BBS12	1.57
ACER2	1.57
LOC147710	1.57
TPMT	1.57
GNG12	1.57
HSPA1B	1.57
ISM1	1.57
KIR2DS4	1.57
PITX1	1.56
UPP1	1.56
OSGEPL1	1.56
FERD3L	1.56
LYPD3	1.56
STX5	1.56
RFESD	1.56
CCL23	1.56
SPANXA1	1.56
SERPINH1	1.56
SREK1IP1	1.56
XBP1	1.56
PPWD1	1.56
GFPT2	1.56
TOMM40L	1.56
ZC3HAV1L	1.56
SNX21	1.56
FAM110B	1.56
SLC22A3	1.56
GPR82	1.56
TAOK2	1.56
FYCO1	1.56
GHITM	1.56
SLC25A4	1.56
POPDC2	1.56
DPP8	1.56
PGGT1B	1.56
GLT8D2	1.56
AURKA	1.56
SEC23IP	1.56
CDK12	1.56
RBPMS	1.56
MYH11	1.56
LECT1	1.56
ZNF3	1.56
ENO2	1.56
CD248	1.56
FAM125B	1.56
SLC1A5	1.56
FLNB	1.56
SLC5A10	1.56
CXCR4	1.56
GALNT7	1.56
UHRF1	1.56
NEFH	1.56
GREM1	1.55
ACTL6A	1.55
ZNF184	1.55
LTBP4	1.55
DCLK2	1.55
RAP1GAP2	1.55
RBM12	1.55
TMEM38B	1.55
ELAVL4	1.55
CUL4B	1.55
CCBE1	1.55
CHST6	1.55
ABCC6	1.55
AMPH	1.55
CDC37	1.55
DPM1	1.55
ADM	1.55
FKRP	1.55
COX11	1.55
ZNF587	1.55
OR4C12	1.55
GRK4	1.55
FREM2	1.55
TP53AIP1	1.55
PSMC6	1.55
LIAS	1.55
NR1H4	1.55
GLIS1	1.55
SPANXE	1.55
RXFP2	1.55
ZNF287	1.55
USH1G	1.55
LHX6	1.55
CEACAM4	1.55
DAB2	1.55
RPS6KA5	1.55
MUC6	1.55
C20orf20	1.55
SCG3	1.55
FABP2	1.55
ZNF646	1.55
ZNF461	1.55
PLA2G2A	1.55
HGF	1.55
ATRN	1.55
MFN2	1.55
BEND6	1.55
ZNF251	1.55
CD34	1.55
ASNS	1.55
GALK2	1.55
PPP1R3A	1.55
GTPBP3	1.55
ITGB3	1.55
SMPDL3B	1.54
NRK	1.54
LRRC31	1.54
GLUL	1.54
FAM167A	1.54
C14orf43	1.54
RNF144A	1.54
GADL1	1.54
KCNT2	1.54
BCL2	1.54
VNN2	1.54
PRY2	1.54
FGFRL1	1.54
ITGA2	1.54
SSTR1	1.54
NKX2-1	1.54
ENTPD4	1.54
AGXT2L1	1.54
CDK5R1	1.54
ELMOD2	1.54
BID	1.54
ENTPD7	1.54
TXNDC2	1.54
C15orf54	1.54
F2RL2	1.54
MTFP1	1.54
BDNF	1.54
CLDN16	1.54
MAPK8IP3	1.54
ESR1	1.54
HNRNPF	1.54
DNAL1	1.54
SUMO3	1.54
RGPD6	1.54
LRRC29	1.54
DOC2B	1.54
UBE2W	1.54
POLR3G	1.54
AHR	1.54
SLC6A10P	1.54
KCNAB2	1.54
SLC1A4	1.54
RGL1	1.54
STAP2	1.54
BTBD16	1.54
ZNF582	1.54
NFKBIB	1.54
EIF5	1.54
MRPL12	1.54
MYO19	1.54
CCL28	1.54
PI15	1.54
SLC22A7	1.54
KLK4	1.54
VEGFA	1.54
GRM3	1.54
EIF4G1	1.54
C17orf63	1.54
C6orf108	1.54
EFCAB5	1.54
CES3	1.54
ZNF35	1.54
CYP11B1	1.53
PSG4	1.53
FOXB1	1.53
COLQ	1.53
PCDHGB6	1.53
LUZP2	1.53
TNIP3	1.53
ELK4	1.53
OR14I1	1.53
CD300LF	1.53
COG7	1.53
TEX261	1.53
SLC26A10	1.53
DAZ1	1.53
KIAA1409	1.53
TRPC5	1.53
WFIKKN1	1.53
EEPD1	1.53
C2orf88	1.53
RNF34	1.53
IL1F8	1.53
REEP2	1.53
DSC2	1.53
ALOX15	1.53
TGIF1	1.53
GDAP1	1.53
KCNQ5	1.53
S100A4	1.53
ZNF222	1.53
HAUS3	1.53
ZNF211	1.53
RTBDN	1.53
NFATC3	1.53
C12orf5	1.53
TRIM39	1.53
PTCD2	1.53
SELT	1.53
WDR12	1.53
ProSAPiP1	1.53
INO80E	1.53
VPS24	1.53
C6orf126	1.53
AZU1	1.53
MORC2	1.53
MAP7D2	1.53
PRODH2	1.53
NUP93	1.53
ACLY	1.53
SCARB1	1.53
HRNR	1.53
FOXI2	1.53
PLCH2	1.53
MYF5	1.53
VEGFC	1.53
H1FNT	1.53
GRIK2	1.53
LIX1L	1.53
APOC4	1.53
COBL	1.53
MID1IP1	1.53
FKBP2	1.52
KRT6A	1.52
LRRC23	1.52
OSGIN1	1.52
CSRNP2	1.52
PPP2R5D	1.52
ENDOD1	1.52
PURG	1.52
ELMOD3	1.52
TMEM89	1.52
GKN2	1.52
GADD45B	1.52
LOC401052	1.52
OR4K1	1.52
ATP10A	1.52
DYRK2	1.52
PQLC2	1.52
ILDR1	1.52
KIF27	1.52
CPNE4	1.52
HSD3B7	1.52
TFAMP1	1.52
C20orf177	1.52
AREG	1.52
MTCH1	1.52
GUF1	1.52
ASL	1.52
LOC644634	1.52
SPATA8	1.52
DHCR7	1.52
TMC3	1.52
SCRIB	1.52
ALKBH5	1.52
COMMD6	1.52
SLC43A3	1.52
FAM20C	1.52
CASZ1	1.52
ANKRD37	1.52
TMEM151A	1.52
SYT12	1.52
NR2F6	1.52
PPP2CA	1.52
EBAG9	1.52
C12orf40	1.52
DTX2	1.52
XKR8	1.52
MRPS30	1.52
BDKRB1	1.52
RTKN2	1.52
C8B	1.52
MOBKL3	1.52
PTS	1.52
SLC30A4	1.52
RDH13	1.52
INPP4A	1.52
ETFB	1.52
LETMD1	1.52
RHAG	1.52
TNFSF13	1.52
RPTOR	1.52
EFCAB7	1.52
C12orf48	1.52
CYS1	1.51
TIAL1	1.51
NFASC	1.51
PGPEP1	1.51
ROD1	1.51
PGC	1.51
UBE2F	1.51
SRGAP2	1.51
TFB2M	1.51
IGFBPL1	1.51
FZD9	1.51
SRXN1	1.51
AP1G1	1.51
IER5	1.51
ENOPH1	1.51
HOMER1	1.51
CTAGE15P	1.51
AKR1D1	1.51
MSX2	1.51
MYCBPAP	1.51
NOL6	1.51
EPM2A	1.51
HSD17B10	1.51
SEC31B	1.51
CETP	1.51
RPGR	1.51
HOXC10	1.51
CTH	1.51
PDLIM5	1.51
KIAA0664	1.51
HORMAD2	1.51
ATP6V1B2	1.51
PITX2	1.51
ZNF528	1.51
BRMS1L	1.51
CCDC18	1.51
OR8K3	1.51
RAB3IP	1.51
ATP2C1	1.51
SLC5A6	1.51
C9orf72	1.51
GJD3	1.51
PNKD	1.51
INHBA	1.51
RIT1	1.51
SAA1	1.51
HNRNPCL1	1.51
LOC401497	1.51
LONP1	1.51
ERC1	1.51
KIAA1429	1.51
WDR89	1.51
GALC	1.51
GRIPAP1	1.51
ABCB9	1.51
MYH16	1.51
PIN1	1.51
C8orf31	1.51
FLYWCH1	1.51
WDR17	1.51
COL11A1	1.51
MAX	1.51
AKT3	1.51
ASNSD1	1.51
SUSD5	1.5
ELAC2	1.5
ST5	1.5
METTL13	1.5
C9orf80	1.5
POGK	1.5
AGAP3	1.5
SCIN	1.5
LMBRD2	1.5
VHL	1.5
ZNF503	1.5
PF4	1.5
MRAP2	1.5
ADAM32	1.5
PRR16	1.5
CTSH	1.5
MYH1	1.5
SLC6A9	1.5
APBB2	1.5
LRRC50	1.5
CUX2	1.5
FOXR1	1.5
ZNF70	1.5
MAP1LC3C	1.5
PTPLA	1.5
ACP1	1.5
DNAJB1	1.5
ZNF48	1.5
AMY2A	1.5
TSPAN33	1.5
LOC653541	1.5
WDR77	1.5
CNTNAP4	1.5
IKZF2	1.5
CENPO	1.5
UFC1	1.5
OTOP3	1.5
GTF2E2	1.5
MYF6	1.5
RASA3	1.5
ADPRHL1	1.5
SPDYE1	1.5
COMMD8	1.5
TBR1	1.5
DEPDC1	1.5
DCLK1	1.5
CREB5	1.5
DLGAP1	1.5
PSME3	1.5
RERG	1.5
MPP6	1.5
MMP15	1.5
CCL2	1.5
GPR110	1.5
UPK3B	1.5
NGDN	1.5
EEF1B2	1.5
SLC30A8	1.5
SH3BP5	1.5
SIAH1	1.5
PREX2	1.5
UBP1	1.5
RAB11FIP3	1.5
ZNF41	1.5
TCTN2	1.5
SF1	1.49
SOCS5	1.49
KLHL18	1.49
PTPRZ1	1.49
C11orf82	1.49
GP6	1.49
POLK	1.49
ADAD2	1.49
KDELR3	1.49
SMAD7	1.49
TSPAN13	1.49
GABRB3	1.49
MANF	1.49
CTSD	1.49
TRMT61A	1.49
NAA30	1.49
RNF8	1.49
PDE6B	1.49
PRDM16	1.49
ABCC5	1.49
[truncated: 14,601 more rows]

## Sheet: MLLAF9 list for GSEA
#Gene symbol	#fold
C20orf103	82.53
PITX1	54.84
CTSL2	45.04
TRPM4	38.17
NA	27.19
HOXA9	22.14
C4orf31	19.91
KCNE1L	16.48
C5orf20	16.25
MTMR11	15.11
PRDM8	14.28
FSCN2	13.07
ARTN	12.82
MYBPH	12.56
HOXA5	12.05
AFF3	11.55
RUNX2	11.34
CX3CR1	11.02
PHACTR3	10.65
C1orf54	10.29
FOXD4L1	10.11
PKIB	9.74
ADCY9	9.55
KIF17	9.38
SCGB3A1	9.35
CACNA2D4	9.24
HOXB2	9.11
AKAP7	8.82
MCOLN2	8.76
CDKN2C	8.25
TIFAB	8.21
FCER1A	8.08
LY9	7.96
CLDN23	7.61
ZBTB33	7.6
FOXD4	7.57
RBKS	7.39
AXL	7.29
TGM5	7.25
FAM69C	7.11
PBX3	6.97
TCF4	6.93
COL24A1	6.87
IGF2BP2	6.81
CCR6	6.71
KCNH7	6.7
C5orf13	6.69
FLT3	6.52
CES1	6.5
ASS1	6.49
NCAM1	6.05
LTK	6.01
BCL2	5.88
IL28RA	5.79
BTLA	5.77
IRX3	5.76
HSH2D	5.7
CACNA2D3	5.63
METTL7B	5.63
IRF8	5.56
KCNK12	5.55
OPN3	5.53
DYSFIP1	5.52
GRIP1	5.51
BCL7A	5.48
COL9A2	5.47
CDK6	5.46
IL5	5.45
ITGAL	5.44
FEZ1	5.35
CES1P1	5.31
ONECUT2	5.27
GNB5	5.25
ABHD15	5.19
SATB1	5.18
KCNK10	5.08
CYP2E1	5.02
PTPLA	4.88
RCAN1	4.87
SOX4	4.85
GZMH	4.84
CDC42EP1	4.8
HOMER2	4.8
ECHDC2	4.77
H2AFY	4.75
GPT2	4.73
2015-09-06	4.71
LRP11	4.69
FAM108C1	4.65
ST14	4.61
ZNF521	4.54
KCNK17	4.52
TUBB6	4.51
SEMA3E	4.45
C6orf10	4.44
AUTS2	4.43
SMYD3	4.4
C5orf39	4.39
CSPG4	4.34
MEIS1	4.33
NDUFAF3	4.33
WNT10B	4.28
DNAJA4	4.25
CCNB1IP1	4.22
CD7	4.22
PPP1R16B	4.2
SPINK2	4.2
CITED4	4.19
UPK3A	4.17
CCL5	4.15
RAB34	4.12
NAPSA	4.07
RAB40B	4.06
LGALS2	4.04
CCDC26	4.04
CD70	4.03
HCG2P7	4
LIME1	4
GPR88	3.94
PRDM1	3.93
APBB1	3.9
NAPSB	3.9
PTGDS	3.89
OFD1	3.88
PHLPP1	3.84
FAM125B	3.83
RAB11FIP5	3.82
ALDH5A1	3.82
GULP1	3.8
WDR49	3.79
GPR183	3.78
MEF2D	3.76
UGT1A6	3.75
GHRL	3.74
CDKN2A	3.73
ZAK	3.69
CD72	3.67
UHRF1	3.66
RNF175	3.65
HNRPDL	3.64
LUC7L3	3.64
SPIB	3.63
HENMT1	3.62
IL12RB1	3.62
FCGR1A	3.62
KCNG1	3.59
NXT2	3.59
HOXA3	3.58
ADA	3.55
2015-09-03	3.54
CCNA1	3.53
ZNF519	3.53
PBK	3.52
DHTKD1	3.51
HOXA10	3.51
HTR7	3.48
FAM81A	3.48
RCCD1	3.48
MYO18B	3.47
RGS16	3.46
BIK	3.45
CXCR4	3.43
SEL1L3	3.43
LILRB4	3.43
HLA-DRB4	3.43
BCL11A	3.41
OSBPL5	3.41
CMTM4	3.4
PABPC1	3.4
GPRC5C	3.37
FGF13	3.36
ZMAT3	3.35
NRG4	3.35
SRGAP3	3.35
LPAR4	3.35
TPM2	3.33
DHRS9	3.33
FAM70A	3.33
SCML4	3.28
BEND6	3.27
TCTEX1D1	3.27
ITPKA	3.25
NXPH4	3.22
GPR18	3.21
KCNN2	3.21
DICER1	3.21
KIAA0101	3.18
FZD8	3.18
BCAM	3.18
ZNF789	3.17
NME3	3.16
UCP2	3.16
FBLN2	3.16
PRSS21	3.16
MAP4K1	3.15
ZFR	3.15
C3orf14	3.15
PRICKLE1	3.12
MAOA	3.11
GRINL1A	3.11
TMEM38B	3.09
SERPINF1	3.08
GAS6	3.07
UTF1	3.07
VLDLR	3.07
CPEB2	3.06
RHOBTB3	3.06
LOC652637	3.05
LCMT2	3.04
C11orf1	3.01
RPL39L	3.01
ST3GAL3	3.01
NKX2-3	2.99
ZNF296	2.99
CGNL1	2.98
HSPB1	2.98
HNRNPU	2.97
AK2	2.97
PSG6	2.97
ZNF618	2.96
PAQR8	2.95
TLR7	2.95
KCNA5	2.95
LIMA1	2.94
PLAC8	2.94
STK31	2.94
KIT	2.92
TMTC4	2.92
CLEC2B	2.91
CXorf21	2.91
ZNF532	2.9
USMG5	2.9
IGFBP7	2.89
FOXD1	2.89
FAM83H	2.89
PDE7A	2.89
MUTED	2.88
EID2B	2.87
NFX1	2.86
YPEL1	2.86
TP53I13	2.86
KANK1	2.85
CCDC148	2.85
RET	2.84
BZRAP1	2.84
C7orf55	2.83
SNRPB	2.83
CASP2	2.82
PRIM1	2.82
TRIM13	2.81
C17orf65	2.81
AZIN1	2.81
AADAT	2.8
CREB1	2.8
MELK	2.8
PHYHD1	2.79
ALDH3B1	2.79
PAN3	2.79
RNLS	2.79
EEF1A2	2.77
CLTCL1	2.77
TAF1D	2.76
TMEM149	2.76
SLC2A9	2.75
C6orf48	2.75
OR10H4	2.74
TDRD7	2.74
CLYBL	2.73
C7orf28B	2.72
SLC25A43	2.71
NEXN	2.71
MSH5	2.7
PTGFRN	2.7
C16orf93	2.7
AVEN	2.69
AKR7A3	2.69
TRAPPC2	2.69
HTR1F	2.68
PRKCDBP	2.68
PLB1	2.68
CALY	2.67
FAM19A1	2.66
SLC30A4	2.66
GRAMD3	2.65
KIAA0889	2.65
ZNF549	2.65
TDP1	2.65
CXCR3	2.65
DUSP4	2.65
TARBP1	2.65
DUS1L	2.64
LPAR5	2.64
KIAA1522	2.63
TMEM128	2.63
KIAA1407	2.63
CLEC11A	2.62
ACY3	2.61
PMEPA1	2.61
CHEK2	2.61
CSAG2	2.61
SRPK3	2.61
CXorf56	2.6
CTBP1	2.6
FAM108B1	2.6
CDCA7	2.59
MRPL33	2.59
KDELC2	2.59
ITM2C	2.59
TP63	2.59
SLC2A4RG	2.59
GFI1	2.59
BTN3A2	2.58
PQLC2	2.58
ITPR1	2.58
C5orf25	2.58
KIAA0930	2.57
COCH	2.57
DDX51	2.57
GNG7	2.56
RPL9	2.56
CELSR3	2.56
HMX2	2.56
SNAI1	2.56
HOXA11	2.55
LAMC3	2.55
LGALS1	2.55
AGXT2L1	2.55
CDRT4	2.55
DEM1	2.54
LAMA5	2.54
CDK20	2.53
C3orf75	2.53
LDLRAD3	2.52
PIWIL4	2.52
CRABP1	2.52
DDB2	2.51
LMCD1	2.51
TMED10	2.51
SLC38A1	2.51
PARP8	2.51
S100PBP	2.51
TNFSF4	2.51
THBS4	2.51
PTPDC1	2.5
SNRPN	2.5
SAMD13	2.5
ASCL2	2.5
ITPK1-AS1	2.49
UPF2	2.49
C14orf153	2.49
FAM109B	2.49
TNFSF15	2.49
PENK	2.49
MYL6B	2.48
TCTN1	2.48
PPM1K	2.48
INPP5B	2.48
BCOR	2.48
C5	2.48
POLR1E	2.47
RPP25	2.47
XPNPEP3	2.47
ST6GAL1	2.47
ENKUR	2.46
HOXB5	2.46
GSTM2	2.46
SPPL2B	2.46
SERPINI2	2.46
UNC93B1	2.45
TIAF1	2.45
DKFZP586I1420	2.45
TCF3	2.45
AFF1	2.45
LRRC26	2.44
FAM50B	2.44
H2AFY2	2.44
C20orf201	2.44
RPL22	2.44
MMS22L	2.44
CHRNA5	2.44
STK11	2.44
CCNT2	2.44
CRYZL1	2.44
ACOT1	2.44
METTL21A	2.43
C16orf59	2.43
GRIPAP1	2.42
ACRV1	2.42
DSN1	2.42
AKR7A2	2.42
ENPP2	2.42
GGA1	2.42
TLE1	2.42
ABCF2	2.41
BVES	2.41
C15orf41	2.41
MYO18A	2.41
ORC6	2.41
SLC35F2	2.41
ME3	2.41
ITGB7	2.4
C19orf39	2.4
MAZ	2.4
SNRNP25	2.4
NMB	2.4
MEGF10	2.4
LRRC23	2.4
PRPS2	2.4
TRIT1	2.39
PTK2	2.39
COX8C	2.39
TROAP	2.38
CCDC146	2.38
TRAF3IP3	2.38
MAK	2.38
TSPAN13	2.38
VAT1L	2.38
PROK2	2.37
CHRFAM7A	2.37
PTMA	2.37
WWC1	2.36
C14orf145	2.36
NAP1L1	2.36
PARP2	2.36
UTS2D	2.36
LDLRAP1	2.35
KNTC1	2.35
PARP16	2.35
FCGR1B	2.35
GLP1R	2.35
SNURF	2.34
RHBDL2	2.34
TRIM23	2.34
CDKN1B	2.34
DUSP19	2.34
SMPD3	2.33
TMEM194A	2.33
DHRSX	2.33
CLECL1	2.33
CAPN13	2.33
RPL23AP32	2.32
ZNF394	2.32
MCCC2	2.32
FOXB1	2.32
ZC3H14	2.32
HNRNPF	2.32
IRF7	2.32
SHROOM4	2.32
C7orf70	2.32
GCAT	2.32
HAGHL	2.31
CERCAM	2.31
TMEM97	2.31
ELF2	2.31
SCARA5	2.31
ESYT2	2.31
ZNF287	2.31
C10orf11	2.31
GPM6B	2.31
EMID1	2.31
ACOT4	2.3
UBE2C	2.3
SLC39A8	2.3
PM20D2	2.3
APOBEC3H	2.3
KDM2B	2.29
ACTA2	2.29
C16orf86	2.29
SIGLEC6	2.29
SEC61A2	2.29
TNFRSF21	2.29
CATSPER2	2.28
DHX40	2.28
ARHGAP32	2.28
KIFAP3	2.28
DDX11	2.28
PCYOX1	2.28
DTNA	2.28
C11orf17	2.28
SCMH1	2.28
D2HGDH	2.28
C10orf58	2.28
HFE2	2.27
AMY1B	2.27
ZCCHC5	2.27
PHAX	2.27
MTX3	2.27
BCL2L12	2.27
MS4A3	2.27
TMEM14A	2.27
MAL	2.27
OSGEPL1	2.26
TYSND1	2.26
RFC3	2.26
MLF1IP	2.26
CTSW	2.26
SERPINF2	2.26
CBR3	2.25
KLK1	2.25
EZH2	2.25
PWWP2A	2.25
APOBEC3G	2.24
PREX2	2.24
MSH2	2.24
PNMA3	2.24
MATK	2.24
GRB7	2.23
E2F7	2.23
ZNF828	2.23
ZNF22	2.23
ZFP3	2.23
HESX1	2.23
IL1B	2.22
LOC441087	2.22
HYLS1	2.22
GOLGA8A	2.22
LETMD1	2.22
OLFML3	2.21
PMS1	2.21
GPRC5D	2.21
ANKLE1	2.21
PRMT7	2.21
PURA	2.21
ZNF75A	2.21
RPL14	2.2
GAS1	2.2
CEBPG	2.2
MAP1LC3A	2.2
DENND4A	2.2
SCP2	2.2
HMGA2	2.2
ERMP1	2.2
SRPX	2.19
FZD2	2.19
RNH1	2.19
SERPINH1	2.19
ZNF193	2.19
MYO3B	2.19
KCNH6	2.18
CRCP	2.18
MRPL45	2.18
RABGAP1L	2.18
PXMP2	2.18
KCNMB1	2.18
CCDC50	2.18
RAD51AP1	2.18
TSPAN1	2.18
EFHC1	2.18
PPAPDC3	2.18
BAZ2B	2.17
KIAA0907	2.17
PPA1	2.17
SLC25A15	2.17
KIAA1751	2.17
DHCR24	2.17
USP14	2.17
MDFIC	2.17
LOC338799	2.17
COL8A2	2.17
XRCC2	2.16
ZNF512	2.16
PTPRF	2.16
ADCY3	2.16
SNORD33	2.16
EHMT2	2.16
TSPAN3	2.16
ZCCHC7	2.16
MCM3AP-AS1	2.16
WDR27	2.16
CPNE8	2.16
HPDL	2.15
RAD21	2.15
NFATC2IP	2.15
ZNF175	2.15
TUT1	2.15
KIAA1804	2.15
AHI1	2.15
KRT6B	2.15
CTAG1A	2.15
UVRAG	2.14
SERPINB8	2.14
AKT3	2.14
RAB33A	2.14
SORBS1	2.14
ST8SIA6	2.14
C9orf85	2.14
ZNF682	2.14
APEX1	2.14
SMARCC2	2.13
HOXA4	2.13
GSTM4	2.13
CYP51A1	2.13
P4HA3	2.13
RFX2	2.13
ARHGAP33	2.13
C20orf194	2.13
EPHA1	2.13
CNOT6L	2.12
UBTF	2.12
IL23A	2.12
FGFR3	2.12
TRIM9	2.12
LGALS9	2.12
SNORD36C	2.12
LTBP4	2.12
AGAP6	2.12
CDK2	2.12
RPP40	2.12
GUCY1A3	2.11
POLR2J4	2.11
CCDC121	2.11
GSTM1	2.11
SMC3	2.11
CHKB	2.11
OR2G2	2.11
CREBZF	2.1
MPST	2.1
BMF	2.1
NAGA	2.1
SCN9A	2.1
EFHD1	2.1
GRPEL1	2.1
GGCT	2.1
PDCD2L	2.1
MIF4GD	2.09
NOC3L	2.09
UHRF2	2.09
PKP4	2.09
GAMT	2.09
NRM	2.09
WHAMML1	2.09
MAGT1	2.09
FOXP1	2.09
KIF15	2.09
CCDC90A	2.09
PCDHAC1	2.09
RPS6KA4	2.09
TRIP6	2.09
LMOD3	2.09
DUSP5P	2.09
FAHD1	2.08
RPLP1	2.08
USE1	2.08
TAL2	2.08
ARHGAP11B	2.08
LY86	2.08
NMNAT3	2.08
C1orf96	2.08
PARP10	2.08
PGP	2.08
VPREB1	2.08
ENOSF1	2.08
FOXRED2	2.07
C22orf29	2.07
LOC644634	2.07
LOC728643	2.07
CCBE1	2.07
ZNF589	2.07
FAM86C	2.07
COL5A2	2.07
RAD9A	2.07
TRIM61	2.07
FBXO4	2.07
RAD51C	2.06
DUSP10	2.06
ATL1	2.06
LOC642817	2.06
STAG3L1	2.06
TNNI2	2.06
CLASP2	2.06
FUT4	2.06
NNT	2.06
C9orf24	2.06
NPIP	2.06
HOXB4	2.06
CTCF	2.06
ZNF146	2.06
TWSG1	2.06
DLEU1	2.05
CBFB	2.05
MAPK15	2.05
CGGBP1	2.05
THEM4	2.05
LYRM7	2.05
CCDC24	2.05
MCM4	2.05
FZD3	2.05
EHHADH	2.04
TTK	2.04
PHOSPHO2	2.04
ADAM23	2.04
CHRNB1	2.04
RBFA	2.04
AMY1A	2.04
GOLPH3L	2.04
FXYD2	2.04
FAM113A	2.04
BEND5	2.04
TMEM18	2.04
DGKE	2.04
GRHPR	2.04
GRRP1	2.04
PCBD1	2.04
RPAP1	2.04
IMPDH2	2.03
HAUS4	2.03
PDLIM1	2.03
C11orf46	2.03
NAE1	2.03
KCTD5	2.03
C16orf73	2.03
MND1	2.03
SET	2.03
KCNH2	2.03
GRAP	2.03
CDH23	2.02
POLD1	2.02
ACRBP	2.02
CCT8	2.02
C12orf45	2.02
NUPL2	2.02
C3orf34	2.02
DMC1	2.02
C6orf26	2.02
PLD4	2.02
DTL	2.02
RYR1	2.01
TRAF1	2.01
RDM1	2.01
ZNF559	2.01
TMEM105	2.01
CBS	2.01
PSMB9	2.01
RMI1	2.01
C7orf68	2.01
AK5	2.01
AURKB	2.01
TPSAB1	2.01
HTRA2	2.01
DGCR6	2
TYMS	2
CD19	2
SCN3A	2
CPXM1	2
ITGB1	2
MEF2C	2
TLR10	2
MPP7	2
MATN1	2
PCGF6	2
ARSD	2
CEP152	2
CD3EAP	2
QTRT1	2
FAM72D	2
RFXANK	2
LOC728715	2
CHST12	2
CYP4F8	2
SEH1L	2
CENPQ	2
C14orf19	2
FAM92A1	2
WDFY1	2
NUDT1	1.99
JAG2	1.99
MFSD11	1.99
SLC29A4	1.99
ZNF577	1.99
CTRB2	1.99
TRIM36	1.99
NGLY1	1.99
RCN1	1.99
DECR2	1.99
C3orf64	1.99
NUDT4	1.98
PKD1L2	1.98
HIST1H2BD	1.98
OSBPL8	1.98
KDM3A	1.98
RAB33B	1.98
H1F0	1.98
ZNF189	1.98
CUL1	1.98
CD300LB	1.98
ZNF280D	1.98
JMJD5	1.98
PTP4A3	1.98
ATG4D	1.98
RNF41	1.98
RXFP1	1.98
C9orf142	1.98
SLC6A17	1.97
ALG13	1.97
RAB12	1.97
MCCC1	1.97
CCDC14	1.97
ABCB10	1.97
ABCE1	1.97
ZNF644	1.97
TOMM34	1.97
ORC1	1.97
DMD	1.97
RHBDF1	1.97
MATR3	1.97
ZNF823	1.97
APCDD1	1.97
GAL	1.97
NUP160	1.97
ODF2L	1.97
DLK2	1.96
ERCC1	1.96
GTF2A1	1.96
CWC22	1.96
PARL	1.96
C17orf97	1.96
NUFIP1	1.96
TRPC2	1.96
SYTL4	1.96
TRIM32	1.96
PLS3	1.96
MIIP	1.96
BTBD6	1.96
ZNF451	1.96
PCMTD2	1.95
PTGR1	1.95
ARFIP1	1.95
NSMAF	1.95
ABHD14A	1.95
MXD3	1.95
MGA	1.95
UNK	1.95
SETDB2	1.95
LRRC20	1.95
STYX	1.95
TIA1	1.95
MRAP	1.95
C11orf31	1.95
CDR2L	1.95
PHTF1	1.95
CXCL12	1.95
SAV1	1.95
HNRNPA1P10	1.95
ZGPAT	1.95
ATG4C	1.95
ABCA5	1.95
C20orf132	1.94
PRC1	1.94
SLC1A4	1.94
DDX17	1.94
NONO	1.94
TUBB	1.94
PAOX	1.94
CPSF6	1.94
HERC2P4	1.94
LRRCC1	1.94
SUPT3H	1.94
COL9A1	1.94
SRSF10	1.94
SLITRK4	1.94
TRAPPC6B	1.94
LIN9	1.93
ACTG1	1.93
C7orf41	1.93
BAD	1.93
BCL9L	1.93
NCAPG	1.93
RFPL3S	1.93
TERF2	1.93
SLC7A3	1.93
TAF1B	1.93
FKBP14	1.93
MCART1	1.93
TMEM17	1.93
TCF19	1.93
HMGB1	1.93
ACOX3	1.93
LRRFIP1	1.93
DNAJC12	1.93
NIPSNAP3A	1.93
KLRG2	1.92
SYNGR4	1.92
HNRNPA1L2	1.92
NCAPH	1.92
RINL	1.92
TH1L	1.92
WDFY2	1.92
TCEA1	1.92
SCLY	1.92
ZMYM3	1.92
ASNA1	1.92
AMZ1	1.92
SLC26A7	1.92
AK4	1.92
SULF2	1.92
ALG8	1.92
SPATA9	1.92
PAPLN	1.92
ARL6IP1	1.91
VAV1	1.91
CLDND2	1.91
STX18	1.91
MUC1	1.91
DEAF1	1.91
RNASEL	1.91
EVL	1.91
DAZAP1	1.91
KIF2C	1.91
PRLR	1.91
USP11	1.91
SREK1IP1	1.91
ZNF714	1.91
LOC645895	1.91
FAM86A	1.91
CLNS1A	1.9
ZNF431	1.9
RFPL1S	1.9
PMS2CL	1.9
WDR34	1.9
CEP170P1	1.9
SETD4	1.9
HEYL	1.9
KRT74	1.9
ALKBH2	1.9
OPRK1	1.9
LIG1	1.9
EXO1	1.9
FAM45A	1.9
IRF2BP2	1.9
GPC2	1.9
ATP8B4	1.9
C8orf40	1.9
RPL7	1.9
CBL	1.9
CIDEB	1.9
METTL3	1.9
GCDH	1.89
PCNA	1.89
SH3RF1	1.89
RFC2	1.89
OBP2B	1.89
THUMPD3	1.89
NIPAL3	1.89
SF3A2	1.89
FAM24B	1.89
C15orf39	1.89
C14orf179	1.89
RASSF1	1.89
ESD	1.89
RELL2	1.89
CNPY3	1.89
IP6K2	1.88
ZAP70	1.88
ZNF529	1.88
MESP1	1.88
PABPC4	1.88
BRE	1.88
SIDT1	1.88
U2AF2	1.88
HADH	1.88
SLC15A2	1.88
DCAF16	1.88
TRPM8	1.88
TIFA	1.88
SUMF2	1.88
CENPJ	1.88
OXCT2	1.88
ST13P4	1.88
CNDP2	1.88
MCM5	1.88
ZNF69	1.88
MGAT2	1.88
NUSAP1	1.88
TADA1	1.88
HNRNPA3	1.88
SSBP2	1.88
IGSF3	1.87
NUF2	1.87
NR2C1	1.87
SDC2	1.87
OIP5	1.87
KCND2	1.87
APOA1	1.87
WDR70	1.87
NTSR2	1.87
C6orf35	1.87
SMAD3	1.87
RPS26	1.87
SKP2	1.87
LAT2	1.87
ABHD12	1.87
MED13L	1.87
MSLN	1.87
MRPL4	1.87
S100A16	1.87
CCDC76	1.86
CDKN2AIPNL	1.86
ST8SIA1	1.86
TARDBP	1.86
ERBB4	1.86
MRPL1	1.86
ZSCAN2	1.86
FAM123A	1.86
CA2	1.86
SKA3	1.86
DTWD1	1.86
RN7SK	1.86
WDR85	1.86
MBNL1	1.85
CDC25C	1.85
RFC4	1.85
UTP6	1.85
PDX1	1.85
SYNGR1	1.85
C7orf11	1.85
SSX2IP	1.85
ZNF277	1.85
LOC727909	1.85
CPXM2	1.85
STAG3L2	1.85
ZNF133	1.85
IL22RA2	1.85
CDC7	1.84
EPB41L3	1.84
HMMR	1.84
FAM127B	1.84
PKN3	1.84
PNN	1.84
PLAT	1.84
VEGFB	1.84
TRADD	1.84
DDIT4	1.84
GPR89C	1.84
NUCB2	1.84
TMEM136	1.84
ZBTB2	1.84
ATXN10	1.84
HACL1	1.84
AHNAK	1.84
MYO1B	1.84
DHPS	1.84
SIGMAR1	1.84
TRMT61B	1.84
C11orf49	1.84
LZTFL1	1.84
LOC730256	1.84
IL12RB2	1.83
LDOC1L	1.83
SGSM3	1.83
RAD54L	1.83
MCM7	1.83
RAP1GDS1	1.83
ZBTB12	1.83
EFS	1.83
SLMO1	1.83
ZIC2	1.83
SLC6A7	1.83
NUDT5	1.83
PDDC1	1.83
OPTN	1.83
MACF1	1.83
POLR1D	1.83
TAPBP	1.83
ASPHD2	1.83
RPS6KA1	1.83
CCNE1	1.83
STAP1	1.82
NOL8	1.82
BMI1	1.82
BAZ1A	1.82
UBL7	1.82
TOMM20	1.82
SRD5A3	1.82
THNSL1	1.82
INF2	1.82
CTPS	1.82
NASP	1.82
KBTBD11	1.82
DENND5B	1.82
HTR1E	1.82
DONSON	1.82
ZNF485	1.82
C10orf35	1.82
EXOC3L2	1.82
C19orf48	1.82
NCAPH2	1.82
TOP2A	1.82
TEC	1.81
EIF2S3	1.81
SNORD31	1.81
ALDH1L2	1.81
KCNK2	1.81
CCNG1	1.81
KIF24	1.81
UPF3A	1.81
UBE2G2	1.81
PHC2	1.81
DAAM1	1.81
SASS6	1.81
ACCS	1.81
ANKRD39	1.81
C10orf114	1.81
POLG2	1.81
TIAM2	1.81
DHFR	1.81
LOC347411	1.81
TYMP	1.81
CAT	1.81
SLC25A29	1.81
MMP11	1.81
TATDN1	1.81
DALRD3	1.81
NCS1	1.81
RG9MTD1	1.81
HSP90AB4P	1.81
COL23A1	1.8
ROGDI	1.8
ZNF260	1.8
MRE11A	1.8
C5orf35	1.8
ANKRD35	1.8
P2RX6P	1.8
NMS	1.8
PPM1J	1.8
SARM1	1.8
SLC22A16	1.8
TRAP1	1.8
CAPSL	1.8
SPANXE	1.8
EIF3D	1.8
RACGAP1	1.8
ARHGEF19	1.8
LOC595101	1.8
RAD54B	1.8
TRIM6-TRIM34	1.8
HIST1H3H	1.8
HLTF	1.8
POLD3	1.8
CSNK1E	1.8
TIMM9	1.8
LRRC40	1.8
KRTAP5-5	1.8
RPL28	1.8
PLK4	1.8
NSUN4	1.8
ZCWPW1	1.79
TCF12	1.79
PLEKHJ1	1.79
MPZL1	1.79
ZNF14	1.79
RAMP3	1.79
UGCG	1.79
NLGN4X	1.79
CHST14	1.79
BSG	1.79
MLLT10	1.79
TOP1MT	1.79
TTTY18	1.79
EIF1AX	1.79
RTKN	1.79
F8A3	1.79
PODXL2	1.79
SLC23A3	1.79
SNORD38A	1.79
COG6	1.79
C7orf50	1.79
MAT2A	1.79
MATN2	1.79
U2AF1L4	1.79
GDI2	1.78
RNASEH2B	1.78
SDHAP3	1.78
IGBP1	1.78
ZPBP2	1.78
FAAH	1.78
FAM76B	1.78
ALDOB	1.78
TRIP10	1.78
NFE2L3	1.78
NRN1	1.78
C4orf14	1.78
BEST3	1.78
NUDT10	1.78
TAGLN2	1.78
GALT	1.78
CENPK	1.78
DDX60	1.78
C15orf52	1.78
BMP8B	1.78
AHSA2	1.78
ORMDL1	1.78
PARP3	1.77
PGLS	1.77
NTS	1.77
IL2RG	1.77
GGT1	1.77
TSPYL5	1.77
N4BP2L1	1.77
DNAH8	1.77
TGIF2	1.77
ATG10	1.77
ANKRD36B	1.77
CNN2	1.77
KIAA1712	1.77
CDK4	1.77
C15orf42	1.77
ZFP90	1.77
TRIM16	1.77
BEND4	1.77
CTPS2	1.77
NEK2	1.77
KDSR	1.77
TERF1	1.77
NUDCD1	1.77
MRPL2	1.77
SLC29A3	1.77
HMGN3	1.77
ZSCAN5A	1.77
PRPF4B	1.77
GEMIN8	1.77
SYCP1	1.76
MYB	1.76
HPS4	1.76
GSTTP2	1.76
TIMELESS	1.76
CFC1B	1.76
FANCL	1.76
DCK	1.76
AFTPH	1.76
ZMYM4	1.76
RNU2-1	1.76
ALG1L	1.76
PLAGL1	1.76
GK	1.76
FBXO5	1.76
OR10A4	1.76
RSAD2	1.76
C9orf100	1.76
SACS	1.76
OAS2	1.76
FBXO15	1.76
XAF1	1.76
HSPBP1	1.76
FSD1	1.76
AP1S3	1.76
UPF3B	1.76
RASGRF2	1.76
CEP110	1.76
EZR	1.76
APOL4	1.76
EEF2	1.76
ZNF773	1.76
RBL1	1.75
TTC39C	1.75
USP41	1.75
MAGEA6	1.75
LRRC37A4	1.75
ASMTL	1.75
COL11A1	1.75
ICK	1.75
CENPT	1.75
WNK1	1.75
ZMYM1	1.75
MRP63	1.75
SERPINB3	1.75
GTF2I	1.75
ZNF107	1.75
SATB2	1.75
MS4A6A	1.75
LYRM5	1.75
DNAJB3	1.75
CDCA4	1.75
NIPSNAP3B	1.75
GPR89B	1.75
ODF2	1.75
DNMT3B	1.75
ZMYND11	1.75
TK1	1.75
DACH1	1.75
TP53	1.75
HIST1H3I	1.75
BAI2	1.75
VHL	1.75
ARHGEF7	1.74
OR4M1	1.74
ZNF654	1.74
ERP29	1.74
SGIP1	1.74
ARHGAP11A	1.74
MRI1	1.74
AHCY	1.74
POLR2K	1.74
LYRM4	1.74
PLVAP	1.74
CASC5	1.74
NUDT16L1	1.74
KLHL7	1.74
EDC3	1.74
EXTL1	1.74
MYT1	1.74
ISM2	1.74
C8B	1.74
NELF	1.74
VDR	1.74
GBP3	1.74
SHCBP1	1.74
ANKHD1-EIF4EBP3	1.74
DIS3L	1.74
CNOT8	1.74
ELFN2	1.74
RAD51	1.74
BFAR	1.74
UBR7	1.74
FKBP2	1.74
SCHIP1	1.74
UBN2	1.74
LRRN2	1.74
TAAR6	1.74
NME4	1.74
TIAL1	1.74
SOX1	1.74
C5orf56	1.74
SLC39A9	1.74
TAS2R5	1.73
CTSO	1.73
CD163L1	1.73
IFT140	1.73
CDC42SE2	1.73
SNHG4	1.73
FAM192A	1.73
CTNNAL1	1.73
PCDHAC2	1.73
DPP7	1.73
CSTF1	1.73
PRPH	1.73
BASP1	1.73
CD38	1.73
WHSC1L1	1.73
NUP210	1.73
NUDT11	1.73
STMN1	1.73
C16orf48	1.73
HYI	1.73
EIF1AD	1.73
PTGIS	1.73
NLRP8	1.73
IDH2	1.73
C14orf142	1.73
ACAP1	1.73
MAEA	1.73
MDK	1.73
BOD1	1.72
CCDC45	1.72
IPO7	1.72
ACYP1	1.72
RPUSD4	1.72
NPR3	1.72
DHODH	1.72
MCM2	1.72
CDC14A	1.72
RBM4B	1.72
UBE2CBP	1.72
PODN	1.72
TTC14	1.72
NF2	1.72
VPS25	1.72
SNRPA	1.72
SAC3D1	1.72
GTF2H2	1.72
PEA15	1.72
ALG10B	1.72
PFAS	1.72
MYH3	1.72
ZNF627	1.72
PRAMEF7	1.72
SP3	1.72
C15orf63	1.72
BRD7P3	1.72
LIN52	1.72
METTL17	1.72
GAS8	1.72
BTAF1	1.72
ZEB2	1.72
LAGE3	1.72
SLC4A10	1.72
COQ7	1.72
PKDCC	1.72
CLSTN2	1.72
ALS2CR8	1.72
SFMBT2	1.72
ABHD12B	1.72
ZNF45	1.71
TIPRL	1.71
ACADM	1.71
SBK1	1.71
C17orf62	1.71
TOX	1.71
NMBR	1.71
CACNA1I	1.71
ZFAND1	1.71
RTP4	1.71
TYRO3	1.71
C2orf43	1.71
SNHG5	1.71
LOC728734	1.71
G6PC	1.71
FOXA1	1.71
SUMO2	1.71
SPATA7	1.71
TMX3	1.71
ZNF439	1.71
VNN1	1.71
ZNF791	1.71
C3orf24	1.71
TBX19	1.71
C14orf166	1.71
CRYM	1.71
SPTLC3	1.71
BMX	1.71
GH2	1.71
LITAF	1.71
DAND5	1.71
P4HA2	1.71
CKAP5	1.71
SNORD21	1.71
DCP1B	1.71
AGAP4	1.7
GPATCH4	1.7
SORD	1.7
AFMID	1.7
FABP5	1.7
CLK4	1.7
TNFRSF13C	1.7
OR4C15	1.7
PHLDA3	1.7
KLRK1	1.7
SERINC2	1.7
C1orf103	1.7
SH3KBP1	1.7
ZNF259	1.7
C9orf23	1.7
TMEM108	1.7
HOXA1	1.7
LARP1B	1.7
PAICS	1.7
IL15	1.7
TNPO1	1.7
HOXA2	1.7
CRX	1.7
OR3A2	1.7
NTSR1	1.7
FARS2	1.7
RANBP9	1.7
TUBA3D	1.7
ANGPTL3	1.7
HAUS8	1.7
EEF1G	1.7
CRISP1	1.7
SHPRH	1.7
HIST1H2AM	1.7
RPS26P11	1.69
IRF2	1.69
PMS2	1.69
DNAJC4	1.69
OR14A16	1.69
ARSF	1.69
CKAP2	1.69
TSPYL2	1.69
UBE2W	1.69
CLPX	1.69
CDCA8	1.69
C3orf26	1.69
PKMYT1	1.69
POU2F2	1.69
MCM10	1.69
ACOT11	1.69
SNORD46	1.69
KCNA1	1.69
BCL2L10	1.69
PDCD7	1.69
TRIM5	1.69
CDC123	1.69
PRSS53	1.69
HAUS6	1.69
GPR110	1.69
YEATS4	1.69
SKAP1	1.69
CEBPA	1.69
DNASE1L3	1.69
SSTR2	1.69
SPHK1	1.69
TCEA2	1.69
PHF19	1.69
ZIK1	1.69
TSPAN33	1.69
PCDHB2	1.69
RUFY1	1.69
SLIT3	1.68
CMPK1	1.68
NDNL2	1.68
FBP2	1.68
OR4D2	1.68
GPR173	1.68
LIMK2	1.68
CENPM	1.68
ZNF79	1.68
THAP10	1.68
HEXIM2	1.68
RNF43	1.68
HIPK1	1.68
GPIHBP1	1.68
C19orf18	1.68
CLUAP1	1.68
PRKAR1B	1.68
C3orf17	1.68
C16orf63	1.68
C11orf63	1.68
FLNC	1.68
TXNL4B	1.68
MAPKAPK2	1.68
RECQL4	1.68
DNA2	1.68
BTF3	1.68
SLC12A6	1.68
TUBGCP4	1.68
ZNF558	1.68
TSTA3	1.68
PDCD1LG2	1.68
PUSL1	1.68
CENPC1	1.68
POLM	1.68
CKS1B	1.68
SRSF7	1.68
ARL2	1.67
PYCR1	1.67
DBX1	1.67
NIPAL2	1.67
HAO1	1.67
HEATR5B	1.67
EMR2	1.67
B3GNTL1	1.67
DCLRE1C	1.67
CYB5R2	1.67
PSME2	1.67
PAX4	1.67
RDH5	1.67
MRPL12	1.67
ZNF302	1.67
AKAP1	1.67
CRIPAK	1.67
SNX1	1.67
SCN7A	1.67
SFXN3	1.67
IAH1	1.67
MFSD3	1.67
FAM20C	1.67
FUNDC1	1.67
OR51S1	1.67
CD37	1.67
PHYH	1.67
AIPL1	1.67
TRIM45	1.67
KLHL30	1.67
PCDH8	1.67
C1orf109	1.67
SGK2	1.67
C6orf81	1.66
ZNF782	1.66
UBE2T	1.66
C9orf172	1.66
GRIK2	1.66
FCAR	1.66
WDR41	1.66
RBBP4	1.66
MYOM1	1.66
CRAMP1L	1.66
KIAA1383	1.66
ANKRD9	1.66
USP4	1.66
ANKRD53	1.66
TBC1D9B	1.66
TACR2	1.66
TCTN3	1.66
RPL3	1.66
PDP1	1.66
ART1	1.66
KCTD9	1.66
HIST2H2BF	1.66
IGSF1	1.66
FAM43A	1.66
CEP57	1.66
TRAF2	1.66
GNA12	1.66
PLCL1	1.66
MAGEF1	1.66
BLZF1	1.66
ALPP	1.66
ARL16	1.66
PRUNE	1.66
NOB1	1.66
MFI2	1.66
GPR139	1.66
CATSPER2P1	1.65
MRM1	1.65
AURKA	1.65
KHK	1.65
ARMCX6	1.65
SREK1	1.65
PIGZ	1.65
C5orf45	1.65
TPM1	1.65
PTEN	1.65
SLCO1B3	1.65
ADNP	1.65
TNKS	1.65
RGPD2	1.65
PRR11	1.65
TMEM109	1.65
SLC43A3	1.65
OR4K17	1.65
RNF214	1.65
ENDOG	1.65
ARMC8	1.65
PCBP2	1.65
RPE	1.65
FGF10	1.65
TMEFF2	1.65
TIGD7	1.65
TTC7A	1.65
TMEM101	1.65
WWP2	1.65
B3GNT7	1.65
ITFG3	1.65
SLC25A42	1.65
CIB2	1.65
MAD2L2	1.65
RBMS1	1.65
PLAU	1.65
ATG3	1.65
TDO2	1.65
STT3A	1.65
PPM1B	1.65
SWT1	1.65
PTGER3	1.65
COBL	1.65
ING5	1.65
TEK	1.65
ZNF248	1.65
GPER	1.64
FAM86B1	1.64
RPL10	1.64
ATRN	1.64
LRRC45	1.64
C1orf198	1.64
NCALD	1.64
RCBTB1	1.64
SRSF11	1.64
LOC154449	1.64
PPP2R5D	1.64
NVL	1.64
SCAMP1	1.64
MNS1	1.64
CD8B	1.64
EI24	1.64
DDX19B	1.64
NID1	1.64
ALDH6A1	1.64
LPA	1.64
INPP5E	1.64
COASY	1.64
KATNAL1	1.64
MAGEA2	1.64
AKR7A2P1	1.64
CTH	1.64
LDB3	1.64
C20orf108	1.64
SLC50A1	1.64
POT1	1.64
EIF2A	1.64
CORT	1.64
THUMPD2	1.64
PCDHGB3	1.64
CHEK1	1.64
PPFIBP1	1.64
RPL13P5	1.64
KLHL13	1.64
GPR20	1.64
FAF1	1.64
LOC81691	1.64
THOC3	1.63
TTTY16	1.63
SDHAF1	1.63
BLOC1S1	1.63
ALMS1	1.63
MYO19	1.63
STXBP2	1.63
MYL12A	1.63
THOC1	1.63
GNAZ	1.63
KRT25	1.63
SAMD14	1.63
MED21	1.63
PASK	1.63
C16orf75	1.63
SLC14A1	1.63
GFM2	1.63
CFD	1.63
REEP3	1.63
ANAPC7	1.63
FBXL19	1.63
CRMP1	1.63
TECR	1.63
LGALS9B	1.63
CACNB3	1.63
SCLT1	1.63
NHP2L1	1.63
CYP2J2	1.63
GPR135	1.63
CTDSPL2	1.63
GPR126	1.63
RNF111	1.63
YTHDC1	1.63
FBLN1	1.63
CCDC117	1.63
LSM3	1.63
LMO1	1.63
CNR2	1.63
BPTF	1.63
CENPA	1.63
RPS6KA2	1.62
C9orf131	1.62
FAM123B	1.62
STXBP1	1.62
CEP63	1.62
FIGNL1	1.62
ZFYVE19	1.62
WWOX	1.62
HSCB	1.62
NRIP3	1.62
HNRNPA1	1.62
BBS10	1.62
SGK3	1.62
AKAP2	1.62
NTN4	1.62
RECQL5	1.62
DNAJC5B	1.62
MPHOSPH9	1.62
LINGO4	1.62
LOC644257	1.62
LDOC1	1.62
HAUS3	1.62
NUDCD3	1.62
TMEM42	1.62
PILRB	1.62
GBP6	1.62
ZNHIT2	1.62
TTC12	1.62
TRIM35	1.62
MCAT	1.62
DAP	1.62
RNF113B	1.62
LSM5	1.62
MDM4	1.62
NOXA1	1.62
ZNF26	1.62
LARS	1.62
TSSK6	1.62
CHRNA9	1.62
POMT2	1.62
RND3	1.62
C12orf76	1.62
TTLL1	1.62
FLG	1.62
HIST1H2AG	1.62
DACT3	1.62
TRIM44	1.62
OR4A47	1.62
KLHL22	1.61
ERAL1	1.61
RPL23AP64	1.61
TMCO6	1.61
ZHX2	1.61
INO80E	1.61
WDR53	1.61
TTTY2	1.61
C2orf82	1.61
FAM54A	1.61
CALCA	1.61
FNBP4	1.61
C16orf42	1.61
FAM21C	1.61
ATP5D	1.61
OGT	1.61
CDC5L	1.61
FAM122B	1.61
WDR73	1.61
C2orf27A	1.61
WNT9B	1.61
EPB41	1.61
ANKRD24	1.61
MDC1	1.61
WHSC1	1.61
ADAMTSL2	1.61
DIAPH3	1.61
KPNA2	1.61
PTGES3	1.61
FRMPD4	1.61
AKAP8L	1.61
FABP6	1.61
KCNH4	1.61
FAM89B	1.61
ZP3	1.61
HIST1H3D	1.61
PQBP1	1.61
RECK	1.61
NFE2L1	1.61
KIF26B	1.61
INTS4	1.61
C15orf48	1.61
DDX43	1.61
AANAT	1.61
FGD5	1.61
NCL	1.61
RNASEH2A	1.61
HCG4	1.61
PIGB	1.61
TTC18	1.61
ZNF763	1.61
NOM1	1.61
MEAF6	1.61
ZFC3H1	1.61
NIPSNAP1	1.61
PDIK1L	1.61
EIF3H	1.61
AMT	1.61
MYCBPAP	1.61
PYCR2	1.61
ICOS	1.61
RNF8	1.6
RAB27B	1.6
RFC1	1.6
LILRA6	1.6
SOCS2	1.6
ATAT1	1.6
GPC3	1.6
METAP2	1.6
C8orf45	1.6
FANCG	1.6
F2RL2	1.6
WRB	1.6
SOX7	1.6
SCNN1D	1.6
KCTD10	1.6
MSRB2	1.6
SMARCD1	1.6
PPP1CB	1.6
GPR160	1.6
HIST1H2AE	1.6
C15orf44	1.6
CUL4B	1.6
KCNJ12	1.6
ZNF184	1.6
CHCHD3	1.6
LEP	1.6
PLDN	1.6
C10orf137	1.6
HSPD1	1.6
B4GALT1	1.6
RIMKLB	1.6
SNORD109B	1.6
VPS11	1.6
C16orf89	1.6
HMGN1	1.6
STK19	1.6
BZW2	1.6
UBA1	1.6
STUB1	1.6
ATIC	1.6
HOOK2	1.6
SACM1L	1.6
FAM63A	1.6
TMEM161A	1.6
SUPT6H	1.6
CDKN1C	1.59
FANCB	1.59
LHPP	1.59
HMGA1	1.59
C10orf88	1.59
ARGFX	1.59
TTYH1	1.59
IL24	1.59
FBXO43	1.59
DARS	1.59
FAM83B	1.59
RFPL4B	1.59
KEAP1	1.59
HDGFRP2	1.59
BTN2A2	1.59
CCDC144A	1.59
ALDH1B1	1.59
CAND2	1.59
ALDH4A1	1.59
ANKFN1	1.59
COL2A1	1.59
CCT6B	1.59
KLK8	1.59
GSTA1	1.59
MMP14	1.59
CBX5	1.59
ADAM22	1.59
DIS3	1.59
PSTPIP2	1.59
HRAS	1.59
KRTAP10-5	1.59
MAG	1.59
ITPRIPL1	1.59
ING1	1.59
AMFR	1.59
YEATS2	1.59
TXNRD3IT1	1.59
ELOVL5	1.59
DNAH12	1.59
ZFYVE9	1.59
HPS5	1.59
DUT	1.59
MXRA7	1.59
NTPCR	1.59
FCRL6	1.59
FDFT1	1.59
GNAO1	1.59
C22orf40	1.59
SKA2	1.59
LRP1B	1.59
RFX6	1.59
ZNF839	1.59
RBM12	1.59
RSRC2	1.59
PEX11A	1.59
CASC1	1.59
EARS2	1.59
MRPL3	1.59
DCTPP1	1.59
PABPC5	1.59
AARSD1	1.59
XPC	1.59
CCT2	1.59
HPRT1	1.59
BPGM	1.59
IGFBP3	1.59
PRDM15	1.59
KIAA0415	1.58
CYorf15B	1.58
KIAA2022	1.58
FAM113B	1.58
WDR83	1.58
PDXP	1.58
FOXN3	1.58
NFKBIL1	1.58
C20orf197	1.58
PSMG2	1.58
SLC25A25	1.58
OR10G7	1.58
TMC7	1.58
FGFRL1	1.58
MBTD1	1.58
ZSWIM2	1.58
MTERFD1	1.58
RLN2	1.58
FANCD2	1.58
SLC4A3	1.58
TRIM7	1.58
KIF18A	1.58
EIF3J	1.58
FOXD4L2	1.58
KLRC2	1.58
SAMHD1	1.58
PPARA	1.58
MEOX1	1.58
LYPLA1	1.58
WDR5B	1.58
B3GNT3	1.58
SPRYD5	1.58
C22orf36	1.58
ZNF32	1.58
RAI1	1.58
PIH1D2	1.58
KARS	1.58
SMPX	1.58
MMP12	1.58
PAQR7	1.58
SAR1B	1.58
PCSK6	1.58
C2orf60	1.58
GTF2IRD2B	1.58
CENPP	1.58
TNFSF13B	1.58
SCAMP3	1.58
URGCP	1.58
ARL4C	1.58
[truncated: 14,601 more rows]

## Sheet: FLT3ITD list for GSEA
#Symbol	#cpA_W51_M1_Signal Log Ratio
0	5.8
CH25H	4.7
SATB2	4.7
MGAT4C	4.6
F9	4.5
TXNDC13	4.5
GULP1	4.4
KRT23	4.4
MYO9B	4.3
2015-09-11	4.2
F13B	4.2
GPR116	4.2
ZC3H15	4.2
ACSL6	4.1
IL26	4.1
GRK4	4
NR2E3	4
AGFG1	3.9
ARPC4	3.9
EED	3.9
KIAA1659	3.9
LRRC37A4	3.9
NCOA2	3.9
TPD52	3.9
C9orf38	3.8
CD47	3.8
HERC4	3.8
ITPR1	3.8
RIMS2	3.8
C13orf1	3.7
CDC25C	3.7
CFTR	3.7
CREM	3.7
IL1RAPL2	3.7
INHBA	3.7
MPDZ	3.7
OMD	3.7
PCDHGC3	3.7
SLC7A1	3.7
TSKU	3.7
ADRA2C	3.6
AKAP4	3.6
CORO2B	3.6
CYP2C18	3.6
DCN	3.6
DIXDC1	3.6
FLJ13224	3.6
IBTK	3.6
KIF2A	3.6
KLHL28	3.6
UBE4B	3.6
USP49	3.6
2015-03-06	3.5
BDNF	3.5
CRISP3	3.5
CSN1S1	3.5
DKFZP434P211	3.5
HTR2C	3.5
IL6ST	3.5
P2RX3	3.5
REG1A	3.5
SBF1	3.5
UGT2B4	3.5
WSB1	3.5
ZNF286A	3.5
AASS	3.4
ADAM7	3.4
B3GALNT1	3.4
CEP97	3.4
CNOT4	3.4
CXCL11	3.4
GHR	3.4
ID2B	3.4
KIR3DX1	3.4
POLR2A	3.4
POU4F3	3.4
TTC12	3.4
VAPB	3.4
ADAM10	3.3
FGF21	3.3
GPLD1	3.3
HRASLS	3.3
IFNAR1	3.3
JAG1	3.3
PODXL2	3.3
POSTN	3.3
PRDM2	3.3
SERPINB13	3.3
TNFRSF17	3.3
ANXA2P3	3.2
B9D1	3.2
CDC2L5	3.2
CSE1L	3.2
CSH1	3.2
GPR87	3.2
IGHD	3.2
KRT37	3.2
LRFN3	3.2
MAPRE2	3.2
NOX4	3.2
NR1D1	3.2
PPP2R3A	3.2
PTPN18	3.2
RUNX1T1	3.2
SERPINB3	3.2
SHOX2	3.2
STAT1	3.2
ZFX	3.2
ACSBG2	3.1
ALOX15B	3.1
C6	3.1
C9orf27	3.1
CCL11	3.1
CCL16	3.1
CDK5R1	3.1
CYP2C8	3.1
DSC3	3.1
GNRH1	3.1
GSG1	3.1
IGL@	3.1
LMAN2	3.1
MAGEA11	3.1
NES	3.1
PKP4	3.1
PLSCR2	3.1
ZBED2	3.1
AMOTL2	3
AQP1	3
ATP7A	3
EDA	3
EPHA2	3
FOSB	3
GPR3	3
GRB10	3
IPO8	3
KCNJ3	3
LRP2	3
MTMR1	3
NEBL	3
PICALM	3
RAVER2	3
SH2D3A	3
TIAL1	3
TIGD1L	3
UBR2	3
AAK1	2.9
ARHGEF12	2.9
CCL17	2.9
CROCC	2.9
CYP4A11	2.9
EXOSC2	2.9
FNDC8	2.9
GHRHR	2.9
GSTCD	2.9
hCG_1776259	2.9
IGFBP5	2.9
IL13	2.9
IL20RA	2.9
IMPG2	2.9
KANK1	2.9
KCNJ6	2.9
LOC100128414	2.9
LOC644450	2.9
MAGEA4	2.9
OR7A17	2.9
PCDH8	2.9
RAB3D	2.9
SERPINB4	2.9
SGEF	2.9
TFAP2B	2.9
TPM3	2.9
TRPC6	2.9
AZGP1	2.8
BBOX1	2.8
C20orf39	2.8
C9orf53	2.8
COL16A1	2.8
DYM	2.8
GABBR2	2.8
GDAP1	2.8
GRIN2B	2.8
HFE	2.8
HIST1H2BM	2.8
HN1L	2.8
KRT14	2.8
LOC100130958	2.8
MBL2	2.8
MCM3AP	2.8
PAPPA2	2.8
PC	2.8
RBMXL2	2.8
RCAN3	2.8
RUNX2	2.8
SLC12A5	2.8
SLC13A4	2.8
SLC19A3	2.8
SLC34A1	2.8
SLC6A9	2.8
SNAP25	2.8
TLK1	2.8
TRAF4	2.8
TRIM2	2.8
USP34	2.8
WNT5A	2.8
ZNF609	2.8
ASPH	2.7
ASTN1	2.7
ATP10A	2.7
C14orf56	2.7
CABP2	2.7
CDC42BPB	2.7
GNAL	2.7
GRIA1	2.7
GYPE	2.7
HNF1A	2.7
LLGL1	2.7
MPL	2.7
MT1G	2.7
PDC	2.7
PTPN11	2.7
PXN	2.7
SCNN1B	2.7
SCNN1G	2.7
SMAD3	2.7
SNRNP200	2.7
TBC1D5	2.7
TCHH	2.7
ZMYM6	2.7
ADH1B	2.6
CAMSAP1L1	2.6
CORIN	2.6
CST5	2.6
CYP4A22	2.6
DGCR5	2.6
ETV1	2.6
GABRA5	2.6
GRAMD3	2.6
GTPBP10	2.6
IGKC	2.6
IL1F9	2.6
IL4	2.6
LARGE	2.6
MARK1	2.6
MFNG	2.6
MORC1	2.6
MSMB	2.6
NFATC1	2.6
NNAT	2.6
NNMT	2.6
PQLC3	2.6
PTGER3	2.6
SFRP1	2.6
SFRP4	2.6
SILV	2.6
TBC1D9	2.6
TLE2	2.6
TRGV5	2.6
UBQLN3	2.6
VAX2	2.6
ACSM2A	2.5
ACVR1B	2.5
ANTXR1	2.5
ARHGAP1	2.5
BCL3	2.5
BMP2	2.5
BTF3L1	2.5
C6orf10	2.5
CLDN8	2.5
ELTD1	2.5
FOXI1	2.5
IL10	2.5
IL4I1	2.5
ISL1	2.5
KIAA0319	2.5
KLHL29	2.5
KLK7	2.5
LHX1	2.5
MDFIC	2.5
MUC4	2.5
NCR1	2.5
NKX2-8	2.5
OR1A1	2.5
PDE4DIP	2.5
PGR	2.5
PLVAP	2.5
PVR	2.5
RIG	2.5
RORA	2.5
SEMG2	2.5
SFRS14	2.5
SRRM1	2.5
STC2	2.5
TACSTD2	2.5
TMED2	2.5
TNFSF18	2.5
TRIM49	2.5
TRPC5	2.5
TRPM3	2.5
TUSC3	2.5
ZNF235	2.5
ABCA4	2.4
ASTN2	2.4
C14orf115	2.4
CALCR	2.4
CAMK2B	2.4
CD68	2.4
CDH12	2.4
FAM152A	2.4
FAM63B	2.4
FLJ10246	2.4
IL15	2.4
ITGB4	2.4
KDELR3	2.4
LOC51336	2.4
MC2R	2.4
MGC5590	2.4
NDRG2	2.4
PDK2	2.4
PTPRF	2.4
RCN3	2.4
SCEL	2.4
SLC44A4	2.4
SP1	2.4
SPN	2.4
STX16	2.4
TBX2	2.4
TCL1A	2.4
TPM1	2.4
WNK1	2.4
ZFP37	2.4
ZNF460	2.4
ZXDB	2.4
A2BP1	2.3
ABCA3	2.3
ABCD1	2.3
ALDH1A2	2.3
ALDH1L1	2.3
ARFRP1	2.3
ARHGEF16	2.3
ASCL1	2.3
ATF7	2.3
ATF7IP	2.3
C11orf63	2.3
CASC5	2.3
CAV2	2.3
COLQ	2.3
CPM	2.3
DBF4B	2.3
DKK2	2.3
DMP1	2.3
DUSP7	2.3
EFHD1	2.3
EPHA3	2.3
ERC2	2.3
FABP7	2.3
FLJ42627	2.3
GM2A	2.3
GNGT1	2.3
GPR85	2.3
GPX5	2.3
HHLA2	2.3
HRH4	2.3
KCNJ9	2.3
LOC100132832	2.3
MAG	2.3
MST1R	2.3
NF2	2.3
NPTX2	2.3
NRG1	2.3
RASAL2	2.3
SH2D1A	2.3
SIT1	2.3
SLC22A2	2.3
SLC25A23	2.3
SLC6A2	2.3
SSTR1	2.3
STMN4	2.3
TNFRSF21	2.3
TRPA1	2.3
UGT1A1	2.3
ADAMTS7	2.2
AGPAT4	2.2
ANO1	2.2
ATP11A	2.2
AVPR2	2.2
CADM4	2.2
CD8A	2.2
CDK9	2.2
CPN1	2.2
CRYBA1	2.2
DCC	2.2
DSG1	2.2
DSP	2.2
EMR3	2.2
ENG	2.2
EPHB3	2.2
FABP4	2.2
FAIM2	2.2
HAPLN2	2.2
HLA-DRB6	2.2
HOXD11	2.2
HOXD9	2.2
HSD17B6	2.2
IGHG1	2.2
IL1RN	2.2
JMJD5	2.2
KCNMA1	2.2
KLRA1	2.2
KRT20	2.2
LEP	2.2
LGR5	2.2
LOC650686	2.2
LOC652526	2.2
LOC727842	2.2
LRRC49	2.2
LY6G6C	2.2
MAGOH2	2.2
MTNR1A	2.2
NADK	2.2
NAP1L2	2.2
NPEPL1	2.2
NR1I2	2.2
PLA2G1B	2.2
PLN	2.2
PRO0478	2.2
RPAIN	2.2
SF4	2.2
SIX3	2.2
SLC25A31	2.2
SLC5A12	2.2
SYN1	2.2
TNFRSF4	2.2
TRA@	2.2
TRPC1	2.2
TSPAN15	2.2
XPNPEP2	2.2
AKR1C4	2.1
ALDH3A1	2.1
APC	2.1
BBS9	2.1
BTF3	2.1
C19orf57	2.1
C1QTNF1	2.1
CALD1	2.1
CCL18	2.1
CELP	2.1
CGB	2.1
CHODL	2.1
COPG2IT1	2.1
CRISP1	2.1
DGCR9	2.1
DLG3	2.1
EMX1	2.1
EPAG	2.1
FAM174B	2.1
FN3K	2.1
FOLR1	2.1
GARNL1	2.1
GPR4	2.1
HOXD13	2.1
HR44	2.1
IL1F5	2.1
KCNJ12	2.1
KCNJ8	2.1
LOC728198	2.1
MAP1A	2.1
MYOF	2.1
MYOT	2.1
NDST1	2.1
OSBPL10	2.1
PCSK2	2.1
PDE10A	2.1
PDGFB	2.1
PDLIM3	2.1
PHYHIP	2.1
PLXNA2	2.1
PNLIP	2.1
PNMA2	2.1
POL3S	2.1
PSPN	2.1
PTGDR	2.1
RUNDC3A	2.1
SGCG	2.1
TNNI3K	2.1
TUBA4B	2.1
WNT6	2.1
ZAP70	2.1
AFF2	2
AKAP13	2
ARMC9	2
BMP7	2
C22orf31	2
C4orf18	2
CCR1	2
CEACAM1	2
CXCL5	2
DHX58	2
DOCK10	2
EXOC5	2
FLOT2	2
GFAP	2
GP5	2
GUCA2A	2
H2AFX	2
HIPK3	2
IGJ	2
INO80B	2
KIR2DL4	2
LILRA1	2
LOC389906	2
LPA	2
MAGEA9	2
MAGEC1	2
MAP2K7	2
MAPK8IP1	2
MAPKAPK2	2
MFSD6	2
MRPS12	2
MXD1	2
MYT1	2
NF1	2
ORC4L	2
PDAP1	2
PDE4A	2
PRO2964	2
PTPN21	2
PTPN3	2
REPS1	2
RRP15	2
SSX5	2
TBC1D2	2
TBKBP1	2
TMEM144	2
TRIM31	2
TRIO	2
TSPAN12	2
UBTF	2
ADAM28	1.9
ALX3	1.9
ANKRD1	1.9
AQP6	1.9
ARHGEF17	1.9
ATP8B3	1.9
BGN	1.9
BTC	1.9
C19orf21	1.9
C6orf54	1.9
CAMK1D	1.9
CC2D1A	1.9
CCDC93	1.9
COL4A2	1.9
COL4A3	1.9
CYCS	1.9
CYP2U1	1.9
DKK1	1.9
DLEC1	1.9
EGR1	1.9
EPN1	1.9
ESR1	1.9
FCAR	1.9
FOXL2	1.9
FXYD7	1.9
GEMIN7	1.9
HAB1	1.9
HCFC1	1.9
HOXA1	1.9
ID4	1.9
IGK@	1.9
IL8	1.9
INSL5	1.9
INTS3	1.9
KCNC2	1.9
KCNJ5	1.9
KLRD1	1.9
LBP	1.9
LIMD1	1.9
LOC100131795	1.9
LOC159110	1.9
LRRC23	1.9
LZTS1	1.9
MAF	1.9
MEG3	1.9
MMP10	1.9
NPAL3	1.9
PPP2R1B	1.9
RAMP3	1.9
RELN	1.9
SARDH	1.9
SH3GL2	1.9
SLC26A3	1.9
SLC39A8	1.9
SLC5A2	1.9
SOX4	1.9
SPDEF	1.9
ST20	1.9
TEX14	1.9
TNFAIP6	1.9
TWF1	1.9
UGT2B15	1.9
YES1	1.9
ADRA1A	1.8
ALK	1.8
ALOX5	1.8
ALPL	1.8
ARSE	1.8
CABP5	1.8
CALM1	1.8
CAMSAP1	1.8
CCDC106	1.8
CLTCL1	1.8
CR1	1.8
CTAG2	1.8
CUX2	1.8
FAM120A	1.8
FAM149B1	1.8
FLJ12331	1.8
FLJ41278	1.8
FPR2	1.8
FRMPD4	1.8
FZD1	1.8
GATAD1	1.8
GLI2	1.8
GRIN2C	1.8
HHAT	1.8
HLA-DOA	1.8
HMOX1	1.8
HSD17B14	1.8
IFT140	1.8
IHH	1.8
ITGB3	1.8
JUND	1.8
KAL1	1.8
KCNA4	1.8
KCNJ13	1.8
KIAA0774	1.8
KLKB1	1.8
LIPE	1.8
LOC100134017	1.8
LPAR3	1.8
LTBP4	1.8
MATN3	1.8
MLLT10	1.8
NEUROG1	1.8
NKX3-1	1.8
OBP2A	1.8
OR12D3	1.8
OVOL2	1.8
PLEKHG3	1.8
PPFIBP1	1.8
PTH	1.8
RAPGEF5	1.8
RBKS	1.8
RBMS2	1.8
RHBDD3	1.8
RP5-1000E10.4	1.8
RPGRIP1L	1.8
SAA1	1.8
SCG3	1.8
SEL1L	1.8
SFRS1	1.8
SLC4A8	1.8
SMPX	1.8
SSTR4	1.8
TAP2	1.8
TDRKH	1.8
TGM2	1.8
TM7SF4	1.8
TNFAIP2	1.8
UGCG	1.8
ZNF613	1.8
ADAM19	1.7
ADAM8	1.7
ADIPOQ	1.7
APOA1	1.7
AQP4	1.7
B3GNT3	1.7
C18orf25	1.7
CACNA2D1	1.7
CACNG1	1.7
CAPN11	1.7
CDKN2D	1.7
CEP68	1.7
COL1A2	1.7
CXorf48	1.7
CYP2W1	1.7
DDEF1IT1	1.7
DLX2	1.7
DPF3	1.7
DTX3	1.7
EEA1	1.7
EFEMP1	1.7
ELMO2	1.7
FN1	1.7
FNDC3A	1.7
GIF	1.7
GJD2	1.7
HCG2P7	1.7
HEPH	1.7
HIST1H4L	1.7
HIST3H3	1.7
HNRPDL	1.7
HRK	1.7
IGF1R	1.7
INHBE	1.7
KCTD17	1.7
KRIT1	1.7
LIM2	1.7
MMP7	1.7
MSX2	1.7
NOX3	1.7
NPAS2	1.7
OCLM	1.7
ODAM	1.7
PAX8	1.7
PPFIA1	1.7
PRKCI	1.7
ProSAPiP1	1.7
SCAND2	1.7
SFTPA2	1.7
SIK1	1.7
SLC12A3	1.7
SLC7A8	1.7
SPAG6	1.7
SSH3	1.7
STEAP1	1.7
TAS2R4	1.7
TCP11L1	1.7
TGFB2	1.7
THY1	1.7
TNK2	1.7
TRMT1	1.7
TRPC3	1.7
TTPA	1.7
TUBGCP2	1.7
USP2	1.7
ZNF711	1.7
ADD2	1.6
ADRA2B	1.6
ALDH3B2	1.6
ALOX12	1.6
ANP32C	1.6
AOX1	1.6
APLP2	1.6
ARL2BP	1.6
BAIAP3	1.6
BCAS4	1.6
C15orf28	1.6
C8B	1.6
C8orf17	1.6
CALML3	1.6
CAMTA1	1.6
CCDC82	1.6
CCDC85B	1.6
CD1E	1.6
CDH11	1.6
CHD1L	1.6
CNTNAP2	1.6
CPLX3	1.6
CTAG1A	1.6
CXCR7	1.6
CYP2C9	1.6
DCLK1	1.6
DRD2	1.6
DYRK1A	1.6
EGF	1.6
EHF	1.6
FARP1	1.6
FBLN1	1.6
FGF2	1.6
FGFR3	1.6
FOXC2	1.6
GK	1.6
GPX2	1.6
GUCY1A2	1.6
HIPK1	1.6
IGH@	1.6
KIR3DL2	1.6
LOC100127972	1.6
LOC100133896	1.6
LOC647288	1.6
LTB4R2	1.6
MGC5370	1.6
MLL	1.6
MUC1	1.6
MYCT1	1.6
MYLC2PL	1.6
N4BP2L1	1.6
NCR2	1.6
NPR2	1.6
NUP54	1.6
PAGE1	1.6
PALM	1.6
PPAP2C	1.6
RAB14	1.6
RBM35B	1.6
RGS16	1.6
RGS5	1.6
ROR1	1.6
SCNN1A	1.6
SLC15A1	1.6
SLC18A1	1.6
SLC6A16	1.6
SNPH	1.6
TRIM15	1.6
TRPM8	1.6
UBXN1	1.6
ZFP36L1	1.6
ZFR	1.6
ZNF780B	1.6
AFP	1.5
AGTR1	1.5
AP3S2	1.5
APOBEC3A	1.5
ARL14	1.5
ATP1A3	1.5
BLZF1	1.5
C7	1.5
C9orf45	1.5
CLDN1	1.5
CLIC5	1.5
CST4	1.5
CYP2A13	1.5
DFNA5	1.5
ERCC4	1.5
EXTL3	1.5
FHL1	1.5
FLJ10490	1.5
FMO3	1.5
FOLH1	1.5
GAP43	1.5
GNG3	1.5
GRIA4	1.5
GRK5	1.5
GZMA	1.5
HLA-DQB1	1.5
IL24	1.5
ITSN1	1.5
KIAA0892	1.5
KIF1C	1.5
KL	1.5
LILRP2	1.5
LRIT1	1.5
MAGEA5	1.5
MS4A12	1.5
MUC13	1.5
NXPH4	1.5
OAZ3	1.5
OR1G1	1.5
OR2J3	1.5
PDK3	1.5
PEX5	1.5
PGA3	1.5
PGGT1B	1.5
PRKD1	1.5
PRUNE	1.5
PSG2	1.5
ROPN1	1.5
SEC24D	1.5
SEMA6A	1.5
SHC2	1.5
SP100	1.5
SPTLC1	1.5
SSX3	1.5
TAF6L	1.5
TGFB3	1.5
TMCC2	1.5
TMEM156	1.5
TNFRSF9	1.5
TRAPPC10	1.5
TRMT2A	1.5
TSPAN5	1.5
TTC39A	1.5
TUBB2A	1.5
VNN3	1.5
VTCN1	1.5
ZHX3	1.5
ZNF334	1.5
ADCK2	1.4
ATF6B	1.4
ATP6V1A	1.4
BCMO1	1.4
BRCA2	1.4
C15orf31	1.4
CALCA	1.4
CD151	1.4
CDH16	1.4
CELSR1	1.4
CLCN3	1.4
CTSL2	1.4
CYP2A6	1.4
DACH1	1.4
DNALI1	1.4
DUSP26	1.4
EIF3F	1.4
EIF5A	1.4
EYA3	1.4
FAT2	1.4
FHL5	1.4
FLRT2	1.4
FOSL2	1.4
FOXF1	1.4
FSD1	1.4
GABRB2	1.4
GPR98	1.4
HAO2	1.4
HMHB1	1.4
IBSP	1.4
IL1R1	1.4
KCND1	1.4
KCNIP2	1.4
LIF	1.4
LIG4	1.4
LOC100129064	1.4
LOC100133572	1.4
LOC644213	1.4
LRAT	1.4
LRRN3	1.4
MAFK	1.4
MAGEB1	1.4
MAP2K5	1.4
MATN2	1.4
NCAM1	1.4
NEU2	1.4
NOS3	1.4
NPAS1	1.4
NR4A1	1.4
NRAP	1.4
OLIG2	1.4
PCGF2	1.4
PCSK6	1.4
PDLIM4	1.4
PERP	1.4
PKN2	1.4
RAB2A	1.4
RBBP5	1.4
RBM26	1.4
RGS12	1.4
RIMS1	1.4
RRBP1	1.4
SELE	1.4
SLC22A7	1.4
SLCO2A1	1.4
SMARCA2	1.4
SPAG9	1.4
SYCP1	1.4
TFPI	1.4
THBS1	1.4
TMEM111	1.4
TMEM121	1.4
TRAT1	1.4
TRHDE	1.4
USH1C	1.4
VCAN	1.4
WWC2	1.4
XPNPEP1	1.4
XRCC4	1.4
ZSCAN18	1.4
ABHD6	1.3
AKIRIN2	1.3
ALPP	1.3
ANGPT2	1.3
APOL1	1.3
AQP9	1.3
ARD1B	1.3
ARS2	1.3
ARSD	1.3
ASCL2	1.3
ATP2A1	1.3
C20orf46	1.3
C9orf7	1.3
CA14	1.3
CABP1	1.3
CACNA1I	1.3
CAPZB	1.3
CASP5	1.3
CD24	1.3
CD93	1.3
CLIC3	1.3
CMKLR1	1.3
CNTLN	1.3
CRTAM	1.3
CSN2	1.3
DAPK1	1.3
DES	1.3
DLG1	1.3
DNAJB4	1.3
DR1	1.3
DUSP1	1.3
DZIP1	1.3
ELF5	1.3
EN2	1.3
EPRS	1.3
FGF9	1.3
FGFR2	1.3
FOXA2	1.3
FPR1	1.3
FRMD8	1.3
FUT9	1.3
GLP1R	1.3
GLRA1	1.3
GNAS	1.3
GPR161	1.3
GREB1	1.3
GRIA3	1.3
HBA1	1.3
HCG26	1.3
HGF	1.3
HOXD3	1.3
HSPG2	1.3
HTR2A	1.3
HYAL4	1.3
ICK	1.3
IFNA17	1.3
IL1RAPL1	1.3
INADL	1.3
KIAA0100	1.3
LARP7	1.3
LDLR	1.3
LOC51152	1.3
LOC728137	1.3
LPP	1.3
LRRTM4	1.3
MARK2	1.3
MAX	1.3
MFHAS1	1.3
MGC2889	1.3
MUC5AC	1.3
MYF6	1.3
MYL1	1.3
MYO15A	1.3
NDST4	1.3
NLRP3	1.3
NOVA2	1.3
NOX5	1.3
NPY2R	1.3
NR6A1	1.3
PIGR	1.3
PKNOX1	1.3
PTGDS	1.3
QTRT1	1.3
RAB40AL	1.3
RGNEF	1.3
RND2	1.3
SCRN3	1.3
SDC1	1.3
SLC24A1	1.3
STC1	1.3
SUV39H2	1.3
SYT5	1.3
TEKT2	1.3
TGFB1	1.3
TRPM2	1.3
TRPV6	1.3
TTC22	1.3
TULP1	1.3
ZBBX	1.3
ZBP1	1.3
ZBTB7A	1.3
ZMYND10	1.3
ZNF224	1.3
ADM2	1.2
AGGF1	1.2
AIM2	1.2
ANXA10	1.2
ATP6V0A1	1.2
BACH2	1.2
BRF1	1.2
C12orf39	1.2
C14orf132	1.2
CACNA1D	1.2
CAMKK2	1.2
CBFA2T2	1.2
CCDC28B	1.2
CCL4	1.2
CCRL1	1.2
CD84	1.2
COL5A3	1.2
COPS8	1.2
CRYAA	1.2
DCHS1	1.2
DIS3	1.2
DKFZP586H2123	1.2
DNAJC4	1.2
DOHH	1.2
DUSP2	1.2
ENTPD4	1.2
EPAS1	1.2
EWSR1	1.2
FAM38B	1.2
FAM75A1	1.2
FAP	1.2
FBXL8	1.2
FGF14	1.2
FMO5	1.2
FRMPD1	1.2
GAB1	1.2
GDAP1L1	1.2
GDF5	1.2
GLS2	1.2
GLTP	1.2
GPD2	1.2
GREM1	1.2
GRIN2A	1.2
GRLF1	1.2
HPX	1.2
HSPH1	1.2
IL16	1.2
JUP	1.2
KHDRBS1	1.2
KRT8	1.2
L2HGDH	1.2
LAMA4	1.2
LECT1	1.2
LEPR	1.2
LOC652993	1.2
LRP12	1.2
LRRC37A	1.2
MAP2K6	1.2
MBOAT7	1.2
MCAM	1.2
MLANA	1.2
MON2	1.2
MYRIP	1.2
MYST4	1.2
NCOA3	1.2
NFASC	1.2
NTNG1	1.2
NTRK3	1.2
OR1A2	1.2
OR1E1	1.2
OR7A10	1.2
PCTK2	1.2
PCYOX1	1.2
PDGFRL	1.2
PDS5B	1.2
PEG3	1.2
PELO	1.2
PHLDA2	1.2
PHLDB1	1.2
PNPLA2	1.2
POU2F3	1.2
PROZ	1.2
PRRG1	1.2
PTK6	1.2
PTPRN2	1.2
PYGM	1.2
RAP2B	1.2
RASSF9	1.2
RNASE1	1.2
RNF128	1.2
RNF32	1.2
RPL37A	1.2
RRAS	1.2
SALL1	1.2
SCARB1	1.2
SF1	1.2
SHC1	1.2
SIX1	1.2
SLC38A3	1.2
SLC7A4	1.2
SOX2	1.2
SPTLC2	1.2
SRCAP	1.2
SRPK2	1.2
STRN	1.2
STS	1.2
SYNPO	1.2
TAF4B	1.2
TF	1.2
TFAP2A	1.2
TGFA	1.2
TNFRSF25	1.2
TYMP	1.2
VAC14	1.2
VCAM1	1.2
WNT7A	1.2
XIAP	1.2
ZBTB33	1.2
ZCCHC4	1.2
ZNF154	1.2
ZXDA	1.2
ABCC3	1.1
ACTB	1.1
ADH1A	1.1
AEBP1	1.1
AKIRIN1	1.1
AQP3	1.1
AREG	1.1
ATP9A	1.1
BCL11A	1.1
BMPR1B	1.1
BZRPL1	1.1
C11orf9	1.1
C15orf2	1.1
C19orf2	1.1
C19orf6	1.1
C1orf105	1.1
C1orf217	1.1
CBX4	1.1
CBX7	1.1
CCL2	1.1
CD44	1.1
CELSR2	1.1
CHIA	1.1
CLDN9	1.1
CLOCK	1.1
CNR2	1.1
COL8A1	1.1
COQ7	1.1
CPB2	1.1
DCT	1.1
DDA1	1.1
DDX43	1.1
DOK4	1.1
EFNB1	1.1
ENAH	1.1
EPPK1	1.1
F2RL1	1.1
FEZ1	1.1
FGB	1.1
FIGF	1.1
FLJ11292	1.1
FLRT3	1.1
FOXJ3	1.1
FSCN3	1.1
FST	1.1
GABARAPL1	1.1
GALNT3	1.1
GPR153	1.1
GRIP2	1.1
GSTA1	1.1
HBBP1	1.1
HCN2	1.1
HIVEP2	1.1
HPCAL4	1.1
HTR4	1.1
IL11	1.1
IL2RA	1.1
INSL4	1.1
IQSEC3	1.1
ITGB1	1.1
ITGB1BP3	1.1
KLK2	1.1
KNG1	1.1
LAMA2	1.1
LAMB3	1.1
LCN2	1.1
LIMK1	1.1
LOC286434	1.1
LOC730092	1.1
LRRC2	1.1
MAFF	1.1
MAGEC2	1.1
MAMLD1	1.1
MAPK4	1.1
MEX3D	1.1
MFAP3	1.1
MFAP5	1.1
MLXIP	1.1
MOSPD2	1.1
NLRP1	1.1
NPHP4	1.1
NPL	1.1
NR2F1	1.1
NUDT4	1.1
P2RX7	1.1
PAPOLA	1.1
PARD3	1.1
PAX3	1.1
PEX10	1.1
PGF	1.1
PHACTR2	1.1
PLA2G2A	1.1
PLCH2	1.1
PLOD2	1.1
POLR2E	1.1
PON1	1.1
PPIF	1.1
PPP4R4	1.1
PTMS	1.1
PVT1	1.1
RAPGEF2	1.1
RARA	1.1
RCAN2	1.1
RPL35A	1.1
RREB1	1.1
SAP30	1.1
SCGB1A1	1.1
SELPLG	1.1
SERPINB2	1.1
SFTPC	1.1
SLC28A1	1.1
SLC2A4	1.1
SLC34A2	1.1
SLC7A2	1.1
SNAP91	1.1
SQLE	1.1
SRPX2	1.1
STX7	1.1
TACR1	1.1
TBX1	1.1
TCAP	1.1
TEF	1.1
TGM3	1.1
TMOD3	1.1
TMPO	1.1
TNNC2	1.1
TOX3	1.1
TRIM17	1.1
TSC22D3	1.1
TSHR	1.1
TTLL4	1.1
TXNIP	1.1
UBAP2L	1.1
ULK2	1.1
UPK1B	1.1
UTRN	1.1
WIZ	1.1
XYLB	1.1
ZBED4	1.1
ZCCHC11	1.1
ZNF280D	1.1
ZNF440	1.1
ZNF614	1.1
ABCA1	1
ADAM22	1
ADAM5P	1
ANK1	1
ANKMY1	1
ANP32A	1
ARHGAP28	1
BICD2	1
BRDT	1
C10orf59	1
C10orf92	1
C16orf71	1
C1orf21	1
CA12	1
CCDC87	1
CCND1	1
CCNF	1
CCRN4L	1
CD6	1
CDC40	1
CNGB1	1
COL14A1	1
COL6A1	1
CRLF2	1
CTA-216E10.6	1
CYB561	1
CYBA	1
CYP2R1	1
CYSLTR2	1
DCAKD	1
DDX17	1
DHX34	1
DKFZP434A062	1
DKFZP434C153	1
DOK5	1
DPT	1
E2F4	1
EIF4EBP2	1
EXOC7	1
F11	1
F2RL3	1
FAM69A	1
FCN2	1
FGFR1	1
FUT2	1
GALNT10	1
GNL3L	1
GPR109B	1
GPR173	1
HAS2	1
HBE1	1
HBP1	1
HCRP1	1
HIST1H2BC	1
HIVEP3	1
HNRNPA1	1
HOXC4	1
HRH1	1
HTR1E	1
IGFALS	1
IGFBP3	1
IL1F6	1
INSR	1
JUN	1
KCND3	1
KCNS1	1
KIR2DL1	1
KLF10	1
KLK10	1
KLK13	1
KRT9	1
LOC399904	1
LOC400084	1
LRP5	1
LYVE1	1
MAGIX	1
MAK	1
MAP7D3	1
MAPK8	1
MASP2	1
MCF2	1
METT10D	1
MICAL2	1
MLF1	1
MMP11	1
MOXD1	1
MXRA5	1
NAT8B	1
NAV3	1
NFATC3	1
NOL3	1
NOX1	1
NPR3	1
NR4A2	1
OR10C1	1
OR2H2	1
OR7E19P	1
P2RX6	1
PAK1	1
PAK3	1
PCDH1	1
PDX1	1
PLA2R1	1
PLEKHB2	1
PLK3	1
PLXDC1	1
PNOC	1
PPM1A	1
PPP2R2D	1
PPP2R5D	1
PRKG1	1
PRPS1L1	1
PTPRS	1
RABL2A	1
RAC3	1
RASAL1	1
RIN3	1
RP11-265F14.2	1
RPL3L	1
RTP4	1
RYK	1
SBNO1	1
SCARB2	1
SCUBE2	1
SEC14L4	1
SEMA3E	1
SERPINA1	1
SERTAD3	1
SFRS10	1
SFRS15	1
SKI	1
SLAMF1	1
SLC11A2	1
SLC12A4	1
SLC16A3	1
SLC19A1	1
SLC1A7	1
SLC4A10	1
SLC4A4	1
SLC4A7	1
SPAM1	1
SS18	1
SSX4	1
ST6GAL1	1
STK4	1
SULT2A1	1
SVIL	1
TFAP4	1
THBD	1
TMEFF1	1
TNC	1
TOMM22	1
TRIM23	1
TRPM1	1
TTLL5	1
UPK3B	1
USP29	1
VGLL1	1
YKT6	1
YWHAE	1
ZNF409	1
ZNF428	1
ZNF702P	1
ZNF821	1
ABHD2	0.9
ACAN	0.9
ACCN3	0.9
ADAMTS8	0.9
AGAP2	0.9
AJAP1	0.9
AKAP8L	0.9
APBA2	0.9
APBB2	0.9
APOBEC3F	0.9
ARL15	0.9
ATP10B	0.9
ATP5G2	0.9
ATRNL1	0.9
ATRX	0.9
BCL2L10	0.9
BHMT	0.9
BICD1	0.9
BMP8A	0.9
C10orf10	0.9
CACNB1	0.9
CATSPERB	0.9
CBL	0.9
CCDC102B	0.9
CCL3	0.9
CCNT1	0.9
CD46	0.9
CD5	0.9
CDK2	0.9
CENPJ	0.9
CFP	0.9
CLPTM1	0.9
CNIH3	0.9
COBLL1	0.9
COL4A3BP	0.9
COLEC10	0.9
CXCL1	0.9
CYLC1	0.9
CYorf15B	0.9
CYP3A7	0.9
DAB2	0.9
DAZ1	0.9
DEDD	0.9
DEFA5	0.9
DKK4	0.9
DNAH17	0.9
DRD4	0.9
DUSP8	0.9
EDNRA	0.9
EIF1AX	0.9
EIF4G1	0.9
ELA3B	0.9
ELAC2	0.9
ELOVL4	0.9
ERI3	0.9
EXOSC1	0.9
F10	0.9
FAM13C1	0.9
FASLG	0.9
FCRL2	0.9
FERMT2	0.9
FLJ20323	0.9
FOXN2	0.9
FYB	0.9
G0S2	0.9
GAGE12F	0.9
GALNT6	0.9
GALR3	0.9
GFM1	0.9
GK2	0.9
GNRHR	0.9
GNS	0.9
GPM6A	0.9
GPR126	0.9
GRAP2	0.9
GSTTP1	0.9
GUCA1A	0.9
HERC2P3	0.9
HIP1	0.9
HIST1H2BB	0.9
HLA-C	0.9
HLA-DQB2	0.9
HMGCS1	0.9
HNRNPUL2	0.9
HPCA	0.9
HPSE	0.9
HSPB7	0.9
IFI27	0.9
IGF2BP3	0.9
IGFBP1	0.9
IL12A	0.9
IL7R	0.9
ING2	0.9
IQCG	0.9
ISG20L2	0.9
ITIH5	0.9
JMJD2B	0.9
JUNB	0.9
KCTD20	0.9
KIAA0802	0.9
KIFC1	0.9
KLF6	0.9
KLF8	0.9
KRT6A	0.9
KRT75	0.9
KRTAP1-3	0.9
LARP1	0.9
LCN1	0.9
LHX3	0.9
LILRB3	0.9
LIN28	0.9
LOC100131062	0.9
LPPR4	0.9
LRP4	0.9
LRRC8B	0.9
MBTPS2	0.9
MDM2	0.9
MEF2C	0.9
MMP26	0.9
MOG	0.9
MPPED2	0.9
MTTP	0.9
MTUS1	0.9
MUSK	0.9
MYL9	0.9
MYLIP	0.9
MYLK	0.9
NACA2	0.9
NAT8	0.9
NCRNA00094	0.9
NDUFA2	0.9
NET1	0.9
NKX2-5	0.9
NLGN4X	0.9
NR2F6	0.9
NUP50	0.9
ODF1	0.9
OLAH	0.9
OR1F1	0.9
OR7C1	0.9
OR7E156P	0.9
OTUB2	0.9
PABPN1	0.9
PBK	0.9
PCLO	0.9
PDLIM7	0.9
PDZD2	0.9
PDZD7	0.9
PEX11A	0.9
PFKFB2	0.9
PGK1	0.9
PHOX2A	0.9
PIK3C3	0.9
PIK3R1	0.9
PIP4K2B	0.9
PPAT	0.9
PPFIA3	0.9
PPP5C	0.9
PRDM11	0.9
PTGS2	0.9
PTPLAD1	0.9
PTPRU	0.9
RAB6B	0.9
RDX	0.9
RET	0.9
RETN	0.9
RFX7	0.9
RGS1	0.9
RHO	0.9
RLBP1	0.9
RP1-21O18.1	0.9
SCAMP1	0.9
SCARA3	0.9
SCYL2	0.9
SEMA7A	0.9
SH3GLB2	0.9
SIRT5	0.9
SIX2	0.9
SLC1A1	0.9
SLC2A1	0.9
SLC2A11	0.9
SLC2A3	0.9
SLC6A15	0.9
SLCO1A2	0.9
SMAD5	0.9
SNAP23	0.9
SOCS3	0.9
SP110	0.9
SPTBN1	0.9
STIP1	0.9
STOML1	0.9
SYNPO2L	0.9
TAF1	0.9
TAF9B	0.9
TCF3	0.9
TCP11	0.9
TEAD4	0.9
TEX15	0.9
TFF1	0.9
TG	0.9
TGFBR3	0.9
TLE6	0.9
TMEM100	0.9
TNFRSF11B	0.9
TNR	0.9
TOR1AIP1	0.9
TRAF3	0.9
TRIM10	0.9
TRIM29	0.9
UBE2M	0.9
UNC5C	0.9
UNC93A	0.9
UTS2	0.9
UTX	0.9
VENTX	0.9
WEE1	0.9
WFS1	0.9
XPO7	0.9
YIPF6	0.9
ZAK	0.9
ZNF174	0.9
ZNF770	0.9
ABTB2	0.8
ACADL	0.8
ACTA2	0.8
ACTG2	0.8
ADAM21	0.8
ADAMTS6	0.8
ADCYAP1	0.8
ADD3	0.8
ADRBK2	0.8
AKT3	0.8
ANKRD36B	0.8
AP1S1	0.8
AP1S2	0.8
APH1A	0.8
ARF1	0.8
ARIH1	0.8
ARL17P1	0.8
ARMC4	0.8
ATAD4	0.8
ATP2B2	0.8
ATXN2L	0.8
B3GALT1	0.8
B4GALT1	0.8
BAI3	0.8
BAX	0.8
BCAM	0.8
C12orf32	0.8
C14orf1	0.8
C14orf106	0.8
C19orf26	0.8
C19orf36	0.8
C1orf46	0.8
C1orf68	0.8
C20orf27	0.8
C2orf56	0.8
C7orf10	0.8
C7orf58	0.8
C9orf86	0.8
CACNB3	0.8
CAMK2G	0.8
CAMK2N1	0.8
CARD14	0.8
CCDC144A	0.8
CD177	0.8
CD79B	0.8
CDC27	0.8
CDC42EP4	0.8
CDKN2A	0.8
CDRT1	0.8
CEACAM5	0.8
CHRNA1	0.8
CKMT2	0.8
CLCN4	0.8
CLEC3B	0.8
CLSTN3	0.8
CNN3	0.8
CPLX2	0.8
CREBBP	0.8
CRHR1	0.8
CRTC1	0.8
CSNK1G1	0.8
CSNK2A1	0.8
CYLD	0.8
CYP2E1	0.8
CYSLTR1	0.8
DAAM2	0.8
DBC1	0.8
DEFA1	0.8
DEGS1	0.8
DGKI	0.8
DLG4	0.8
DLGAP2	0.8
DMPK	0.8
DNAH3	0.8
DNAH9	0.8
DSC2	0.8
DSTYK	0.8
DTX2	0.8
DYNC1LI2	0.8
DZIP3	0.8
EGR3	0.8
EIF4G2	0.8
EML2	0.8
EN1	0.8
ENPEP	0.8
EPHX2	0.8
ERF	0.8
ESR2	0.8
FADS2	0.8
FAM134B	0.8
FBXL18	0.8
FBXW4P1	0.8
FCF1	0.8
FGF18	0.8
FKBP8	0.8
FLJ10038	0.8
FLOT1	0.8
FOS	0.8
FOXB1	0.8
FOXO3	0.8
FRMD4B	0.8
FSCN2	0.8
GAPVD1	0.8
GAS2	0.8
GOLGA2	0.8
GOLGA4	0.8
GOLGA8A	0.8
GPT	0.8
GRIP1	0.8
GRM3	0.8
GRM8	0.8
HAAO	0.8
HAND1	0.8
HBG1	0.8
hCG_1644608	0.8
hCG_1776980	0.8
hCG_2009921	0.8
HECW1	0.8
HIST1H1A	0.8
HIST1H2AD	0.8
HMG20B	0.8
HOXB13	0.8
HUMBINDC	0.8
HUNK	0.8
ICA1	0.8
ICAM1	0.8
IDS	0.8
IFI6	0.8
IL1F7	0.8
IL5RA	0.8
INTS7	0.8
IQGAP1	0.8
ITGB5	0.8
ITIH4	0.8
ITPR2	0.8
KCNV1	0.8
KIAA0509	0.8
KIDINS220	0.8
KLK6	0.8
KRT17	0.8
KSR1	0.8
LCE2B	0.8
LDHAL6B	0.8
LIMK2	0.8
LOC145678	0.8
LOC645233	0.8
LPL	0.8
LRCH1	0.8
LUZP4	0.8
LY6G6E	0.8
LYST	0.8
MAB21L2	0.8
MED14	0.8
MED6	0.8
MGEA5	0.8
MMP16	0.8
MMP9	0.8
MOSPD3	0.8
MPPED1	0.8
MST1	0.8
MTA1	0.8
MTMR7	0.8
MYH1	0.8
NDUFA5	0.8
NEK11	0.8
NFAT5	0.8
NFIB	0.8
NKTR	0.8
NMBR	0.8
NR5A1	0.8
NRXN1	0.8
OGDH	0.8
OGN	0.8
OR2B6	0.8
OR2S2	0.8
OR51E2	0.8
OTUD4	0.8
PADI4	0.8
PAPOLG	0.8
PART1	0.8
PAWR	0.8
PBX1	0.8
PCDH7	0.8
PCYT1B	0.8
PHF2	0.8
PHF3	0.8
PIGN	0.8
PIK3R5	0.8
PILRA	0.8
PIP5K1B	0.8
PLA2G4C	0.8
PLCL2	0.8
PLUNC	0.8
POLR2L	0.8
POM121	0.8
POU1F1	0.8
PPAP2B	0.8
PPL	0.8
PPP2R5B	0.8
PRDM5	0.8
PROX1	0.8
PSD3	0.8
PSG1	0.8
PTGS1	0.8
PTK2	0.8
PTPRJ	0.8
PTPRN	0.8
RAB11FIP5	0.8
RAB7L1	0.8
RAC2	0.8
RALB	0.8
RAP2A	0.8
RBM25	0.8
REL	0.8
RHAG	0.8
RNF122	0.8
RNF39	0.8
ROCK1	0.8
RPAP2	0.8
RSHL1	0.8
S100A1	0.8
S100G	0.8
SCAMP4	0.8
SCAPER	0.8
SEC14L1	0.8
SFRS7	0.8
SGSM2	0.8
SH3BP1	0.8
SH3GL3	0.8
SHANK2	0.8
SIGLEC7	0.8
SIK2	0.8
SLC22A6	0.8
SLC25A36	0.8
SLC29A1	0.8
SLC35A3	0.8
SLC38A6	0.8
SLC43A3	0.8
SLC4A5	0.8
SOCS6	0.8
SPG20	0.8
SPRY1	0.8
SSTR2	0.8
STAT2	0.8
SULT1E1	0.8
SYMPK	0.8
TAC3	0.8
TAF15	0.8
TCEB3B	0.8
THOC5	0.8
TLR3	0.8
TM2D1	0.8
TMCC1	0.8
TMEM38B	0.8
TMOD2	0.8
TNFSF10	0.8
TNP2	0.8
TNRC4	0.8
TP63	0.8
TPSAB1	0.8
TPSG1	0.8
TRADD	0.8
TSC22D2	0.8
TTR	0.8
TUBD1	0.8
UNKL	0.8
UPK3A	0.8
VEGFB	0.8
VHL	0.8
WASL	0.8
WHSC1	0.8
WRNIP1	0.8
WWC1	0.8
YY1	0.8
ZBTB25	0.8
ZC3H13	0.8
ZFAND6	0.8
2015-12-01	0.7
ACACB	0.7
ACOX1	0.7
AGMAT	0.7
AGRN	0.7
ALB	0.7
ALOX12P2	0.7
ALX4	0.7
ANXA2P1	0.7
APAF1	0.7
APOD	0.7
ARHGAP6	0.7
[truncated: 11,014 more rows]

## Sheet: NUP98HOXA9 list for GSEA
#Symbol	#cpA_NH_M1_Signal Log Ratio
SEMG2	5.1
PCSK2	4.9
ZBTB20	4.9
0	4.7
PEG3	4.7
FBXW4P1	4.6
SH3BP2	4.6
FGF18	4.4
MYH4	4.4
TXNDC13	4.4
MATN2	4.3
SLC5A12	4.3
ARL14	4.2
CCL11	4.2
GDF10	4.2
FRMPD4	4.1
HFE	4.1
LOC728448	4.1
ABCA1	4
CCR1	4
CXCL12	4
DLX2	4
PTPRD	4
SFRP4	4
CNTNAP2	3.9
GLS	3.9
GULP1	3.9
hCG_1776259	3.9
HHAT	3.9
HTR2C	3.9
LOC647288	3.9
PPP1R3A	3.9
SLC25A31	3.9
SNPH	3.9
TRPC5	3.9
EED	3.8
FMO3	3.8
JUND	3.8
MGAT4C	3.8
NFATC3	3.8
PAR5	3.8
POSTN	3.8
SERPINB3	3.8
SPAG6	3.8
ADAM7	3.7
C9orf38	3.7
EIF3F	3.7
F13B	3.7
GARNL1	3.7
GRIN2D	3.7
NOL12	3.7
UTS2	3.7
CCDC28B	3.6
DNAI1	3.6
DR1	3.6
F9	3.6
FOSB	3.6
HSD17B2	3.6
KIAA1659	3.6
RPL35A	3.6
TWF1	3.6
C13orf1	3.5
CREM	3.5
FBXO42	3.5
hCG_1730474	3.5
ITGB3	3.5
PAPPA2	3.5
PSMD4	3.5
PTPN18	3.5
TNMD	3.5
TRPV4	3.5
ADRA1A	3.4
CTNND2	3.4
DYM	3.4
LOC100128414	3.4
NKX3-1	3.4
NPEPL1	3.4
PHF20L1	3.4
SPOCK3	3.4
ANXA2P3	3.3
ATP8A2	3.3
CACNA1G	3.3
CRHBP	3.3
CRISP3	3.3
CST2	3.3
CXCL11	3.3
D4S234E	3.3
IL1RAPL2	3.3
KCNJ12	3.3
KLHL28	3.3
PKNOX1	3.3
PLN	3.3
RAI14	3.3
RBM26	3.3
SPAG8	3.3
TLK1	3.3
2015-09-11	3.2
ANKRD1	3.2
CDH11	3.2
CNTN6	3.2
FLJ14327	3.2
FZD1	3.2
GHR	3.2
IPO8	3.2
JAG1	3.2
KLF15	3.2
LGR5	3.2
NKX2-8	3.2
NR2E3	3.2
OPCML	3.2
PDZD7	3.2
PRKDC	3.2
PRO0478	3.2
PTHLH	3.2
TRPA1	3.2
ABCB9	3.1
ASB4	3.1
CDH2	3.1
CNOT4	3.1
ESRRG	3.1
FABP1	3.1
FLG	3.1
HRASLS	3.1
IL26	3.1
MYO10	3.1
PRR16	3.1
SLC4A7	3.1
SYT12	3.1
THOC5	3.1
TNFRSF25	3.1
UGT2B4	3.1
VAX2	3.1
ADD2	3
AQP4	3
ARSJ	3
ASTN2	3
C13orf18	3
CSN1S1	3
DDEF1IT1	3
FOLR1	3
HEY1	3
HLA-DRB6	3
HPCA	3
L2HGDH	3
MYH14	3
PDGFRA	3
PSEN2	3
SATB2	3
STX16	3
WSB1	3
ZC3H7B	3
ARHGEF12	2.9
ATP10A	2.9
C4BPA	2.9
CASP10	2.9
CD68	2.9
CEP97	2.9
COLQ	2.9
DFNA5	2.9
DUSP4	2.9
DYRK1B	2.9
FLJ12331	2.9
GP2	2.9
HR44	2.9
INO80B	2.9
ITSN1	2.9
KCNJ3	2.9
LOC644450	2.9
MDS1	2.9
MGC5370	2.9
MTMR1	2.9
NCAM1	2.9
NDRG2	2.9
OR1E1	2.9
PCDH8	2.9
PPIA	2.9
PRPF31	2.9
PSG5	2.9
RCAN3	2.9
SLC28A1	2.9
SORBS2	2.9
TRAF4	2.9
TRIO	2.9
A2BP1	2.8
ADH1C	2.8
ALB	2.8
ALPP	2.8
ANGPT2	2.8
ATF6B	2.8
C19orf21	2.8
DLGAP1	2.8
EPHA3	2.8
GPR85	2.8
HCN2	2.8
IL13	2.8
KIF2A	2.8
LRRC37A4	2.8
LUM	2.8
NOTCH2	2.8
PPP2R3A	2.8
PTPN20A	2.8
RAPGEF1	2.8
RHBDD3	2.8
SLC26A3	2.8
SLITRK5	2.8
SNTB1	2.8
SOX18	2.8
TMEM176A	2.8
TNFRSF21	2.8
TRA@	2.8
WIZ	2.8
AFF2	2.7
AGXT	2.7
ASCL1	2.7
C20orf39	2.7
COL16A1	2.7
COL4A3	2.7
CPB2	2.7
CSE1L	2.7
DCLK1	2.7
DSTYK	2.7
ELA2A	2.7
EPOR	2.7
FLRT2	2.7
FST	2.7
GPR116	2.7
GPR37	2.7
GPRC5B	2.7
GRK4	2.7
HMP19	2.7
HNRNPH1	2.7
HOXA9	2.7
IFT140	2.7
IGF2BP3	2.7
MSTP9	2.7
NAB1	2.7
NPAS3	2.7
PADI4	2.7
PAX8	2.7
PLCB1	2.7
PRMT2	2.7
PTPRG	2.7
RAG2	2.7
RIMBP2	2.7
RRP15	2.7
SLC5A2	2.7
SMAD3	2.7
SNRNP200	2.7
SULT1E1	2.7
USP34	2.7
VARS	2.7
VCL	2.7
VTCN1	2.7
AASS	2.6
ACOT11	2.6
AKAP4	2.6
ANO1	2.6
ATP7A	2.6
C10orf10	2.6
CCDC106	2.6
CCDC68	2.6
CCR3	2.6
CD47	2.6
CG030	2.6
COL19A1	2.6
CPLX2	2.6
CRYBA1	2.6
CTA-216E10.6	2.6
CXCR5	2.6
CYP7A1	2.6
FKRP	2.6
FRK	2.6
GRAMD3	2.6
HAS2	2.6
HDGFRP3	2.6
IL1R1	2.6
JMJD2C	2.6
KCNN2	2.6
KIAA0319	2.6
LAMA4	2.6
LEPREL1	2.6
LOC51336	2.6
LOC650686	2.6
MYRIP	2.6
NCR2	2.6
NKTR	2.6
NR1I2	2.6
ORC4L	2.6
POL3S	2.6
RIMS2	2.6
TNFAIP2	2.6
UGT1A1	2.6
UGT2B17	2.6
ZNF334	2.6
ZNF440	2.6
ZNF780A	2.6
ACSL6	2.5
ADAMTS2	2.5
ADM2	2.5
AICDA	2.5
AKAP5	2.5
ALOX12	2.5
AP3S2	2.5
BCL3	2.5
BCMO1	2.5
CAMK2B	2.5
CLIC4	2.5
CXorf48	2.5
EPHB3	2.5
F5	2.5
FAM182A	2.5
FLJ11292	2.5
GABBR2	2.5
GLP1R	2.5
GPX5	2.5
IDS	2.5
IGKC	2.5
KIR3DL1	2.5
KRT37	2.5
LOC100129015	2.5
MATN3	2.5
MGC5590	2.5
MMP10	2.5
MTTP	2.5
NKX2-1	2.5
NTRK2	2.5
PTGER3	2.5
REN	2.5
RIG	2.5
SLC25A23	2.5
SNTB2	2.5
SP3P	2.5
SYN2	2.5
TCF15	2.5
TTLL5	2.5
ADCY2	2.4
AMOTL2	2.4
ATF7	2.4
CH25H	2.4
CYP2W1	2.4
CYP3A5	2.4
CYP3A7	2.4
EPN1	2.4
FHL1	2.4
GAD2	2.4
GPD2	2.4
GPLD1	2.4
GPR3	2.4
HIST1H3I	2.4
HNRPDL	2.4
HOXA1	2.4
HOXD9	2.4
IGH@	2.4
INSL5	2.4
KCNA4	2.4
KLK3	2.4
LIN7B	2.4
MEG3	2.4
MSMB	2.4
MYO9B	2.4
NCOA2	2.4
NOVA1	2.4
NPY2R	2.4
OR2B2	2.4
P2RX3	2.4
PCP4	2.4
PCSK6	2.4
PNMA2	2.4
PRO2964	2.4
RBMS2	2.4
RORA	2.4
SCNN1B	2.4
SFRS14	2.4
SLC35D1	2.4
SSH3	2.4
TBX6	2.4
TOR1AIP1	2.4
TPM3	2.4
TRIM29	2.4
VGLL1	2.4
ZNF711	2.4
ZSCAN18	2.4
APOL1	2.3
B3GNT3	2.3
C1orf217	2.3
CD44	2.3
CNKSR2	2.3
CPM	2.3
CYLC1	2.3
DAZ1	2.3
DHX58	2.3
DPF3	2.3
DSC3	2.3
EDA	2.3
ERCC4	2.3
EZH1	2.3
FLT4	2.3
GABRA5	2.3
GPC1	2.3
HEPH	2.3
HIPK2	2.3
HLA-DOA	2.3
HOXA5	2.3
HUWE1	2.3
KIR3DL2	2.3
LOC26010	2.3
LOC730092	2.3
LRRC2	2.3
MAGEA4	2.3
MCM3AP	2.3
NES	2.3
NNMT	2.3
NOL3	2.3
NOX1	2.3
PAK7	2.3
PCM1	2.3
PRRG1	2.3
RAVER2	2.3
SLC6A2	2.3
SLC7A1	2.3
TBL1X	2.3
TCHH	2.3
THPO	2.3
TRIM46	2.3
UBE4B	2.3
XPNPEP1	2.3
AGAP2	2.2
AK1	2.2
APOA1	2.2
ARHGEF17	2.2
BARX2	2.2
BUB1	2.2
C14orf115	2.2
C14orf56	2.2
C9orf27	2.2
CC2D1A	2.2
CD69	2.2
CLDN5	2.2
DCC	2.2
DES	2.2
EWSR1	2.2
F2RL3	2.2
FLJ14213	2.2
FOXI1	2.2
FOXL2	2.2
FRMD8	2.2
GCNT3	2.2
HIST1H1E	2.2
HOXB8	2.2
HOXD11	2.2
IFIT1	2.2
IL12RB1	2.2
IL15	2.2
KCNAB1	2.2
KIAA0574	2.2
KNG1	2.2
KRIT1	2.2
LILRA1	2.2
LIMK1	2.2
LOC100132832	2.2
LRP2	2.2
LY6G6C	2.2
MAP2K7	2.2
MLF1	2.2
MPDZ	2.2
MT1G	2.2
NFASC	2.2
NPHS1	2.2
ODAM	2.2
OVOL2	2.2
PDE4D	2.2
PLXNB1	2.2
POLR2A	2.2
POPDC3	2.2
PPFIA1	2.2
PPP4R4	2.2
RAMP3	2.2
RARA	2.2
RBM35B	2.2
RDH16	2.2
RGS1	2.2
SEMA3B	2.2
SEMG1	2.2
SF4	2.2
SLC34A1	2.2
TGFB1	2.2
TGFB2	2.2
TM7SF4	2.2
TPM1	2.2
TRA2A	2.2
TRIM15	2.2
TRIM33	2.2
TRPM3	2.2
TXNL4A	2.2
ABCC2	2.1
AEBP1	2.1
ASPH	2.1
ATP2B3	2.1
ATP6V0A4	2.1
BAI1	2.1
BCL2L10	2.1
BGN	2.1
C15orf5	2.1
C1QTNF1	2.1
C21orf96	2.1
C2orf55	2.1
C4A	2.1
C4orf18	2.1
C6	2.1
CAMP	2.1
CASC5	2.1
CD46	2.1
CD8A	2.1
CDH16	2.1
CNGB1	2.1
CRH	2.1
CYP2F1	2.1
DKFZP564C196	2.1
DOHH	2.1
EXOG	2.1
FOXH1	2.1
GNMT	2.1
GRB10	2.1
HCG2P7	2.1
HCG9	2.1
HIST1H1T	2.1
HNT	2.1
IFNAR1	2.1
IL20RA	2.1
JMJD5	2.1
JUN	2.1
KCNJ6	2.1
KMO	2.1
LLGL1	2.1
LOC90586	2.1
LRRC23	2.1
MAGEB4	2.1
MAST4	2.1
ME1	2.1
MED27	2.1
MFSD6	2.1
MMP7	2.1
MST1R	2.1
MYL1	2.1
N4BP2L1	2.1
NKX2-5	2.1
NR6A1	2.1
NXPH4	2.1
RDX	2.1
RP11-138L21.1	2.1
RUNX1T1	2.1
SH3BP1	2.1
SSTR1	2.1
TCF25	2.1
TNFSF18	2.1
TSC22D3	2.1
UGCG	2.1
UMPS	2.1
VSX1	2.1
ZNF205	2.1
ABCA3	2
ABCD2	2
ADIPOQ	2
ARMC9	2
ARTN	2
ATP8B3	2
AZGP1	2
BRDT	2
CAMTA1	2
CCDC57	2
CEACAM1	2
COX5A	2
CST5	2
CTAG1A	2
DPT	2
EGF	2
ELAC2	2
ENPEP	2
FMO5	2
FPR2	2
GFM1	2
GOLGA4	2
hCG_1774568	2
HIPK3	2
HIST1H2BC	2
HOXB7	2
INHBA	2
KBTBD10	2
KCNA1	2
KCNH1	2
KCNJ15	2
LOC284244	2
LOC646934	2
MAGEB1	2
MAGEC1	2
MAPKBP1	2
MYH6	2
NAP1L2	2
NCOA3	2
NCR1	2
NNAT	2
NPTX2	2
NUDT7	2
OR2A20P	2
OR2J2	2
OR7E156P	2
PCLO	2
PGGT1B	2
POU2F2	2
PTGDR	2
PTPRR	2
RCN3	2
RPL13L	2
SCGN	2
SILV	2
SLC38A4	2
SSPN	2
TBX1	2
THTPA	2
TNNI3	2
TNP1	2
TPO	2
TRPC4	2
WNT10B	2
ZCCHC4	2
ZDHHC8P	2
ZNF407	2
ZNF609	2
ZNF821	2
AP4E1	1.9
APC	1.9
C15orf28	1.9
C1orf46	1.9
C8orf4	1.9
CCDC85B	1.9
CD8B	1.9
CDC2L5	1.9
CLIC3	1.9
COL14A1	1.9
CSPG4	1.9
CTSL2	1.9
CUL7	1.9
CUX2	1.9
DDX17	1.9
DST	1.9
FSD1	1.9
FXYD7	1.9
GALNT10	1.9
GFAP	1.9
GPC5	1.9
GRIN2B	1.9
HNF1A	1.9
IGSF9B	1.9
IL1F9	1.9
IL2RA	1.9
ITGA3	1.9
ITGB4	1.9
ITPR1	1.9
KIAA1462	1.9
LRRC49	1.9
MAP1A	1.9
MDFIC	1.9
MUC5AC	1.9
MYO7A	1.9
NEUROG3	1.9
NPR3	1.9
PARD6B	1.9
PDE4A	1.9
PDE6G	1.9
PFKFB2	1.9
PKN2	1.9
PLA2G4A	1.9
ProSAPiP1	1.9
RBKS	1.9
RGS13	1.9
RHCE	1.9
SASH1	1.9
SCARA3	1.9
SLC27A6	1.9
SLC34A2	1.9
SLC9A3	1.9
SMARCA1	1.9
SOX4	1.9
SULT2A1	1.9
SVIL	1.9
TBC1D9	1.9
TCP11L1	1.9
TLE2	1.9
TMEM158	1.9
TMPRSS11E	1.9
TNNI2	1.9
TOB2	1.9
TOX3	1.9
TRPC1	1.9
TRPV6	1.9
TXNDC3	1.9
VSNL1	1.9
ZIC3	1.9
ZNF44	1.9
ADAMTS7	1.8
ALDH1L1	1.8
ALK	1.8
BBS9	1.8
BTC	1.8
C7orf54	1.8
C8B	1.8
CA3	1.8
CALD1	1.8
CALM1	1.8
CBFA2T2	1.8
CDCP1	1.8
CHD1L	1.8
CHODL	1.8
CHRM2	1.8
CLCN3	1.8
COPG2IT1	1.8
CPN1	1.8
CTAG2	1.8
CUL5	1.8
CXCR7	1.8
DSP	1.8
ERC2	1.8
ETV1	1.8
FAM174B	1.8
GNL3L	1.8
GOLGA2	1.8
GRIA1	1.8
HAPLN1	1.8
HIST1H3J	1.8
HIST2H2BE	1.8
HLA-DQB1	1.8
HOXB5	1.8
IFI44L	1.8
IGL@	1.8
IKZF2	1.8
IQSEC3	1.8
LOC440350	1.8
MAPKAPK2	1.8
MLL	1.8
MUC1	1.8
MYH3	1.8
NFIX	1.8
OAS1	1.8
OLIG2	1.8
PCDHA10	1.8
PTPRU	1.8
RAB3D	1.8
RAX	1.8
RBMY1A1	1.8
RIMS1	1.8
RTP4	1.8
RUNX1	1.8
RYR1	1.8
SEMA3C	1.8
SLAMF1	1.8
SLC13A4	1.8
SLC18A3	1.8
SNRNP70	1.8
SPDEF	1.8
STC1	1.8
TGM4	1.8
TMED2	1.8
TMPO	1.8
TRAPPC10	1.8
TRAT1	1.8
TSKU	1.8
TSPAN15	1.8
TUBGCP2	1.8
WNK1	1.8
ZFP37	1.8
ZNF286A	1.8
ABCA8	1.7
ADAM10	1.7
ADAM28	1.7
ADRA2C	1.7
ALDH3A1	1.7
ANKRD2	1.7
ARL15	1.7
ASAP3	1.7
ATP11A	1.7
ATP6V0A1	1.7
C2orf72	1.7
CCL7	1.7
CCND2	1.7
CDH12	1.7
CELP	1.7
CHD5	1.7
DKFZp566H0824	1.7
DMXL2	1.7
DRD2	1.7
DUSP7	1.7
FAM120A	1.7
FLJ10246	1.7
FOLR2	1.7
FUT2	1.7
GCM2	1.7
GEMIN7	1.7
GPR109B	1.7
HABP4	1.7
HCFC1	1.7
HHLA2	1.7
IGHG1	1.7
JMJD2B	1.7
KCNV1	1.7
KIAA1731	1.7
LAMA2	1.7
LGMN	1.7
LIM2	1.7
LOC729222	1.7
MAP2K5	1.7
MBTD1	1.7
NDST4	1.7
NF1	1.7
NR3C2	1.7
PDLIM3	1.7
PLSCR2	1.7
PNPLA2	1.7
POLL	1.7
PSD	1.7
RQCD1	1.7
RTEL1	1.7
SERPINA1	1.7
SFPQ	1.7
SHOX2	1.7
SIGLEC8	1.7
SLC38A3	1.7
SRRM1	1.7
SULF1	1.7
TACSTD2	1.7
TAS2R13	1.7
TBC1D1	1.7
TGM3	1.7
THY1	1.7
TNNI3K	1.7
UBR2	1.7
UBTF	1.7
XCL1	1.7
ZAP70	1.7
ZMYND8	1.7
ZNF614	1.7
ZNF702P	1.7
ACSM2A	1.6
AKAP13	1.6
AKR1C4	1.6
ALX3	1.6
B4GALT6	1.6
BACH2	1.6
BMP2	1.6
BMP7	1.6
C2CD2L	1.6
C8orf44	1.6
CACNA1E	1.6
CAP2	1.6
CCR5	1.6
CD160	1.6
CRISP2	1.6
CSH1	1.6
CYP3A43	1.6
DAPK1	1.6
DGCR2	1.6
EEA1	1.6
FGF5	1.6
FLJ21075	1.6
GJD2	1.6
GLI1	1.6
GNA11	1.6
GRIP2	1.6
GRM3	1.6
GRPR	1.6
HDAC6	1.6
HNRNPA1	1.6
HNRNPM	1.6
HPX	1.6
HTR2A	1.6
ID4	1.6
IGFBP3	1.6
IL4I1	1.6
ITPR2	1.6
KIAA0087	1.6
KIAA1245	1.6
KYNU	1.6
LGALS7	1.6
LOC100132134	1.6
LOC644213	1.6
LOC727867	1.6
LOC727901	1.6
LOX	1.6
LPP	1.6
MAN1A2	1.6
MYBPC3	1.6
NAALADL1	1.6
NADK	1.6
OBP2A	1.6
OR12D3	1.6
PBX3	1.6
PDE4DIP	1.6
PDE9A	1.6
PIM1	1.6
PRSS2	1.6
PRSS23	1.6
PSG1	1.6
PTPN11	1.6
PTPRF	1.6
RAPGEF2	1.6
RB1	1.6
RBPMS	1.6
RET	1.6
RRP12	1.6
SCNN1A	1.6
SELE	1.6
SERPINB13	1.6
SLC39A8	1.6
SP1	1.6
TEKT2	1.6
TMF1	1.6
TNFRSF9	1.6
TRGV5	1.6
TRIM49	1.6
TUBB2A	1.6
VCAN	1.6
VNN3	1.6
ZBED2	1.6
ZFR	1.6
ZNF613	1.6
ACCN4	1.5
ADAM19	1.5
ALOX5	1.5
ATP2A1	1.5
ATXN7	1.5
BDKRB2	1.5
BHLHE41	1.5
BICD1	1.5
C21orf7	1.5
C9orf45	1.5
CAPN6	1.5
CDH9	1.5
CDK9	1.5
CG012	1.5
CYP2A13	1.5
CYP4A11	1.5
DBF4B	1.5
DCT	1.5
DEFA5	1.5
DGCR9	1.5
EN1	1.5
EXOC7	1.5
FAM76A	1.5
FGFR3	1.5
FLJ42627	1.5
FXYD1	1.5
GAL3ST4	1.5
GALR1	1.5
GDPD5	1.5
GREM1	1.5
GYPE	1.5
HAB1	1.5
HBEGF	1.5
HCRTR1	1.5
HIST1H2AD	1.5
HIST1H2BM	1.5
HIST2H2AA3	1.5
HOXD13	1.5
IFI6	1.5
IGFBP4	1.5
IGFBP7	1.5
KCNJ5	1.5
KHDC1	1.5
KIR2DL4	1.5
LIPE	1.5
LOC283079	1.5
LPCAT4	1.5
MARK2	1.5
MFAP3	1.5
MINK1	1.5
MON2	1.5
MXD1	1.5
NOL4	1.5
NPR2	1.5
OCLM	1.5
OR2J3	1.5
OR7A10	1.5
PCDHGA12	1.5
PDYN	1.5
PLCH1	1.5
PRKD1	1.5
PSG11	1.5
PTGS2	1.5
PTK6	1.5
PVR	1.5
PVT1	1.5
RAPGEF5	1.5
RHEB	1.5
ROR1	1.5
SF1	1.5
SFRS15	1.5
SH3GL2	1.5
SH3GL3	1.5
SLC12A4	1.5
SLC6A6	1.5
SMARCA2	1.5
SNAP25	1.5
SNCB	1.5
SPINK4	1.5
SSX3	1.5
TAF6L	1.5
TDRKH	1.5
TLR5	1.5
TMEM144	1.5
TTC21B	1.5
UBQLN3	1.5
ZEB1	1.5
ZFAND6	1.5
ZFHX3	1.5
ZNF493	1.5
ACAN	1.4
ANKRD36B	1.4
ATP9A	1.4
BHMT	1.4
C21orf2	1.4
C22orf31	1.4
C2orf34	1.4
C6orf10	1.4
C6orf54	1.4
C8A	1.4
C9orf7	1.4
CAMSAP1	1.4
CAV2	1.4
CDS1	1.4
CHRND	1.4
CRISP1	1.4
DAB2	1.4
DNASE1L2	1.4
DRD3	1.4
DZIP1	1.4
FASN	1.4
FCF1	1.4
FFAR3	1.4
FNDC3A	1.4
GBP1	1.4
GFPT2	1.4
GHRHR	1.4
GPM6A	1.4
GPR4	1.4
GPR98	1.4
GRIA3	1.4
GUCA1A	1.4
HELLS	1.4
HIF3A	1.4
HIST1H2AC	1.4
HLF	1.4
HOXA6	1.4
HSD17B14	1.4
IBSP	1.4
IGF1	1.4
IGHA1	1.4
IGJ	1.4
IL1A	1.4
IQCK	1.4
KCNB2	1.4
KCTD12	1.4
KRT20	1.4
LAD1	1.4
LILRB5	1.4
LOC100134401	1.4
LOC100134427	1.4
LOC157627	1.4
LPAR3	1.4
LRRC1	1.4
MAGEA5	1.4
MED6	1.4
MEGF8	1.4
MYH11	1.4
NEIL1	1.4
NF2	1.4
NLRP1	1.4
NRG1	1.4
NRIP1	1.4
NRXN1	1.4
NUP50	1.4
OSBPL7	1.4
PALLD	1.4
PAPPA	1.4
PCDH11X	1.4
PDGFB	1.4
PEX10	1.4
PIK3CB	1.4
PLIN	1.4
PLVAP	1.4
PRKCI	1.4
PRUNE	1.4
PTPRT	1.4
RBBP9	1.4
RBM41	1.4
RGS5	1.4
RPL37A	1.4
RREB1	1.4
RUFY3	1.4
SEC24D	1.4
SEL1L	1.4
SIGLEC7	1.4
SLC16A6	1.4
SLC19A1	1.4
SLC22A7	1.4
SPAG9	1.4
SSBP1	1.4
ST14	1.4
STAT1	1.4
SYN3	1.4
SYT5	1.4
TAP2	1.4
TEF	1.4
TF	1.4
TFPI	1.4
TGFA	1.4
TMOD2	1.4
TOX	1.4
TRIM31	1.4
TTC9	1.4
U2AF2	1.4
UCN	1.4
VAMP2	1.4
VEZT	1.4
YES1	1.4
ZBTB7A	1.4
ZDHHC11	1.4
ACVR1B	1.3
ANP32A	1.3
AREG	1.3
ARHGDIA	1.3
ATF7IP	1.3
BDNF	1.3
BLZF1	1.3
BRF1	1.3
C4orf23	1.3
C7orf44	1.3
CABP2	1.3
CACNA1S	1.3
CACNG5	1.3
CALCA	1.3
CBL	1.3
CCL5	1.3
CCL8	1.3
CDK5R2	1.3
CLDN9	1.3
COL1A2	1.3
COL4A6	1.3
CRIM1	1.3
CTNS	1.3
CXorf27	1.3
DACH1	1.3
DHRS3	1.3
DIS3	1.3
DKFZP434A062	1.3
DLG3	1.3
DYNC1LI2	1.3
EEF1A2	1.3
EFHC2	1.3
EFNA4	1.3
EIF4A1	1.3
ELF3	1.3
EPHA5	1.3
ERBB4	1.3
FAM38B	1.3
FCAR	1.3
FLJ11151	1.3
FLVCR2	1.3
FOLH1	1.3
FSHB	1.3
GABRG3	1.3
GPX3	1.3
GUCA2A	1.3
IGHD	1.3
IL11RA	1.3
IL17A	1.3
INHBE	1.3
KRT6A	1.3
LAMC2	1.3
LIMCH1	1.3
LOC100127972	1.3
LOC100129064	1.3
LOC100134128	1.3
LOC150759	1.3
LRRTM4	1.3
MAGOHB	1.3
MAP3K6	1.3
MAPK7	1.3
ME3	1.3
MED13L	1.3
MED25	1.3
MEP1B	1.3
MFHAS1	1.3
MNX1	1.3
MYO1C	1.3
MYOF	1.3
NDUFA4L2	1.3
NFAT5	1.3
NSL1	1.3
OPRL1	1.3
OPRM1	1.3
P2RY6	1.3
PBXIP1	1.3
PDLIM4	1.3
PMFBP1	1.3
PODXL2	1.3
PRDM11	1.3
PTPN13	1.3
PTPN3	1.3
RASA4	1.3
RCAN2	1.3
RELN	1.3
RRBP1	1.3
RS1	1.3
SARM1	1.3
SFTPA2	1.3
SLC22A3	1.3
SLC24A1	1.3
SLC25A36	1.3
SLC35A3	1.3
SMA4	1.3
STEAP1	1.3
STS	1.3
SULT1C2	1.3
SURF1	1.3
TBCD	1.3
TIPARP	1.3
TMCC1	1.3
TPD52	1.3
TSHR	1.3
UPK1B	1.3
UPK3B	1.3
ZNF277	1.3
ZNF471	1.3
ABCC3	1.2
AGGF1	1.2
AGXT2L1	1.2
AMACR	1.2
ANK2	1.2
ANKMY1	1.2
ARHGAP1	1.2
ARSE	1.2
ATG5	1.2
CACNB1	1.2
CASP1	1.2
CAV1	1.2
CDC42BPA	1.2
CEL	1.2
CNR2	1.2
CST4	1.2
CYP2C19	1.2
DIRAS2	1.2
DLG4	1.2
DRP2	1.2
DUSP8	1.2
DVL3	1.2
EHMT2	1.2
EIF4G3	1.2
ELOVL4	1.2
FAM48A	1.2
FGB	1.2
FGF9	1.2
FLRT3	1.2
GPC4	1.2
GPR107	1.2
GSTCD	1.2
GZMA	1.2
HAVCR1	1.2
HCFC2	1.2
HMOX1	1.2
ICK	1.2
IFI44	1.2
IFNA17	1.2
IL3	1.2
IQCE	1.2
KCNMA1	1.2
KIAA0754	1.2
LBP	1.2
LEPR	1.2
LMAN1	1.2
LOC23117	1.2
LRP4	1.2
MAST2	1.2
MBL2	1.2
MCF2	1.2
MEX3D	1.2
MLLT3	1.2
MMP11	1.2
MSC	1.2
MYCL1	1.2
MYCT1	1.2
MYO15A	1.2
N4BP2L2	1.2
NACA	1.2
NEU3	1.2
NFKB2	1.2
NGLY1	1.2
NKX2-2	1.2
NMT2	1.2
NPAL3	1.2
NPVF	1.2
NR2F1	1.2
PAPOLA	1.2
PBX1	1.2
PDCD6	1.2
PERP	1.2
PHLDB1	1.2
PKNOX2	1.2
PLA2G4C	1.2
PLXNA2	1.2
PRKAA1	1.2
PTPRJ	1.2
PTPRO	1.2
PVRL1	1.2
RAB14	1.2
RABGAP1	1.2
RALYL	1.2
RDH8	1.2
REL	1.2
RGS11	1.2
RGS12	1.2
RGS4	1.2
RNF40	1.2
SCN3A	1.2
SERPINA5	1.2
SFRS10	1.2
SH2D1A	1.2
SHANK2	1.2
SKI	1.2
SLC2A4	1.2
SLC39A9	1.2
SPG20	1.2
SPRY4	1.2
SRD5A2	1.2
SRGAP3	1.2
STARD5	1.2
SYNE1	1.2
SYNPO	1.2
TAF9B	1.2
TEC	1.2
TFDP3	1.2
THAP3	1.2
TMEM121	1.2
TTLL4	1.2
UBXN1	1.2
ULK1	1.2
VPS45	1.2
WDR59	1.2
WDSOF1	1.2
XIST	1.2
ZBTB44	1.2
ZMYND10	1.2
ZNF318	1.2
ZNF446	1.2
ZNF549	1.2
2015-03-06	1.1
ADD3	1.1
AJAP1	1.1
AKAP9	1.1
ALAD	1.1
ALDH1A1	1.1
ALS2CR8	1.1
APBA2	1.1
ARMCX2	1.1
ATM	1.1
ATP1A3	1.1
ATRX	1.1
BAT1	1.1
BMP2K	1.1
C10orf97	1.1
C20orf46	1.1
C3orf75	1.1
C8G	1.1
C8orf84	1.1
CADM3	1.1
CAMKK2	1.1
CAPN11	1.1
CCDC19	1.1
CCL16	1.1
CDC14A	1.1
CILP	1.1
CIZ1	1.1
CLEC2D	1.1
CNIH3	1.1
CNR1	1.1
COL5A1	1.1
CRX	1.1
CRYAB	1.1
CTNNA1	1.1
CYP3A4	1.1
DDX43	1.1
DEFB1	1.1
DHRS2	1.1
DIP2A	1.1
DNAH6	1.1
DOPEY1	1.1
DPP4	1.1
DUSP2	1.1
EBI3	1.1
EFEMP1	1.1
EPRS	1.1
EVI1	1.1
EYA3	1.1
FCN2	1.1
FGFR2	1.1
FLJ21272	1.1
FNBP1L	1.1
FOSL2	1.1
FRMPD1	1.1
GABRB2	1.1
GATAD1	1.1
GNB2L1	1.1
GP1BB	1.1
GRIA4	1.1
GSK3A	1.1
GTF2H2B	1.1
HBP1	1.1
HGC6.3	1.1
HIST1H1A	1.1
HMGB3	1.1
HMGCS1	1.1
HOXA7	1.1
HRASLS2	1.1
HYAL4	1.1
IGF1R	1.1
IGFALS	1.1
IKZF1	1.1
IL1RAPL1	1.1
IL24	1.1
IL3RA	1.1
IL5RA	1.1
INPP4A	1.1
IPW	1.1
IQCA1	1.1
IRF9	1.1
ITIH4	1.1
KLK12	1.1
KLKB1	1.1
LCK	1.1
LEF1	1.1
LL22NC03-75B3.6	1.1
LOC100131317	1.1
LOC100133572	1.1
LOC202181	1.1
LRRFIP1	1.1
LYST	1.1
MAF	1.1
MAGOH2	1.1
MAL	1.1
MC3R	1.1
MED20	1.1
MID1	1.1
MSH6	1.1
MYLC2PL	1.1
MYLK3	1.1
NACAD	1.1
NHLH2	1.1
NLRP3	1.1
NMBR	1.1
NOTCH2NL	1.1
NPAS2	1.1
NR2C1	1.1
NTRK3	1.1
OPLAH	1.1
OR11A1	1.1
PCNX	1.1
PDE8A	1.1
PEX1	1.1
PHYHIP	1.1
PLEKHA2	1.1
PLK2	1.1
PLXDC1	1.1
PLXNB3	1.1
POFUT2	1.1
POLR1B	1.1
PON1	1.1
PRLR	1.1
RBPJL	1.1
REPS1	1.1
RGPD5	1.1
RPS6KA5	1.1
RTCD1	1.1
S1PR1	1.1
SEC14L4	1.1
SLC2A11	1.1
SLURP1	1.1
SOCS3	1.1
SP100	1.1
SP110	1.1
SPTBN1	1.1
SRCAP	1.1
SSTR2	1.1
ST20	1.1
STK4	1.1
TCL6	1.1
TCN1	1.1
TFF1	1.1
THRA	1.1
TMEM156	1.1
TPPP	1.1
TRAF3	1.1
TTLL3	1.1
TTN	1.1
TYMP	1.1
UPK1A	1.1
VAC14	1.1
VWF	1.1
WNT5A	1.1
XPNPEP2	1.1
YOD1	1.1
ZFC3H1	1.1
ZNF287	1.1
ZNF667	1.1
ZSCAN2	1.1
ACADL	1
ACTA2	1
AGRN	1
AIM2	1
ALDH3B2	1
ATXN1	1
BAMBI	1
BCL7A	1
BNIP3	1
BRAP	1
C10orf137	1
C19orf15	1
C19orf36	1
C19orf6	1
C1orf159	1
C1orf61	1
C1QB	1
CALY	1
CAMSAP1L1	1
CBX7	1
CCDC144A	1
CCDC40	1
CCDC88A	1
CCNO	1
CD177	1
CDC42BPB	1
CDH4	1
CDH6	1
CDK5R1	1
CDKN2A	1
CDY1	1
CEP152	1
CEP68	1
CER1	1
CLTCL1	1
COLEC10	1
CX3CL1	1
CYP2A6	1
CYP4F11	1
CYR61	1
DDX24	1
DGCR5	1
DHX9	1
DUOX1	1
ECM2	1
EFS	1
EGR1	1
EHMT1	1
ELF5	1
ENTPD7	1
EPB41L1	1
EPB41L2	1
ERO1LB	1
EVI2A	1
EVI5	1
FAM149B1	1
FASLG	1
FASTKD2	1
FAT1	1
FBXL18	1
FCGR3B	1
FLJ10038	1
FN3K	1
FOS	1
FOXC2	1
GABRA2	1
GAD1	1
GALNT3	1
GBX1	1
GCK	1
GNG3	1
GOLGA8A	1
GPR126	1
GRB7	1
HCRP1	1
HGF	1
HIP1	1
HIST1H1C	1
HNRNPD	1
HOXB6	1
HS3ST3A1	1
HSPB11	1
HSPB8	1
IFIT5	1
IGK@	1
IL6ST	1
IL7	1
JARID1B	1
KAZALD1	1
KCND3	1
KCNH6	1
KIAA0256	1
KIAA0562	1
KIAA1033	1
KIAA1654	1
KLF6	1
KLK2	1
KLRB1	1
KRT5	1
KRT8	1
LASS4	1
LILRB2	1
LMAN1L	1
LOC729623	1
LOC91316	1
LRCH4	1
LRP6	1
LZTS1	1
MEF2C	1
MEIS1	1
MFAP5	1
MS4A12	1
MTNR1B	1
MUC13	1
MYBL1	1
MYST3	1
NCRNA00115	1
NR2E1	1
NRIP2	1
OR2H2	1
OR7E47P	1
OSBPL3	1
P2RX6	1
P2RX7	1
PCSK5	1
PDE1A	1
PDE4B	1
PER3	1
PHLDA1	1
PKP3	1
PLD2	1
PLXNC1	1
POM121	1
POU2F3	1
POU5F1P4	1
PROZ	1
PRPF4B	1
RAB40B	1
RARRES2	1
RBL2	1
RBM12B	1
RPS6KA6	1
RRN3	1
SBNO2	1
SCNN1G	1
SEC61A2	1
SETBP1	1
SFRS11	1
SGCD	1
SIRT5	1
SLC13A1	1
SLC15A1	1
SLC1A7	1
SLC35E1	1
SLC6A13	1
SLIT3	1
SMARCC1	1
SMEK1	1
SOX30	1
SPEG	1
SPOCK1	1
SPRY1	1
SPTLC1	1
SQLE	1
STK38	1
STX7	1
SYNM	1
SYNPO2L	1
TACR1	1
TAS2R4	1
TCL1A	1
THRB	1
TMCC2	1
TNC	1
TRIB1	1
TRO	1
TSPAN5	1
TUBB2B	1
UBQLN4	1
USP22	1
VAMP1	1
WDFY3	1
XRCC6	1
YIPF6	1
ZBBX	1
ZFX	1
ZMIZ2	1
ZNF839	1
ADARB1	0.9
AGER	0.9
AMY1A	0.9
ANK3	0.9
ANKRD12	0.9
ANXA2P1	0.9
AOC3	0.9
ARHGEF3	0.9
ARID5B	0.9
ATP1B1	0.9
ATP2C1	0.9
ATP8B1	0.9
AVIL	0.9
B4GALT1	0.9
BAG4	0.9
BAX	0.9
BCAS4	0.9
BCAT2	0.9
BCL11A	0.9
BMPR1A	0.9
C11orf63	0.9
C15orf2	0.9
C16orf67	0.9
C21orf77	0.9
C7orf10	0.9
CA12	0.9
CACNA2D2	0.9
CALCR	0.9
CALML3	0.9
CAPN3	0.9
CAPRIN2	0.9
CARD8	0.9
CASP4	0.9
CASP6	0.9
CCDC87	0.9
CCNG2	0.9
CCR9	0.9
CD24	0.9
CD79B	0.9
CEACAM5	0.9
CENPJ	0.9
CEP350	0.9
CFTR	0.9
CHRD	0.9
CLDN17	0.9
CLDND1	0.9
CLTA	0.9
COL3A1	0.9
COL5A3	0.9
COL7A1	0.9
COMT	0.9
CROP	0.9
CRYBG3	0.9
CTSF	0.9
CYLD	0.9
CYP2D6	0.9
DAAM2	0.9
DEDD	0.9
DEFA1	0.9
DENND5B	0.9
DHX57	0.9
DKFZp547G183	0.9
DMBT1	0.9
DNAH17	0.9
DNAI2	0.9
DOK4	0.9
DPYSL3	0.9
DTX2	0.9
DUSP1	0.9
EDEM3	0.9
EFHD1	0.9
EPPK1	0.9
EREG	0.9
ETV5	0.9
F2RL1	0.9
FAM55C	0.9
FAM90A1	0.9
FBXL11	0.9
FBXL7	0.9
FGF1	0.9
FGFR1	0.9
FOXO3	0.9
GABARAPL1	0.9
GK	0.9
GNAZ	0.9
GPRASP1	0.9
GTF2H3	0.9
HEMK1	0.9
HIST1H2AB	0.9
HMGA1	0.9
HMGA2	0.9
HNRNPA3	0.9
HNRNPL	0.9
HSPG2	0.9
HUMBINDC	0.9
ICOS	0.9
IFI16	0.9
IGLV2-11	0.9
INSL4	0.9
IQCH	0.9
KCTD7	0.9
KIAA0513	0.9
KIAA0644	0.9
KIAA1009	0.9
KIAA1466	0.9
KIF13A	0.9
KLHL24	0.9
KPNA6	0.9
LARP4	0.9
LARP7	0.9
LDB3	0.9
LIG4	0.9
LIMD1	0.9
LOC100132247	0.9
LOC100134053	0.9
LOC100134498	0.9
LOC152719	0.9
LOC388907	0.9
LOC399491	0.9
LOC442421	0.9
LOC51152	0.9
LOC645233	0.9
LOC645961	0.9
LOC653380	0.9
LOC727893	0.9
LUZP4	0.9
MAFF	0.9
MAGEC2	0.9
MAGED4	0.9
MAGIX	0.9
MBP	0.9
METTL3	0.9
MLANA	0.9
MPZ	0.9
MSX2	0.9
MYO6	0.9
MYOT	0.9
NAV2	0.9
NCRNA00084	0.9
NDRG4	0.9
NFIB	0.9
NLK	0.9
NR0B2	0.9
OGT	0.9
OLAH	0.9
OLFML3	0.9
OXT	0.9
P2RY5	0.9
PAX4	0.9
PCDHGA1	0.9
PCDHGB6	0.9
PCGF3	0.9
PCYT1B	0.9
PDE6C	0.9
PENK	0.9
PHACTR4	0.9
PHLDA2	0.9
PIK3R1	0.9
PILRB	0.9
PIN4	0.9
PLA2G6	0.9
PNLIPRP1	0.9
PPYR1	0.9
PRINS	0.9
PRKACG	0.9
PRKG1	0.9
PTGDS	0.9
PTMS	0.9
PTPN21	0.9
PTPRC	0.9
PYGO1	0.9
RABGAP1L	0.9
RFX7	0.9
RHOQ	0.9
RIOK3	0.9
RNF122	0.9
RNF125	0.9
RRAS	0.9
SAMD4A	0.9
SCAMP1	0.9
SCN1A	0.9
SCN2A	0.9
SCN7A	0.9
SEC23A	0.9
SENP7	0.9
SFRS18	0.9
SFTPB	0.9
SIDT2	0.9
SLC12A6	0.9
SLC4A8	0.9
SMC4	0.9
SPRED2	0.9
SRPR	0.9
SYDE1	0.9
TBX21	0.9
TBX4	0.9
TCF12	0.9
TGFB3	0.9
TLE4	0.9
TLX2	0.9
TNFSF15	0.9
TP63	0.9
TRAK2	0.9
TRPM4	0.9
TSC22D2	0.9
TTTY2	0.9
USP6NL	0.9
VCAM1	0.9
WASL	0.9
WDR78	0.9
XRCC4	0.9
ZCCHC11	0.9
ZCCHC14	0.9
ZNF428	0.9
ZNF518A	0.9
ZNF767	0.9
AAK1	0.8
ABCA5	0.8
ACRV1	0.8
ACSM3	0.8
ADCY1	0.8
ADH1A	0.8
AFF1	0.8
AGMAT	0.8
AKIRIN2	0.8
ALDOB	0.8
ALG13	0.8
ALMS1	0.8
AMPH	0.8
ANGPT1	0.8
ANKRD36	0.8
AOX1	0.8
ARHGAP28	0.8
BHLHB9	0.8
BRCA2	0.8
C10orf59	0.8
C11orf61	0.8
C17orf60	0.8
C17orf73	0.8
C18orf25	0.8
C19orf2	0.8
C1orf21	0.8
C1RL	0.8
C20orf149	0.8
C4orf30	0.8
C6orf12	0.8
CACNA1I	0.8
CAMK1D	0.8
CAMK2G	0.8
CASQ1	0.8
CCDC102B	0.8
CCNT1	0.8
CCRN4L	0.8
CD151	0.8
CD28	0.8
CD70	0.8
CDADC1	0.8
CDC40	0.8
CDK3	0.8
CEP290	0.8
CHI3L1	0.8
CHRFAM7A	0.8
CLCN7	0.8
CLEC2B	0.8
CLIC5	0.8
CNNM1	0.8
CNTLN	0.8
COBLL1	0.8
CPNE7	0.8
CSGALNACT1	0.8
CSNK1G1	0.8
CXADR	0.8
CYP2C18	0.8
DAPK2	0.8
DAPP1	0.8
DBC1	0.8
DDA1	0.8
DDX58	0.8
DENND3	0.8
DFNB31	0.8
DIO2	0.8
DKFZP586I1420	0.8
DLEU2	0.8
DMPK	0.8
DNAJB14	0.8
DNAJB4	0.8
DOCK10	0.8
DPY19L1	0.8
EIF3M	0.8
ELK1	0.8
ELMO3	0.8
EMR3	0.8
EPS8L1	0.8
FAM114A2	0.8
FAM63B	0.8
FBXL4	0.8
FCRL2	0.8
FEM1B	0.8
FLJ10232	0.8
[truncated: 11,014 more rows]

## Sheet: hypoxia list for GSEA
#Gene symbol	#fold
SPP1	18.12
SPP1	14.76
IL8	13.95
NA	13.45
ARHGAP28	12.82
RGS1	12.24
ADM	8.55
ENO2	7.91
PNCK	7.61
P4HA2	7.47
NDRG1	7.13
RFTN2	6.77
SLC2A3	6.74
KLF2	6.37
EGR1	6.28
NA	6.25
NA	6.07
PLIN2	6.04
P4HA2	5.95
TMEM45A	5.83
ANKRD37	5.79
PLIN2	5.62
NA	5.52
C10orf72	5.5
CCL3L3	5.42
PFKFB4	5.39
P4HA1	5.32
LY9	5.26
C1orf51	5.2
NA	5.18
SERPINE1	5.17
BHLHE40	5.03
SLC2A1	4.97
SLC2A14	4.97
BNIP3	4.96
C7orf68	4.87
TCL1A	4.82
TMEM45A	4.76
NELL2	4.65
COL9A1	4.6
CD69	4.57
STC2	4.57
NA	4.55
LOX	4.5
TMOD1	4.34
HMOX1	4.28
DDIT4	4.24
ZNF395	4.23
NA	4.23
DPYSL4	4.19
TSC22D3	4.12
JUN	4.06
C1orf49	4.03
SLC6A10P	4
NA	4
PPP1R3C	3.95
NA	3.91
IL15	3.91
VGF	3.91
ALDOC	3.88
GPRC5C	3.88
HIST2H2AA3	3.88
HIST2H2AA3	3.83
NA	3.8
TPSAB1	3.79
HIST4H4	3.76
LBH	3.76
ANKMY1	3.75
IGFBP2	3.74
GJC2	3.73
PTPRF	3.73
NA	3.69
CCL3	3.68
FGF11	3.66
HBBP1	3.65
DHRS3	3.63
PFKFB3	3.61
NR4A2	3.58
TPSAB1	3.57
NA	3.56
NA	3.53
TRIM10	3.52
NA	3.52
AK5	3.47
PTGES	3.47
ASNS	3.46
UGT1A8	3.46
KISS1R	3.46
RGS9	3.45
IGFBP4	3.44
NA	3.44
NA	3.44
ROBO2	3.43
HIST1H2BD	3.41
TMEM81	3.39
AK4	3.39
HIST1H2AC	3.38
NA	3.37
DGKG	3.36
PHACTR1	3.34
C4orf22	3.33
PLK3	3.32
HIST1H2BD	3.3
OR13J1	3.3
PANX2	3.3
RPL3L	3.29
EVX1	3.29
NA	3.27
RORA	3.26
MRGPRF	3.25
OR2T6	3.24
GBE1	3.24
NA	3.22
CCL4L1	3.2
LRRC15	3.18
NA	3.18
NDUFAF3	3.18
FGF12	3.18
MBNL2	3.18
ZNF498	3.16
GINS1	3.15
NA	3.15
NA	3.14
AGPAT3	3.13
ANKZF1	3.12
NA	3.12
HIST1H1C	3.11
NA	3.1
CCL3L1	3.09
LFNG	3.09
TXNIP	3.09
NA	3.09
NA	3.08
NA	3.07
NA	3.07
ABCG2	3.07
KCNJ14	3.07
NA	3.07
IKZF3	3.06
NPTX2	3.06
BEND5	3.05
NA	3.05
NA	3.05
C1orf150	3.05
NA	3.05
ASCC3	3.04
LTK	3.03
NCF1C	3.03
CYP2C9	3.03
SYN1	3.02
DGKA	3.02
CTXN3	3
PMEPA1	3
GRINL1A	2.99
KRT74	2.99
CCDC54	2.98
NA	2.98
NA	2.98
ERO1L	2.98
SHF	2.97
PTPRF	2.97
NA	2.96
TSPAN16	2.96
HCN2	2.95
LCE3B	2.95
LAMA2	2.95
CNR1	2.95
STARD13	2.94
NA	2.94
KALRN	2.93
FAIM	2.93
TM6SF1	2.93
NA	2.92
FAM181B	2.92
CD300A	2.92
NA	2.91
GAPDHS	2.91
DYDC1	2.9
NEDD9	2.89
FAM123A	2.89
NA	2.89
NA	2.89
KDM3A	2.89
TTLL2	2.89
WLS	2.89
VWF	2.88
PCDHA5	2.87
NA	2.87
NA	2.86
SLC6A8	2.86
FOXF1	2.86
NA	2.86
CCL3L1	2.86
TSC22D3	2.86
OGN	2.85
PLAUR	2.84
ALOX15B	2.83
ZFP36	2.83
DDO	2.83
NA	2.83
NA	2.82
XCR1	2.82
GLYAT	2.82
NA	2.81
RPL13P5	2.81
PLCE1	2.81
GGT5	2.8
AK4	2.8
DDIT3	2.8
CELA2B	2.8
NDFIP2	2.8
NA	2.8
TNFRSF25	2.8
KIAA1377	2.79
NA	2.79
FAM9A	2.78
NA	2.78
ITGAX	2.78
HPCAL1	2.78
FAM162A	2.78
UBE2V1	2.77
TEAD4	2.77
BNIP3L	2.77
ARG2	2.76
SGCE	2.76
GAGE6	2.76
NA	2.76
PRKCG	2.76
RNASE9	2.76
NA	2.75
NA	2.75
NA	2.75
CCL25	2.74
EEF1A2	2.74
NA	2.73
SLC29A4	2.73
NA	2.73
LRRC3	2.73
NA	2.72
INSIG2	2.72
HK2	2.72
OR5F1	2.72
DICER1	2.72
NA	2.71
SLC7A8	2.71
NA	2.71
PLOD1	2.71
COX6A2	2.71
GSDMB	2.71
NA	2.71
AK4	2.7
SLC16A3	2.7
CREBBP	2.7
CXCL5	2.7
NA	2.69
NA	2.69
CACNB2	2.69
ANKRD56	2.69
NA	2.69
PHF21A	2.69
TSC22D3	2.69
NA	2.68
NA	2.68
IRX5	2.68
ZSWIM5	2.67
FAM116B	2.66
DPCD	2.66
NA	2.66
NA	2.66
APLN	2.66
ZNF467	2.66
ESM1	2.66
ODZ3	2.65
SLAMF1	2.65
EMP1	2.65
ADAM33	2.65
NA	2.65
BAGE2	2.65
SNAI2	2.65
NA	2.65
TMEM200C	2.65
STAG3L2	2.64
NFYA	2.64
MGAT3	2.63
SRL	2.63
NA	2.63
APBA1	2.63
TRIB3	2.63
CSRP3	2.63
NA	2.62
CARD10	2.62
NA	2.61
OR4A47	2.61
NA	2.61
ADCY1	2.61
BTG2	2.61
TRAF3IP1	2.6
NA	2.6
ZSCAN4	2.6
ADAM11	2.59
OR2J2	2.59
TNFAIP8	2.59
SPRY1	2.59
FAM24A	2.59
RFPL3S	2.59
NA	2.58
RIOK3	2.58
NKAPL	2.58
ATP11A	2.58
SERTAD4	2.58
NA	2.57
C13orf15	2.57
NA	2.57
SHROOM4	2.57
PPP1R15A	2.56
TTTY4	2.56
C4orf3	2.56
NA	2.56
NA	2.56
IFIT1	2.55
NA	2.55
HK2	2.55
MRPL39	2.54
N4BP2L2	2.54
KRTAP4-7	2.54
NA	2.53
GBP2	2.53
NA	2.53
LIPI	2.53
ZNF160	2.53
DAZL	2.53
PIWIL2	2.52
RRAS	2.52
CATSPER2	2.52
TSC22D3	2.52
EGLN3	2.52
NEFL	2.51
GPI	2.51
TNFAIP3	2.51
NA	2.51
NBPF3	2.51
NA	2.51
PLEC	2.5
RRAD	2.5
ZMYM6	2.5
NCF1	2.49
SLC26A1	2.49
CTAG1A	2.49
SGPP2	2.49
NA	2.49
EHMT2	2.49
NLRP3	2.48
DICER1	2.48
MATN3	2.48
PTPRN	2.48
EPHB2	2.47
C9orf24	2.47
NA	2.47
NA	2.47
PTPRD	2.47
NA	2.47
GNLY	2.46
NRP1	2.46
NA	2.46
ASL	2.46
MGST1	2.45
TAS2R5	2.45
STAC3	2.45
NA	2.45
LOC644100	2.45
CREB5	2.45
RHOB	2.44
NA	2.44
SLC6A10P	2.44
GPNMB	2.44
NA	2.44
FBXO40	2.43
FAM13A	2.43
CLEC18A	2.43
TRIM34	2.43
CD40	2.43
KCNT1	2.43
OR10A2	2.43
NA	2.42
SOCS1	2.42
NA	2.42
NA	2.42
NA	2.42
NA	2.42
PLOD2	2.42
MFAP4	2.42
NA	2.42
FAM46A	2.41
ZMYND15	2.41
NA	2.41
TPD52L3	2.41
STK31	2.41
NA	2.41
STMN1	2.4
MEG3	2.4
PLXND1	2.4
NA	2.4
PGAM4	2.4
NA	2.4
TMIGD2	2.4
CYTH4	2.39
WSB1	2.39
LTBP3	2.39
NTRK1	2.39
NA	2.39
COL11A2	2.39
NA	2.39
NA	2.39
CSRNP1	2.39
NA	2.39
CSMD2	2.39
JPH2	2.39
NA	2.39
HIST3H2A	2.39
NA	2.38
NA	2.38
ST18	2.38
C5orf41	2.38
NA	2.37
TRPV5	2.37
PDCD1LG2	2.37
NA	2.37
ASCL2	2.37
H1F0	2.37
NA	2.37
NA	2.37
NA	2.37
STARD13	2.37
NA	2.37
PYHIN1	2.36
NA	2.36
PLAUR	2.36
CAMK2D	2.36
NA	2.36
NTM	2.36
NA	2.36
SPRY1	2.36
C12orf76	2.36
STC1	2.35
DBNDD2	2.35
DUSP15	2.35
MT3	2.35
SLC26A9	2.35
NA	2.35
CBR3	2.35
PRB2	2.35
VEGFA	2.35
MAD1L1	2.35
DEDD	2.34
WDR20	2.34
NA	2.34
ARHGEF10L	2.34
NA	2.34
IL20RB	2.34
MAFF	2.34
WDR86	2.33
NA	2.33
LOC648149	2.33
NA	2.33
HIST1H4J	2.33
NFIL3	2.32
C5orf41	2.32
NA	2.32
HPCAL1	2.32
UFSP2	2.32
PLEKHA2	2.32
EREG	2.32
MANBA	2.32
LTBP4	2.32
NAV1	2.32
NA	2.32
TRIM37	2.32
PGPEP1	2.32
NA	2.32
PTHLH	2.31
NA	2.31
NA	2.31
DENND5A	2.31
NANOS1	2.31
GLIS2	2.31
FABP6	2.31
PDCD6IP	2.31
IL11RA	2.31
S100Z	2.3
NA	2.3
ZC3H14	2.3
P2RY11	2.3
PCDHA9	2.3
IPMK	2.3
ITGA5	2.3
ANGPTL6	2.29
TFPI	2.29
PRX	2.29
SH2D4B	2.29
NA	2.29
OR51E2	2.29
NA	2.29
C9orf50	2.29
C1orf64	2.28
DUSP3	2.28
FMO3	2.28
COL17A1	2.28
NA	2.28
KREMEN2	2.28
SLC22A17	2.28
TGFBR1	2.28
TBC1D8B	2.28
JAKMIP1	2.28
FOXO1	2.28
MICALCL	2.27
NA	2.27
HSPA4L	2.27
DCDC2	2.27
CYP4F3	2.27
YPEL3	2.27
NA	2.27
ETV4	2.27
CCDC65	2.27
NIPAL2	2.26
ABLIM1	2.26
NA	2.26
YEATS2	2.26
XKR6	2.26
FYN	2.26
NA	2.26
TAS2R19	2.26
OPTC	2.25
OPA3	2.25
CES3	2.25
NA	2.25
NA	2.24
EGLN1	2.24
DNAH12	2.24
PCDHB11	2.24
HIST2H2BE	2.24
ARRDC4	2.24
ITGB5	2.24
ST3GAL1	2.24
ENO3	2.24
PHF6	2.23
YSK4	2.23
NA	2.23
NA	2.23
PKD1L1	2.23
WSB1	2.23
BTG1	2.23
GDPD1	2.23
DEFB112	2.23
ACP6	2.23
C11orf63	2.22
ALDH3B1	2.22
PIP	2.22
RASSF1	2.22
KIAA1409	2.22
NA	2.22
ST3GAL1	2.22
VLDLR	2.22
NA	2.22
NA	2.22
EVI2A	2.21
NA	2.21
NA	2.21
NA	2.21
SPINK1	2.21
DDI1	2.21
CCRL1	2.21
HYAL2	2.21
NA	2.21
ALG13	2.21
WDR33	2.21
PALM2-AKAP2	2.21
C21orf58	2.21
NA	2.21
CDKN1C	2.21
OTUD4	2.2
NA	2.2
VPS11	2.2
NA	2.2
ANG	2.2
NRG1	2.2
NA	2.2
CYTIP	2.2
NA	2.2
NA	2.2
TMEM102	2.2
NA	2.2
CCNB3	2.19
FAM40B	2.19
EFCAB3	2.19
KLF6	2.19
NA	2.19
SQSTM1	2.19
CTPS2	2.19
SPAG4	2.19
C2orf27A	2.19
GAS2L2	2.19
DPY19L2	2.18
FOSB	2.18
TRIM71	2.18
CKMT2	2.18
GALNTL1	2.18
NA	2.18
NA	2.18
AXDND1	2.18
MME	2.18
NA	2.18
KIAA1407	2.18
KIF26B	2.18
ADHFE1	2.18
PLCXD1	2.18
NA	2.18
PAQR9	2.18
MKNK2	2.18
NA	2.17
EIF1	2.17
FBLIM1	2.17
NA	2.17
NA	2.17
NA	2.17
NA	2.17
ZBTB25	2.17
KLF10	2.17
HSPA6	2.17
TIMP1	2.17
NA	2.17
NCKIPSD	2.17
TNFRSF19	2.16
CLIP3	2.16
JUP	2.16
C11orf63	2.16
ZNF432	2.16
HLA-E	2.16
SUPT3H	2.16
LGSN	2.16
CAPN5	2.16
ARHGAP12	2.16
NUAK1	2.15
NA	2.15
F8	2.15
NA	2.15
METRNL	2.15
NA	2.15
NA	2.15
NA	2.15
TNXB	2.15
DHDH	2.15
GALNT9	2.15
TDRD1	2.15
SULT1C4	2.15
SLC35F3	2.15
ITGAM	2.15
FLG	2.15
OR2T34	2.15
NA	2.15
EPS8L1	2.14
NA	2.14
C2orf51	2.14
NA	2.14
PAPSS2	2.14
TRPV6	2.14
SNORD54	2.14
IRAK2	2.14
NA	2.14
NA	2.14
NA	2.14
TBC1D8B	2.14
NA	2.14
SYNGAP1	2.14
PER1	2.13
CD9	2.13
ACVR1B	2.13
ASNS	2.13
MT1E	2.13
MAP3K3	2.13
NA	2.13
ADCY4	2.13
TNFAIP8	2.13
NA	2.13
CD5L	2.13
CACNA1I	2.13
NA	2.13
NA	2.13
TFPI2	2.13
PHF19	2.13
HIST2H2AC	2.13
NA	2.13
CLK3	2.13
NA	2.13
NA	2.13
RNF165	2.12
NA	2.12
TMEM218	2.12
ATP2B2	2.12
TBRG1	2.12
JAM2	2.12
BNIP3L	2.12
C4orf49	2.12
FSHR	2.12
NA	2.12
ASMT	2.12
AP1S3	2.12
NA	2.12
NA	2.12
GPR110	2.12
APOL4	2.12
UCN2	2.12
NA	2.12
GATA3	2.11
AIF1	2.11
PAM	2.11
SLC5A2	2.11
KCNK2	2.11
NA	2.11
B3GAT1	2.11
HEY1	2.11
TMPRSS9	2.11
SERPINA11	2.11
KRTAP19-7	2.11
NA	2.11
MYLIP	2.11
CCNG2	2.11
HLA-F	2.11
NA	2.11
NA	2.11
UCN	2.11
LMTK2	2.11
NA	2.11
COL5A3	2.11
MAMLD1	2.11
NA	2.11
NA	2.11
PRDM14	2.11
NA	2.1
NA	2.1
NA	2.1
HRASLS	2.1
NA	2.1
NA	2.1
TBC1D29	2.1
TMEM185A	2.1
ZNF451	2.1
GMPR	2.1
GPR98	2.1
WDR31	2.1
KSR1	2.1
NA	2.1
LOC649201	2.1
NA	2.1
PDE1A	2.1
MN1	2.1
AK5	2.09
RRAGB	2.09
HUS1	2.09
PHAX	2.09
PRDM2	2.09
NA	2.09
ANKRD20A8P	2.09
FEV	2.09
CDK5R1	2.09
SAMD4A	2.09
KLK6	2.09
MBNL2	2.09
CECR5	2.09
NA	2.09
IGJ	2.09
GPR20	2.09
NA	2.08
RNASE4	2.08
NA	2.08
SH2D2A	2.08
NA	2.08
NA	2.08
UPP2	2.08
CYP11B1	2.08
KIFC3	2.08
PTPRR	2.08
VEGFC	2.08
CER1	2.08
KCNA4	2.08
NA	2.08
NA	2.08
NA	2.08
RAB11FIP4	2.08
GAGE1	2.07
NA	2.07
SHD	2.07
NA	2.07
2015-03-01	2.07
GOLGA8B	2.07
NA	2.07
ODF3B	2.07
NA	2.07
PLEC	2.07
RNF139	2.07
NA	2.07
OBP2A	2.06
NA	2.06
TIE1	2.06
BIN2	2.06
RAB37	2.06
EYA4	2.06
KDM5B	2.06
LRRC4	2.06
NA	2.06
TMEM140	2.06
ACTR10	2.06
NA	2.06
NA	2.06
NA	2.06
NA	2.06
NLRP12	2.06
NA	2.06
NA	2.06
KCNMB2	2.06
NA	2.06
RELT	2.05
NA	2.05
ANKRD20A1	2.05
TPM3	2.05
POLR2J4	2.05
CABP4	2.05
THRA	2.05
NTNG1	2.05
NA	2.05
NEBL	2.05
MCM8	2.05
NA	2.05
LAT	2.05
NA	2.05
GNG8	2.04
CBLB	2.04
CHID1	2.04
OTOP1	2.04
C2orf57	2.04
TMEM178	2.04
FST	2.04
NA	2.04
NA	2.04
NA	2.04
ADORA3	2.04
NA	2.04
RGS6	2.04
NA	2.03
CDK18	2.03
RNF19A	2.03
PHYHD1	2.03
NA	2.03
NA	2.03
KIF5A	2.03
TBX1	2.03
SPON2	2.03
TRIM13	2.03
ACTC1	2.03
PABPC3	2.03
BANF2	2.03
NA	2.03
ABTB2	2.03
TNIP3	2.03
GALM	2.03
NA	2.03
NA	2.02
NA	2.02
ESRRG	2.02
UGT8	2.02
BCL2L2	2.02
OR8U9	2.02
NA	2.02
GPR146	2.02
FOXN3	2.02
RTKN	2.02
DUSP5	2.02
PPP1R13L	2.02
PMAIP1	2.02
FAM83A	2.02
CAMKK1	2.02
NA	2.02
FAM177A1	2.02
NA	2.02
PIGR	2.02
NA	2.01
KLF9	2.01
ZHX1	2.01
ARR3	2.01
C17orf67	2.01
NA	2.01
SLC12A7	2.01
SLC12A6	2.01
C19orf33	2.01
CD207	2.01
ZNF100	2.01
NA	2.01
GCK	2.01
WT1	2.01
GPR44	2.01
NA	2.01
MUC20	2
MBTD1	2
DLG4	2
NA	2
NA	2
NA	2
NA	2
RAB40AL	2
SUOX	2
NA	2
MASP1	2
SIKE1	2
PCDH7	2
GPRC5C	2
NA	2
SCAMP3	2
SLCO3A1	2
NA	2
APOBEC3G	2
NA	2
NA	2
NA	1.99
MED14	1.99
APBB3	1.99
RNF6	1.99
NA	1.99
CXorf21	1.99
SH2D3C	1.99
TERC	1.99
RET	1.99
HOXD4	1.99
DACT3	1.99
PHKG1	1.99
CD248	1.99
NA	1.99
NA	1.99
ANGPTL4	1.99
MMP21	1.99
ALDOA	1.99
KRTAP20-1	1.99
NA	1.98
ZNF682	1.98
IQCB1	1.98
IZUMO4	1.98
CLK1	1.98
CYFIP1	1.98
NA	1.98
FCRLB	1.98
PVRL3	1.98
NA	1.98
NA	1.98
IGFBPL1	1.98
PGM1	1.98
MUC1	1.98
NA	1.98
NA	1.98
LRP1	1.98
NA	1.98
LY6G6C	1.98
RCAN1	1.98
NA	1.98
PPME1	1.98
FAM13A	1.98
HLA-C	1.98
NAMPT	1.98
NA	1.98
PRAMEF1	1.98
LRP12	1.98
SEC31B	1.98
NA	1.98
NA	1.98
GCM1	1.97
NLRP11	1.97
HBP1	1.97
CD69	1.97
NA	1.97
SMARCC2	1.97
NA	1.97
CD6	1.97
MICA	1.97
CAPN12	1.97
C1orf151	1.97
NA	1.97
NA	1.97
MYOG	1.97
DAND5	1.97
RAMP1	1.96
NA	1.96
NA	1.96
LTBP4	1.96
ANKZF1	1.96
NA	1.96
NA	1.96
PRLR	1.96
FBXO9	1.96
NA	1.96
NA	1.96
NA	1.96
PEX2	1.96
TPST2	1.96
NA	1.96
AGPAT1	1.96
SKAP1	1.96
HIST2H4A	1.96
NA	1.96
EBF1	1.96
ZNF575	1.96
PRSS53	1.95
ZIM3	1.95
NA	1.95
ASIP	1.95
PARD3B	1.95
CYR61	1.95
BIN1	1.95
CXCR4	1.95
SHH	1.95
NA	1.95
RTDR1	1.95
NA	1.95
CSAG2	1.95
MOBKL2A	1.95
NA	1.95
CKB	1.95
CASP1	1.95
CSH1	1.95
NA	1.95
NA	1.95
JPH3	1.95
IGFBP5	1.94
2015-03-03	1.94
NA	1.94
ZNF781	1.94
NTSR2	1.94
ZNF626	1.94
NA	1.94
CEACAM19	1.94
KIAA0895L	1.94
NA	1.94
RBFOX1	1.94
NA	1.94
FLRT3	1.94
FCRL5	1.94
FBXO10	1.94
SMN1	1.94
CCL19	1.94
NA	1.94
PVRL1	1.94
KCNE3	1.94
OR8K1	1.94
NA	1.94
NA	1.94
CAMK2D	1.94
LPHN3	1.94
AIFM1	1.94
NA	1.94
RASGEF1B	1.94
MAGEB1	1.94
LILRA6	1.94
NA	1.94
S100PBP	1.94
NA	1.93
NA	1.93
PTER	1.93
CAV3	1.93
LILRB5	1.93
PCDH20	1.93
NA	1.93
PCDHB17	1.93
GRAMD1A	1.93
NA	1.93
GPR88	1.93
HIST1H3H	1.93
NA	1.93
NA	1.93
ANGPTL4	1.93
CEP170P1	1.93
IL3RA	1.93
TMPRSS3	1.93
NSD1	1.93
ITGBL1	1.93
SCN7A	1.93
HDX	1.93
KRTAP5-1	1.93
GOLGA8A	1.93
ZNF782	1.93
NA	1.92
F7	1.92
PARD3	1.92
NA	1.92
CXCL5	1.92
LRRC48	1.92
RARA	1.92
NA	1.92
NA	1.92
UTY	1.92
NA	1.92
AVP	1.92
BMF	1.92
ZNF577	1.92
CD19	1.92
NA	1.92
RAE1	1.92
NA	1.92
CA2	1.92
NA	1.92
TSPAN31	1.92
PKIG	1.92
CSN1S1	1.92
NA	1.92
IL10	1.91
JUNB	1.91
AFF1	1.91
CD200R1L	1.91
OOEP	1.91
NA	1.91
SPANXA2	1.91
CAV2	1.91
NA	1.91
RANBP3L	1.91
NA	1.91
TRIM60	1.91
ARSD	1.91
NA	1.91
C1RL	1.91
RAB11FIP1	1.91
NA	1.91
PPP4R4	1.91
POFUT2	1.91
GLDC	1.91
CTSB	1.91
RGS2	1.91
NA	1.91
NSL1	1.91
OR3A3	1.91
FAM177A1	1.91
SGK1	1.9
NA	1.9
TNFRSF1B	1.9
NA	1.9
NA	1.9
TTC3	1.9
LRRK2	1.9
NAT15	1.9
PTGER3	1.9
NA	1.9
RAB24	1.9
NA	1.9
MMP27	1.9
C9orf3	1.9
NA	1.9
C2orf19	1.9
APOL6	1.9
NA	1.9
SLC26A3	1.9
C22orf42	1.9
MGEA5	1.9
NA	1.89
DEFB103B	1.89
CLCNKA	1.89
JMJD1C	1.89
HEATR8	1.89
EGR2	1.89
NCKAP5	1.89
AJAP1	1.89
NA	1.89
PRODH2	1.89
NA	1.89
CPLX2	1.89
NA	1.89
RGS3	1.89
ASB5	1.89
DACT2	1.89
KIF19	1.89
TREH	1.89
SLC35E1	1.89
NA	1.89
RAB3IL1	1.89
NA	1.89
CMTM4	1.89
NA	1.89
PFKP	1.89
NA	1.89
RASAL1	1.89
NA	1.89
FNIP1	1.89
MAP2K5	1.89
NA	1.89
WDR35	1.89
C1QTNF6	1.89
NA	1.89
ELK4	1.89
C16orf89	1.89
NA	1.88
GAPDH	1.88
LOC730256	1.88
LOC730109	1.88
C3orf70	1.88
NALCN	1.88
SIGIRR	1.88
NA	1.88
PTPN22	1.88
ADNP	1.88
RAB20	1.88
NA	1.88
NA	1.88
EFEMP2	1.88
RASGRP4	1.88
SYT14	1.88
NA	1.88
NA	1.88
STAG3L2	1.88
ARHGAP33	1.88
PTGDR	1.88
PGM5P2	1.88
BDNF	1.88
SULT1C3	1.88
NA	1.88
PCSK4	1.88
ANKRD5	1.88
TUBB2B	1.88
RASAL3	1.88
C9orf174	1.88
NA	1.88
NA	1.87
FLJ46363	1.87
NA	1.87
NA	1.87
FAM134B	1.87
ANKRD36B	1.87
EFNA1	1.87
IFI27L2	1.87
CALCOCO1	1.87
OXSM	1.87
NA	1.87
NA	1.87
NA	1.87
NA	1.87
N4BP2L1	1.87
NA	1.87
NA	1.87
AHSA2	1.87
TMEM91	1.87
SLC25A42	1.87
RNASET2	1.87
NA	1.87
DOCK6	1.87
PAPPA	1.87
MEAF6	1.87
NA	1.87
KIF2B	1.87
CA5B	1.87
NA	1.87
CACNA1H	1.87
TEPP	1.87
DEFB136	1.87
NA	1.87
FAM134B	1.87
ACAD11	1.87
NA	1.87
NA	1.86
ARMCX2	1.86
FAM134C	1.86
C3AR1	1.86
NA	1.86
NA	1.86
NA	1.86
FTSJD2	1.86
NA	1.86
ATP8B3	1.86
NA	1.86
NA	1.86
FLJ35220	1.86
NA	1.86
NA	1.86
SEMA6D	1.86
FBLN7	1.86
CASQ1	1.86
SMOX	1.86
NA	1.86
PKM2	1.86
NA	1.86
BEST3	1.86
ATG4C	1.86
C5orf28	1.86
SULF2	1.86
OSBPL6	1.86
TGM7	1.86
RD3	1.86
SPR	1.86
TPP1	1.86
ZDHHC9	1.85
PCNX	1.85
TXNDC6	1.85
NA	1.85
NA	1.85
RASSF3	1.85
2015-03-09	1.85
NA	1.85
NA	1.85
PTCH2	1.85
LGALS8	1.85
NA	1.85
NA	1.85
CYTH1	1.85
NA	1.85
ADPRHL1	1.85
LOC728734	1.85
NA	1.85
PLLP	1.85
MLL5	1.85
NA	1.85
CADPS2	1.85
NA	1.85
RLF	1.85
THSD1P1	1.85
CYP2U1	1.85
VSTM1	1.85
NA	1.85
ZNF280A	1.85
C4orf40	1.85
ST6GALNAC1	1.85
CCNG2	1.85
PRKCB	1.85
MEG3	1.85
PTPRG	1.85
NOTCH3	1.85
NA	1.84
BCKDHA	1.84
NFATC3	1.84
NA	1.84
NA	1.84
CCL24	1.84
NA	1.84
NA	1.84
OMP	1.84
DENND2C	1.84
NA	1.84
SLC8A3	1.84
HR	1.84
PPP1R16B	1.84
NA	1.84
NA	1.84
NA	1.84
HSP90AB2P	1.84
BPI	1.84
NA	1.84
LAD1	1.84
NA	1.84
LOC387646	1.84
POFUT2	1.84
NA	1.84
CLK3	1.84
GPNMB	1.84
NA	1.84
NA	1.84
SLC2A5	1.84
NA	1.84
NA	1.84
HNRNPU	1.84
CRMP1	1.84
ZEB1	1.84
NA	1.84
C10orf111	1.84
HSPA13	1.84
PAPLN	1.84
NA	1.84
RIN2	1.84
ATG12	1.84
SYT11	1.84
NCF2	1.83
DMKN	1.83
MYCT1	1.83
MST1	1.83
CYP1A1	1.83
SYNJ1	1.83
NA	1.83
FSHB	1.83
NA	1.83
APOLD1	1.83
NA	1.83
ARHGAP11B	1.83
WDR19	1.83
ATP6V0D2	1.83
NA	1.83
NA	1.83
PNPLA7	1.83
LOC388849	1.83
NA	1.83
ARGFXP2	1.83
TNFSF4	1.83
MR1	1.83
SNX7	1.83
RGL2	1.83
RALGDS	1.83
OSGIN1	1.83
CARD16	1.83
YSK4	1.83
XGPY2	1.83
NA	1.83
SESN1	1.83
INF2	1.83
NA	1.83
AKAP10	1.83
NA	1.83
RHOT1	1.83
MSI2	1.83
BIN1	1.83
GSDMB	1.83
ARFIP1	1.83
VWA5A	1.82
SNORA7B	1.82
NA	1.82
N4BP2L1	1.82
SMOX	1.82
SDCBP2	1.82
ERCC1	1.82
LRRC25	1.82
RCBTB2	1.82
NA	1.82
HPS5	1.82
NA	1.82
CCL3L1	1.82
UAP1L1	1.82
SAT1	1.82
2015-09-03	1.82
CXCL13	1.82
CES1	1.82
DDIT4L	1.82
NA	1.82
LRRC3B	1.82
MGAT3	1.82
LSR	1.82
PGAM4	1.82
SLC26A4	1.82
DHRS12	1.82
SHANK3	1.82
NA	1.82
KRIT1	1.82
NA	1.82
NA	1.82
NA	1.82
LCN10	1.82
LSP1	1.82
TPI1P2	1.82
NA	1.82
ZBTB44	1.81
ALDOA	1.81
KCNE1	1.81
PLP2	1.81
NA	1.81
NA	1.81
STX7	1.81
NA	1.81
TMEM8C	1.81
C2orf27B	1.81
FAM100B	1.81
C5orf25	1.81
NOVA1	1.81
RAB3IP	1.81
CTSF	1.81
CSAG2	1.81
OSCAR	1.81
SKAP1	1.81
UBE2H	1.81
CXCR7	1.81
NA	1.81
AMY2A	1.81
NA	1.81
CTAGE5	1.81
NA	1.81
LPAR6	1.81
ZNF580	1.81
NA	1.81
NA	1.81
NA	1.81
OVCH1	1.81
NA	1.81
NA	1.81
NA	1.81
MCOLN3	1.81
VKORC1	1.81
FGF18	1.81
NPEPPS	1.81
NA	1.81
CHST15	1.81
NA	1.81
NA	1.81
MEP1B	1.81
NA	1.8
GPR56	1.8
NA	1.8
NA	1.8
PRIC285	1.8
RGS11	1.8
TMEM145	1.8
NA	1.8
NA	1.8
MYADM	1.8
SLC17A9	1.8
TBC1D3B	1.8
CA8	1.8
NA	1.8
CBX7	1.8
NA	1.8
C8orf22	1.8
ST5	1.8
NA	1.8
NA	1.8
GSTTP2	1.8
NA	1.8
TPSG1	1.8
TET3	1.8
LUC7L3	1.8
NA	1.8
NA	1.8
ZNF253	1.8
YPEL2	1.8
CALB1	1.8
NA	1.8
STARD5	1.8
NA	1.8
NA	1.8
NA	1.8
NA	1.8
SP1	1.8
AKAP11	1.79
FGR	1.79
NA	1.79
EXOC1	1.79
ARHGAP30	1.79
ITGB4	1.79
PRDM13	1.79
NA	1.79
ADARB1	1.79
DUSP1	1.79
GPR97	1.79
SLC36A3	1.79
SLC22A7	1.79
TIGD3	1.79
NA	1.79
NA	1.79
CSH1	1.79
NA	1.79
NR4A2	1.79
ZNF566	1.79
TPH1	1.79
HSCB	1.79
NA	1.79
IRF9	1.79
HKDC1	1.79
NA	1.79
TGFBR2	1.79
HHLA3	1.79
BAAT	1.79
PPP2R3A	1.79
KCNRG	1.79
NA	1.79
CRELD1	1.79
SMCR7	1.79
SLC7A11	1.78
GRLF1	1.78
RBM43	1.78
MLL	1.78
PRKCB	1.78
CAPSL	1.78
ASZ1	1.78
NA	1.78
ALDH6A1	1.78
IRF7	1.78
NA	1.78
FAM90A1	1.78
CGB1	1.78
TPST2	1.78
NA	1.78
HLA-B	1.78
VWA3B	1.78
NA	1.78
EIF2A	1.78
NA	1.78
PIK3C3	1.78
TMC5	1.78
NA	1.78
SHB	1.78
BUB1	1.78
PRKACB	1.78
RAB33A	1.78
S100A10	1.78
NA	1.78
JPH2	1.78
GNA15	1.78
NA	1.78
NEDD9	1.78
SLC27A1	1.78
NA	1.78
SERPINE2	1.78
RHBDL2	1.78
NA	1.78
LOC346887	1.78
NA	1.77
CASC5	1.77
ZNF546	1.77
CD109	1.77
NA	1.77
NA	1.77
NA	1.77
OLFM1	1.77
ZNF654	1.77
FEZ1	1.77
S100A10	1.77
KRT83	1.77
ETFB	1.77
ITGAL	1.77
NA	1.77
PLA2G2D	1.77
STARD13	1.77
MYEOV2	1.77
BTF3	1.77
NA	1.77
MANEAL	1.77
ATP6V0A4	1.77
SYT1	1.77
SPATA9	1.77
FAM63B	1.77
UBA7	1.77
USP32	1.77
NA	1.77
BPGM	1.77
ATP2B2	1.77
NA	1.77
RELB	1.77
NA	1.77
GPR153	1.77
CDC42EP5	1.77
OR5K4	1.77
LGI2	1.77
LONP1	1.77
CD3E	1.77
CBS	1.77
SDCCAG8	1.77
GRINA	1.77
NA	1.77
AOC4	1.77
NA	1.77
PRDM16	1.77
NA	1.77
LRRFIP1	1.77
INSC	1.77
NA	1.77
NA	1.77
NA	1.77
NA	1.77
SCRIB	1.76
ATP6V0A1	1.76
NA	1.76
AXL	1.76
PRR5L	1.76
CLDN6	1.76
NA	1.76
PLAUR	1.76
NA	1.76
C5orf42	1.76
GDPD3	1.76
NA	1.76
OR5T3	1.76
NA	1.76
NA	1.76
NA	1.76
ALDH8A1	1.76
RNF181	1.76
NA	1.76
PGAM1	1.76
NA	1.76
CATSPER1	1.76
ZNF354B	1.76
PIM2	1.76
NA	1.76
DPEP2	1.76
RALGDS	1.76
NRG1	1.76
STYK1	1.76
NA	1.76
DCUN1D4	1.76
NA	1.76
CTBS	1.76
GAD1	1.76
FCGR2B	1.76
NA	1.76
MYL6B	1.76
MEGF9	1.76
MAP2K5	1.76
RASGRF2	1.75
CABP2	1.75
MAGEA6	1.75
NA	1.75
ADCY6	1.75
CAPN3	1.75
CPA4	1.75
EVI2B	1.75
NUP210L	1.75
STAT3	1.75
NA	1.75
NA	1.75
NA	1.75
NA	1.75
NA	1.75
NKAIN3	1.75
MMP25	1.75
CSMD1	1.75
RPRM	1.75
NA	1.75
FAM13A	1.75
NA	1.75
SDHAP1	1.75
WDR26	1.75
C10orf72	1.75
NA	1.75
MAOB	1.75
KRTAP10-3	1.75
UNC13C	1.75
NA	1.75
SLC25A47	1.75
BCL6B	1.75
LRMP	1.75
RAPH1	1.74
TRO	1.74
S100G	1.74
NA	1.74
NA	1.74
NA	1.74
MXD1	1.74
SIGLEC12	1.74
PGK1	1.74
RTN2	1.74
NA	1.74
NA	1.74
YBEY	1.74
NA	1.74
GAGE4	1.74
HVCN1	1.74
NA	1.74
NA	1.74
ANKRD28	1.74
NA	1.74
KHNYN	1.74
LOC285359	1.74
PICALM	1.74
CNTFR	1.74
LONRF3	1.74
CDC16	1.74
TRPV4	1.74
PIK3IP1	1.74
NA	1.74
OPLAH	1.74
FMO1	1.74
NA	1.74
FGFR1OP2	1.74
CSNK2A2	1.74
ZMYND8	1.74
CECR5	1.74
L1TD1	1.74
RNF5	1.74
GREM1	1.74
ANKRD44	1.74
NA	1.74
RPS29	1.74
NA	1.74
ANXA11	1.74
NA	1.74
PRAMEF4	1.74
NA	1.74
NA	1.74
PIK3R3	1.73
NA	1.73
TMEM19	1.73
NA	1.73
NA	1.73
FEZ1	1.73
CLEC2D	1.73
KRTAP4-7	1.73
PRKCB	1.73
FKBP9	1.73
SLC5A3	1.73
NA	1.73
SPATA7	1.73
NA	1.73
TFPI	1.73
NA	1.73
NA	1.73
NA	1.73
THEG	1.73
RAB13	1.73
STX18	1.73
EGFL7	1.73
NA	1.73
MAGI2	1.73
FAM164A	1.73
C1QTNF9B	1.73
NA	1.73
RFX4	1.73
NA	1.73
NA	1.73
PAGE2	1.73
NA	1.73
TRIM67	1.73
NA	1.73
FSTL3	1.73
NOL3	1.73
TBC1D15	1.73
RIOK3	1.73
NA	1.73
NA	1.73
SH3TC1	1.73
NA	1.73
CD37	1.73
SMAP2	1.73
DGAT2	1.72
CLEC2B	1.72
SMAGP	1.72
ACSL6	1.72
TNFSF8	1.72
EOMES	1.72
PDCD1	1.72
RAB43	1.72
NA	1.72
RAB24	1.72
FGFR3	1.72
HS1BP3	1.72
PHF12	1.72
PHLDA1	1.72
GPSM3	1.72
B4GALNT3	1.72
MAGEC2	1.72
NA	1.72
ALS2CR8	1.72
N4BP2	1.72
CACNB4	1.72
NA	1.72
NA	1.72
MAGED2	1.72
CPS1	1.72
CD52	1.72
C18orf25	1.72
FGD1	1.72
NA	1.72
RSL24D1P11	1.72
NA	1.72
LOC554223	1.72
RNF217	1.72
NKX2-8	1.72
PRTG	1.72
SS18L1	1.72
NA	1.72
AMPD3	1.72
NA	1.72
GSX1	1.72
MZF1	1.72
NA	1.72
ZAP70	1.72
KCNG1	1.72
NA	1.72
NA	1.72
TCF12	1.72
P2RX6P	1.72
SLC29A4	1.72
NA	1.72
SOX6	1.72
LOC388022	1.72
NA	1.72
CEACAM7	1.72
VEGFA	1.72
SYTL1	1.72
CASP10	1.72
NXF3	1.72
GRIP1	1.72
UGP2	1.71
NA	1.71
ATF7IP2	1.71
YPEL4	1.71
NA	1.71
FUT10	1.71
PLIN5	1.71
IGBP1	1.71
LEP	1.71
CCDC22	1.71
NA	1.71
PPARD	1.71
NA	1.71
TADA3	1.71
NA	1.71
PSRC1	1.71
CLEC5A	1.71
HOPX	1.71
PAG1	1.71
NA	1.71
ZNF418	1.71
NA	1.71
GPR162	1.71
ASB3	1.71
NA	1.71
FBXO3	1.71
NA	1.71
TBX19	1.71
TNFSF11	1.71
MLPH	1.71
MYCT1	1.71
NA	1.71
DDB2	1.71
TTC39C	1.71
LYZL6	1.71
ZNF354C	1.71
NA	1.71
NA	1.71
NOB1	1.71
NA	1.71
NLRP8	1.71
NA	1.71
NA	1.71
ZNF786	1.71
NA	1.71
NA	1.71
SUSD3	1.71
SALL4	1.71
NA	1.71
CRHBP	1.71
DNASE2	1.71
NA	1.71
NA	1.71
NA	1.71
TTPA	1.71
NA	1.71
TTC21B	1.71
NA	1.71
SPSB1	1.71
NA	1.71
RUNX2	1.71
NA	1.7
LOC642891	1.7
NA	1.7
IL1RL1	1.7
NA	1.7
CUL4A	1.7
BCR	1.7
SERP2	1.7
NA	1.7
CSNK1G1	1.7
TRY6	1.7
NA	1.7
NA	1.7
NA	1.7
PSG4	1.7
MCTP2	1.7
LSP1	1.7
KDM4B	1.7
RNMT	1.7
NA	1.7
NA	1.7
ATP5G1	1.7
NA	1.7
NA	1.7
MAPK8IP1	1.7
ATP9A	1.7
HLA-H	1.7
TSPYL2	1.7
NA	1.7
FCGR2B	1.7
DLGAP1	1.7
NA	1.7
NA	1.7
ASS1	1.7
NA	1.7
C3orf23	1.7
RPRML	1.7
ELMO1	1.7
TRPC5	1.7
NA	1.7
FAM75A7	1.7
DUSP8	1.7
SLC45A4	1.7
THG1L	1.7
NA	1.7
SDCBP2	1.7
NA	1.7
NA	1.7
SLC24A4	1.7
BMX	1.7
REN	1.7
FGD2	1.7
ARHGAP5	1.7
ITGB7	1.7
ZNF548	1.7
PANX3	1.7
OR4C13	1.7
NA	1.7
NA	1.7
NA	1.7
NA	1.7
PTPRK	1.7
NA	1.7
ABCA12	1.69
[truncated: 31,222 more rows]

## Sheet: HIF1 list for GSEA
#Gene symbol	#fold
MT3	93.42
HBBP1	48.84
DPYSL4	29.73
TACSTD2	23.42
ANGPTL4	20.02
ACTG1	18.28
NA	17.54
PPBP	17.22
PGAM1	17.08
ALDOA	16.92
LOX	16.9
PNCK	15.13
TSC22D1	13.05
CXCR4	12.56
MCM7	12.51
TPSAB1	12.47
HIF1A	12.39
CCT7	12.29
EIF4G2	11.78
HBE1	11.66
TPM3	11.58
TMEM145	10.78
MATR3	10.67
SLC8A2	10.21
ST8SIA6	10.06
UBE2E1	9.5
ATP8B3	9.35
TNFAIP8	9.18
IL8	8.78
KISS1R	8.78
PSMC4	8.72
STOM	8.64
SPAG4	8.57
HNRNPA1	8.41
RN7SK	8.34
C7orf68	8.04
TCP1	7.96
GDF15	7.68
SLC29A4	7.55
ASCL2	7.54
CCM2	7.39
SNAP23	7.28
MAT2B	7.15
CNN1	7.14
ENSA	7.11
HIST1H2BD	7.07
SNX5	7
BEND5	6.98
TMEM45A	6.96
ERP29	6.92
ADM	6.82
USP22	6.81
WDR45L	6.72
HBG2	6.7
PPP1R3C	6.69
KLHL35	6.68
BNIP3	6.59
TIMP3	6.48
CD36	6.37
FGF11	6.37
CCT6A	6.36
ITGB1	6.22
PPIA	6.16
GTF2IP1	6.16
RASSF5	6.11
CH25H	5.96
P4HA2	5.92
PLOD2	5.9
TMOD1	5.9
RBPJ	5.82
HNRNPK	5.77
WDR1	5.72
ENO2	5.7
LOC642817	5.69
ATG4B	5.69
ZMAT3	5.6
NCF1	5.58
PGAM4	5.57
CMTM5	5.56
MEG3	5.54
PKM2	5.49
HLA-C	5.49
ISM2	5.47
HIST1H2AC	5.46
ADORA1	5.43
DHX9	5.4
CHMP5	5.39
ILF3	5.34
SC4MOL	5.33
XPOT	5.32
PTTG1IP	5.27
GNAQ	5.26
MATK	5.24
CELF2	5.24
DDIT4	5.24
RAB37	5.21
DNAJB6	5.18
AIFM1	5.18
GP9	5.09
CSF2RB	5.09
RBM12	5.09
APOBEC3B	5.08
JAK1	5.06
SLC22A17	5.04
SLC16A3	4.98
AKR1C4	4.96
HMGN2	4.92
SLC6A10P	4.92
CKB	4.85
MAEA	4.81
NBPF10	4.76
KPNA2	4.76
PANX2	4.66
AK4	4.64
PSMC1	4.6
ID2	4.59
DUT	4.59
CAPN12	4.57
ANKRD37	4.55
LAT	4.54
FLG2	4.53
NOMO3	4.52
APOBEC3H	4.52
ABCC3	4.5
ARPC4	4.49
ACOT2	4.49
OGT	4.49
P2RX5	4.47
CXCL16	4.47
ZFAND6	4.46
FBXO7	4.45
AMD1	4.45
C1orf51	4.44
CLK3	4.42
ATP2C1	4.41
GPR82	4.4
CYP4X1	4.4
MS4A3	4.4
ICAM5	4.39
KLF10	4.38
HLTF	4.38
IKBIP	4.38
HCG4	4.35
ARL4A	4.33
PIPSL	4.31
C18orf19	4.31
FCER1A	4.31
CDK2	4.25
CLEC2D	4.23
H19	4.23
H2AFY	4.21
ERCC1	4.21
CLCNKA	4.19
CKAP5	4.18
SLC39A3	4.17
MCTP2	4.17
ABCC4	4.16
FAM162A	4.15
THOC3	4.13
NUF2	4.12
PLIN2	4.11
RIMKLA	4.1
CHEK2	4.1
SNURF	4.06
TRADD	4.05
ATP1B3	4.04
SDHAP1	4.03
FHL2	4.03
FAM21C	4.02
GATA2	4.01
TCEA1	4.01
ACTB	4
CHMP6	3.98
PICALM	3.98
RAB20	3.96
CCS	3.95
RIOK3	3.95
ISY1	3.93
AP1S1	3.92
BAIAP2L1	3.92
SLC2A3	3.91
IP6K2	3.91
PTGS1	3.91
ACTA2	3.9
UBE2L6	3.89
AXL	3.85
C2orf88	3.85
TXNDC5	3.84
CCNDBP1	3.84
MAD2L1BP	3.83
ARHGAP30	3.83
THOC4	3.82
SNRPN	3.81
MRPL45	3.8
C4orf49	3.8
VCL	3.79
C1orf150	3.79
EEF1A2	3.78
PLEKHF2	3.77
TRA2A	3.77
TNIK	3.77
UHRF1	3.76
AGPAT5	3.76
RBM4	3.76
PPM1A	3.76
VLDLR	3.73
LOC723972	3.72
CAPRIN1	3.72
SFXN1	3.72
FNTA	3.71
SLC2A14	3.7
RFC2	3.69
HAND1	3.69
NR5A2	3.68
FADS2	3.68
C21orf33	3.68
NET1	3.68
MCRS1	3.68
SDCBP	3.67
LOC652826	3.67
GADD45A	3.66
YTHDC1	3.65
EZH2	3.65
RAPH1	3.64
PIM1	3.63
CNPY3	3.62
CRTAP	3.62
C1orf43	3.61
RAE1	3.61
RHAG	3.6
STAG3L1	3.6
ACADVL	3.6
SLC3A2	3.59
LOC728643	3.57
LMNB1	3.57
WRNIP1	3.57
HSPD1	3.56
PDIA3P	3.55
MAX	3.54
CATSPER1	3.53
MYL4	3.52
DDX19B	3.52
COMT	3.51
ARMCX3	3.51
MEST	3.51
ARPC1B	3.5
ALDOC	3.5
CCNC	3.49
GIT2	3.49
PRPF6	3.49
VRK3	3.49
ARF4	3.49
PROS1	3.49
ABCB6	3.47
LTC4S	3.47
UQCC	3.46
CCND1	3.44
NBPF9	3.43
SEMA6A	3.42
2015-09-06	3.42
PTGR1	3.41
TRIM5	3.4
PTPRF	3.4
MRPL20	3.39
SCGN	3.39
HAT1	3.39
HAUS1	3.38
PIM2	3.38
ERN1	3.38
NAMPT	3.37
TCEAL8	3.36
HIST2H2AA3	3.36
CNN2	3.36
MTSS1	3.36
GRINL1A	3.36
RRM2	3.34
BCL2L1	3.34
IGFBP4	3.34
FAM21A	3.33
CLDN3	3.33
SRP9	3.33
RAB6B	3.32
RPLP0	3.32
CNBP	3.31
MLC1	3.3
SLC44A1	3.3
GLT8D1	3.29
GNG8	3.29
FYN	3.28
PGK1	3.28
FCGR2B	3.28
CRYM	3.28
ATG9B	3.27
BCR	3.27
LAT2	3.27
LBR	3.27
OR51F2	3.26
CCL23	3.26
PGF	3.23
SULT1A1	3.23
RAD21	3.22
JUN	3.22
APOBEC3C	3.22
VOPP1	3.2
COLQ	3.2
UBC	3.2
NCF1C	3.19
VWA5A	3.19
PHKB	3.19
MINPP1	3.19
CCT6P1	3.19
SLC16A8	3.18
PPP2R2D	3.18
GZMM	3.18
RCAN1	3.17
HMBS	3.17
EGFL7	3.17
GAR1	3.16
PPP3R1	3.16
PFKFB4	3.16
UPK1A	3.16
BNIP3L	3.15
WDR20	3.15
BTBD1	3.14
PRDX2	3.14
SORD	3.14
CD68	3.13
SSR2	3.13
EPB41	3.12
RGS18	3.12
AKIRIN1	3.11
RN28S1	3.11
TM6SF1	3.1
TPT1	3.1
MS4A2	3.09
LYPLA1	3.09
MYCT1	3.08
RCC1	3.08
MEX3B	3.08
LAMB3	3.07
CSTF1	3.07
SDPR	3.07
CCL28	3.06
GPR89C	3.06
ANAPC7	3.06
TNFSF9	3.06
AQP10	3.06
FAM171A1	3.06
ITGB5	3.05
MRPL44	3.05
FAM177A1	3.03
ENPP3	3.03
SLC18A2	3.03
RHCE	3.02
RPL6	3.02
HK2	3.02
CD70	3.01
PMP22	3.01
TCN1	3.01
MAP3K7	3
CD82	3
ALB	3
RPL8	3
VKORC1	2.99
ANKRD57	2.99
YPEL4	2.99
MOCS2	2.99
G3BP2	2.99
IPO7	2.98
ALOX5AP	2.97
UBA3	2.97
TSPAN3	2.97
CCBP2	2.96
PIK3CB	2.96
FXR1	2.95
C15orf23	2.94
LYG2	2.94
THBS1	2.93
TCEA3	2.93
SPG21	2.93
MRPS34	2.91
MEIR5	2.91
TPM1	2.91
DPY19L3	2.91
M6PR	2.9
NSF	2.9
ASB3	2.9
SLC25A3	2.89
SRSF10	2.88
TFPI	2.88
CUX1	2.88
SLC2A1	2.88
PSMB8	2.87
F2R	2.87
USP20	2.87
RPS6KA3	2.87
FAM108B1	2.86
SLC25A20	2.86
PRELID2	2.86
RHOC	2.86
B3GNT2	2.86
CPNE1	2.85
ECD	2.85
CACNA1I	2.83
CD9	2.83
CA1	2.82
RAB24	2.82
LCE3B	2.82
BEX4	2.82
SCAND2	2.81
EFEMP2	2.81
GALK2	2.81
TUBB1	2.8
BCL6B	2.8
CUL4B	2.8
SAMSN1	2.8
EFCAB3	2.79
KRT19	2.79
RASSF1	2.79
DPY19L2	2.79
CDK1	2.79
FAM195A	2.79
HNRNPM	2.78
S100A10	2.78
SNORD16	2.78
SPN	2.78
CMPK2	2.78
RAX	2.78
PSMD10	2.78
DDB2	2.78
SLC40A1	2.77
STXBP5	2.76
C10orf26	2.76
PRF1	2.76
ETFB	2.76
NEFM	2.75
HNRNPA3	2.75
STC2	2.75
G3BP1	2.74
NF2	2.74
FKBP1A	2.73
ANP32C	2.73
LIMS1	2.73
RFC3	2.73
[truncated: 16,156 more rows]

## Sheet: HIF2 list for GSEA
#Gene symbol	#fold
[truncated: 16,600 more rows]
